# Supplementary material for: Augmentative and alternative communication in children with Down’s syndrome: a systematic review
Source: BMC Pediatr. 2018 May 11;18:160. doi: 10.1186/s12887-018-1144-5 (PMC5948828; doi:10.1186/s12887-018-1144-5)
Supplement: Supplementary file 1 — Extraction of data – worksheet – Web of Science. (XLSX 54 kb) [file 12887_2018_1144_MOESM1_ESM.xlsx]

## Sheet: Plan1
Assistive Technology AND Syndrome - 45
Assistive Technology AND Down Syndrome - 4
A pilot study to investigate shoulder muscle fatigue during a sustained isometric wheelchair-propulsion effort using surface, EMG
Assistive technology and supplementary treatment for individuals with rett syndrome
Beyond the gaze: Communicating in chronic locked-in syndrome
Characteristic behaviors of students with LD who have teacher-identified math weaknesses
Comparing and Combining Accommodation and Remediation Interventions to Improve the Written-Language Performance of Children With Asperger Syndrome
Comparison of tactile, auditory, and visual modality for brain-computer interface use: a case study with a patient in the locked-in state
Computer and microswitch-based programs to improve academic activities by six children with cerebral palsy
Computer control using human intracortical local field potentials
Early intervention practices and communication intervention strategies for young males with fragile X syndrome
Early intervention practices and communication intervention strategies for young males with fragile X syndrome
Ergonomic Design of a Computer Mouse for Clients With Wrist Splints
Evaluation of two instruction methods to increase employment options for young adults with autism spectrum disorders
Event-Driven Low-Power Gesture Recognition Using Differential Capacitance
Experiences of handwriting and using a computerized ATD in school: Adolescents with Asperger's syndrome
Expressive visual text-to-speech as an assistive technology for individuals with autism spectrum conditions
Head Pilot: A new webcam-based Head Tracking System tested in permanently disabled patients
Hereditary hearing loss
Home trials of a speech synthesizer in severe dysarthria: Patterns of use, satisfaction, and utility of word prediction
Impact of SenseCam on memory, identity and mood in Korsakoff's syndrome: A single case experimental design study
Investigating input technologies for children and young adults with Down syndrome
Investigating input technologies for children and young adults with Down syndrome
Learning subtraction and addition through digital boards: a Down syndrome case
Learning subtraction and addition through digital boards: a Down syndrome case
Long-Term Independent Brain-Computer Interface Home Use Improves Quality of Life of a Patient in the Locked-In State: A Case Study
Measuring function in advanced ALS: validation of ALSFRS-EX extension items
Myoelectric control techniques for a rehabilitation robot
Neural control of cursor trajectory and click by a human with tetraplegia 1000 days after implant of an intracortical microelectrode array
Neural Point-and-Click Communication by a Person With Incomplete Locked-In Syndrome
Noninvasive brain-computer interface enables communication after brainstem stroke
Persons With Multiple Disabilities Engage in Stimulus Choice and Postural Control With the Support of a Technology-Aided Program
Poor oral health, a potential new geriatric syndrome
Primary Care for Adults on the Autism Spectrum
Promoting adaptive behaviors by two girls with Rett syndrome through a microswitch-based program
Promoting adaptive behaviors by two girls with Rett syndrome through a microswitch-based program
Rare diseases: matching wheelchair users with rare metabolic, neuromuscular or neurological disorders to electric powered indoor/outdoor wheelchairs (EPIOCs)
Real-world applications for brain-computer interface technology
Supporting children with visual stress: the development of a web resource for parents and professionals
Technological aids to support choice strategies by three girls with Rett syndrome
Technological supports to promote choice opportunities by two children with fragile X syndrome and severe to profound developmental disabilities
The Asilomar Survey: Stakeholders' Opinions on Ethical Issues Related to Brain-Computer Interfacing
The use of assistive technology for symbol identification by children with Rett syndrome
Towards co-design with users who have autism spectrum disorders
Triangulating System Requirements for Users With Severe Motor Disabilities
Upper Limb Nerve Entrapment Syndromes in Veterans With Lower Limb Amputations
User-centered design in brain-computer interfaces-A case study
Using a driving simulator during vehicle adaptation
Using assistive technology to teach emotion recognition to students with Asperger syndrome - A pilot study
Wearable Monitoring Devices for Assistive Technology: Case Studies in Post-Polio Syndrome
Wheelchair ergonomic hand drive mechanism use improves wrist mechanics associated with carpal tunnel syndrome
Incorporating AAC and General Instructional Strategies in Requesting Interventions: A Case Study in Down Syndrome

## Sheet: Plan2
Assistive Technology AND Syndrome - 45
Pubmed - 263
[AIDS FOR THE LEARNING AND USE OF SPEECH AFTER LARYNGECTOMY].
[Communication based on the P300 component of event-related potentials: a proposal for a matrix with images].
[Disorders of oral motor coordination and substitute communication methods in locked-in" syndrome]."
[From wheelchair dependency to the ability to walk: lumbar sympathectomy as a treatment for complex regional pain syndrome].
[Munchausen syndrome by proxy].
[Muscular dystrophy].
[Prevention of deep venous thromboses: compression stockings and professional nursing].
[Progress in American medicine. Current successes, current problems].
[Support with oral motor problems at the end of life: small aids, big effect].
[Support with oral motor problems at the end of life: small aids, big effect].
[TECHNICAL AIDS FOR MOTOR HANDICAPS].
[The course of rehabilitation in patients with locked-in syndrome].
[The locked-in syndrome--experience dimensions and possibilities for an enlarged communication system].
[The treatment of CRPS I from the occupational therapist's point of view].
[Wheelchair adjustment: practical advice for the family doctor].
A case study of locked-in-syndrome: psychological and personal perspectives.
A clinical screening protocol for the RSVP Keyboard brain-computer interface.
A communication system in cases of 'locked-in' syndrome.
A comparison of picture exchange and speech-generating devices: acquisition, preference, and effects on social interaction.
A comparison of picture exchange and speech-generating devices: acquisition, preference, and effects on social interaction.
A comparison of picture exchange and speech-generating devices: acquisition, preference, and effects on social interaction.
A multistage field test of wheelchair users for evaluation of fitness and prediction of peak oxygen consumption.
A novel spelling system for locked-in syndrome patients using only eye contact.
A novel spelling system for locked-in syndrome patients using only eye contact.
A pilot study to investigate shoulder muscle fatigue during a sustained isometric wheelchair-propulsion effort using surface, EMG
A real-time fMRI-based spelling device immediately enabling robust motor-independent communication.
A treatment program for functional paraplegia/Munchausen syndrome.
A vibrotactile p300-based brain-computer interface for consciousness detection and communication.
A wireless brain-machine interface for real-time speech synthesis.
Ability and perceived difficulty in daily activities in people with poliomyelitis sequelae.
Access to special care dentistry, part 8. Special care dentistry services: seamless care for people in their middle years - part 2.
Access to special care dentistry, part 8. Special care dentistry services: seamless care for people in their middle years - part 2.
Accommodating workers with AIDS.
Acute median nerve dysfunction from wheelchair propulsion: the development of a model and study of the effect of hand protection.
Aging in polio.
Aids for congenitally deformed babies.
Aids to ambulation.
AIDS. In one community, silence equals death. Thousands of deaf Americans have never learned the details about HIV and AIDS and their ignorance is killing them.
Alternative communication systems for people with severe motor disabilities: a survey.
An auditory brainâ€“computer interface evoked by natural speech.
An independent SSVEP-based brain-computer interface in locked-in syndrome.
ANSO study: evaluation in an indoor environment of a mobile assistance robotic grasping arm.
Application of wedged foot orthosis effectively reduces pain in runners with pronated foot: a randomized clinical study.
Assistive system for people with Apraxia using a Markov decision process.
Assistive technology and prediction of happiness in people withpost-polio syndrome.
Assistive technology and supplementary treatment for individuals with rett syndrome
Assistive technology and supplementary treatment for individuals with Rett syndrome.
Assistive technology to promote occupation and reduce mouthing by three boys with fragile X syndrome.
Augmentative and alternative communication methods in locked-in syndrome.
Beyond the gaze: Communicating in chronic locked-in syndrome
Beyond the gaze: Communicating in chronic locked-in syndrome.
Brain-computer communication: unlocking the locked in.
Brain-computer interface in paralysis.
Brain-computer interface with language model-electroencephalography fusion for locked-in syndrome.
Brain-computer interfaces for communication and rehabilitation.
Brain-computer interfaces in amyotrophic lateral sclerosis: A metanalysis.
Brain-machine interfaces for real-time speech synthesis.
Carpal tunnel syndrome in manual wheelchair users with spinal cord injury: a cross-sectional multicenter study.
Change in physical mobility over 10 years in post-polio syndrome.
Changes in ability, perceived difficulty and use of assistive devices in everyday life: a 4-year follow-up study in people with late effects of polio.
Characteristic behaviors of students with LD who have teacher-identified math weaknesses
Chronic fatigue syndrome and myalgic encephalomyelitis.
Chronic 'locked-in' syndrome: psychological study of a case.
Chronic obstructive pulmonary disease and asthma-patient characteristics and health impairment.
Cognitive and behavioral functioning in Coffin-Siris syndrome and epilepsy: a case presentation.
Commentary on Modified ride-on car use for mobility and socialization: single-case study of an infant With Down syndrome"."
Commentary on Modified ride-on car use for mobility and socialization: single-case study of an infant With Down syndrome"."
Communication and eating proficiency in 125 females with Rett syndrome: The Swedish Rett Center Survey.
Communication development of a young child with foetal retinoid syndrome: a seven-year follow-up study.
Communication in locked-in syndrome: effects of imagery on salivary pH.
Communication in the locked-in syndrome.
Communication intervention in Rett syndrome: a survey of speech language pathologists in Swedish health services.
Communication modality sampling for a toddler with Angelman syndrome.
Comparative shoulder kinematics during free standing, standing depression lifts and daily functional activities in persons with paraplegia: considerations for shoulder health.
Comparing and Combining Accommodation and Remediation Interventions to Improve the Written-Language Performance of Children With Asperger Syndrome
Comparing the shoulder impingement kinematics between circular and pumping strokes in manual wheelchair propulsion.
Comparison of carpal canal pressure in paraplegic and nonparaplegic subjects: clinical implications.
Comparison of tactile, auditory, and visual modality for brain-computer interface use: a case study with a patient in the locked-in state
Comparison of tactile, auditory, and visual modality for brain-computer interface use: a case study with a patient in the locked-in state.
Computer and microswitch-based programs to improve academic activities by six children with cerebral palsy
Computer control using human intracortical local field potentials
Could be the predominantly-used hemibody related to the weight bearing distribution modified by the chronic hemiparesis after stroke?
Critical issues using brain-computer interfaces for augmentative and alternative communication.
Development of pointing device using DC-coupled electrooculogram.
Donning devices (foot slips and frames) enable elderly people with severe chronic venous insufficiency to put on compression stockings.
Early intervention practices and communication intervention strategies for young males with fragile X syndrome
Effect of increased load on scapular kinematics during manual wheelchair propulsion in individuals with paraplegia and tetraplegia.
Effectiveness of home exercise on pain, function, and strength of manual wheelchair users with spinal cord injury: a high-dose shoulder program with telerehabilitation.
Effects of interactive visual feedback training on post-stroke pusher syndrome: a pilot randomized controlled study.
Effects of Kinesio Taping versus McConnell Taping for Patellofemoral Pain Syndrome: A Systematic Review and Meta-Analysis.
Effects of respiratory resistance training with a concurrent flow device on wheelchair athletes.
Effects of varying lengths of synthetic speech output on augmented requesting and natural speech production in an adolescent with Klinefelter syndrome.
Electric cart modification for boy with hip extension contractures.
Electrodiagnostic study of carpal tunnel syndrome in wheelchair basketball players.
Electromyographic and neuromuscular variables in post-polio subjects.
Ergonomic Design of a Computer Mouse for Clients With Wrist Splints
Evaluating facilitated communications of people with developmental disabilities.
Evaluating facilitated communications of people with developmental disabilities.
Evaluation of two instruction methods to increase employment options for young adults with autism spectrum disorders
Event-Driven Low-Power Gesture Recognition Using Differential Capacitance
Experiences of handwriting and using a computerized ATD in school: Adolescents with Asperger's syndrome
Experiences of handwriting and using a computerized ATD in school: adolescents with Asperger's syndrome.
Expressive visual text-to-speech as an assistive technology for individuals with autism spectrum conditions
Factors affecting computer mouse use for young children: implications for AAC.
Factors affecting computer mouse use for young children: implications for AAC.
Factors affecting computer mouse use for young children: implications for AAC.
Family satisfaction following spinal fusion in Rett syndrome.
Fostering locomotor behavior of children with developmental disabilities: An overview of studies using treadmills and walkers with microswitches.
Fostering locomotor behavior of children with developmental disabilities: An overview of studies using treadmills and walkers with microswitches.
From basic to applied research to improve outcomes for individuals who require augmentative and alternative communication: potential contributions of eye tracking research methods.
From basic to applied research to improve outcomes for individuals who require augmentative and alternative communication: potential contributions of eye tracking research methods.
From basic to applied research to improve outcomes for individuals who require augmentative and alternative communication: potential contributions of eye tracking research methods.
Functional communication training in rett syndrome: a preliminary study.
Group intervention for siblings of children with disabilities: a pilot study in a clinical setting.
Head injury. Integrated rehabilitation approach, optimal adaptation to disability.
Head Pilot: A new webcam-based Head Tracking System tested in permanently disabled patients
Hereditary hearing loss
Home parenteral nutrition for chronic short bowel syndrome.
Home trials of a speech synthesizer in severe dysarthria: patterns of use, satisfaction and utility of word prediction.
Home trials of a speech synthesizer in severe dysarthria: Patterns of use, satisfaction, and utility of word prediction
Huffman and linear scanning methods with statistical language models.
Hypercapnia in late-phase ALI/ARDS: providing spontaneous breathing using pumpless extracorporeal lung assist.
Identification of tonal contrasts in Thai aphasic patients.
Impact of scoliosis surgery on activities of daily living in females with Rett syndrome.
Impact of SenseCam on memory, identity and mood in Korsakoff's syndrome: A single case experimental design study
Impaired joint mobility in Guillain-BarrÃ© syndrome: a primary or a secondary phenomenon?
Improved accuracy using recursive bayesian estimation based language model fusion in ERP-based BCI typing systems.
Improving manual skills in persons with disabilities (PWD) through a multimodal assistance system.
Improving manual skills in persons with disabilities (PWD) through a multimodal assistance system.
Improving the motor skill of children with posterior fossa syndrome: a case series.
Influence of training on biomechanics of wheelchair propulsion.
Investigating input technologies for children and young adults with Down syndrome
Investigation of the performance of an ergonomic handrim as a pain-relieving intervention for manual wheelchair users.
Involving children in the development of assistive technology devices.
iPads, mobile technologies, and communication applications: a survey of family wants, needs, and preferences.
iPads, mobile technologies, and communication applications: a survey of family wants, needs, and preferences.
iPads, mobile technologies, and communication applications: a survey of family wants, needs, and preferences.
Is primiparity a risk factor for advanced maternal age pregnancies?
Is wheelchair wrist drop" a new syndrome to watch for?"
Kinesio taping and manual pressure release: Short-term effects in subjects with myofasical trigger point.
Late complications of the weight-bearing upper extremity in the paraplegic patient.
Learning subtraction and addition through digital boards: a Down syndrome case
Legg-calvÃ©-perthes disease.
Life can be worth living in locked-in syndrome.
Living with locked-in syndrome: an explorative study on health care situation, communication and quality of life.
'Locked-in' but not 'locked-out'. A case report.
Locked-in syndrome.
Long-term follow-up of functioning after spinal surgery in patients with Rett syndrome.
Long-Term Independent Brain-Computer Interface Home Use Improves Quality of Life of a Patient in the Locked-In State: A Case Study
Long-term independent brain-computer interface home use improves quality of life of a patient in the locked-in state: a case study.
Management of older people with dry and wet age-related macular degeneration.
Management of thrombocytopenia-absent radius (TAR) syndrome.
Managing occupations in everyday life to achieve adaptation.
Measuring function in advanced ALS: validation of ALSFRS-EX extension items
Measuring function in advanced ALS: validation of ALSFRS-EX extension items.
Measuring responsive style in parents who use AAC with their children: development and evaluation of a new instrument.
Measuring responsive style in parents who use AAC with their children: development and evaluation of a new instrument.
Measuring responsive style in parents who use AAC with their children: development and evaluation of a new instrument.
MECHANICAL AIDS AND IMPEDIMENTS.
Minimizing the effect of TBI-related physical sequelae on vocational return.
Modified ride-on car for mobility and socialization: single-case study of an infant with Down syndrome.
Modified ride-on car for mobility and socialization: single-case study of an infant with Down syndrome.
Monitor, a vibrotactile aid for environmental perception: a field evaluation by four people with severe hearing and vision impairment.
Muscle load in reaching movements performed by a wheelchair user: a case study.
Myoelectric control techniques for a rehabilitation robot
Neural control of cursor trajectory and click by a human with tetraplegia 1000 days after implant of an intracortical microelectrode array
Neural Point-and-Click Communication by a Person With Incomplete Locked-In Syndrome
Neural Point-and-Click Communication by a Person With Incomplete Locked-In Syndrome.
Neurodynamic responses to the femoral slump test in patients with anterior knee pain syndrome.
Neuroimaging in seizure patients associated with nonketotic hyperglycemia.
Neuromusculoskeletal syndromes in wheelchair athletes.
Neuropsychological rehabilitation in alcohol-related brain damage: a systematic review.
Noninvasive brain-computer interface enables communication after brainstem stroke
Noninvasive brain-computer interface enables communication after brainstem stroke.
Parallel man-machine training in development of EEG-based cursor control.
Parents' perceptions of communication patterns and effectiveness of use of augmentative and alternative communication systems by their children with Angelman syndrome.
Parents' priorities for AAC and related instruction for their children with Angelman Syndrome.
Parents' reports of patterns of use and exposure to practices associated with AAC acceptance by individuals with Angelman syndrome.
Patient-initiated rapid atrial pacing to manage supraventricular tachycardia.
Perceptual factors influence visual search for meaningful symbols in individuals with intellectual disabilities and Down syndrome or autism spectrum disorders.
Persons With Multiple Disabilities Engage in Stimulus Choice and Postural Control With the Support of a Technology-Aided Program
Phenotype of the fibroblast growth factor receptor 2 Ser351Cys mutation: Pfeiffer syndrome type III.
Pisa syndrome in a patient in a wheelchair taking valproic acid.
Poor oral health, a potential new geriatric syndrome
Poor oral health, a potential new geriatric syndrome.
Postpolio syndrome and rehabilitation.
Post-polio syndrome: a perspective from three countries.
Predictors for identifying patients with patellofemoral pain syndrome responding to femoral nerve mobilization.
Preliminary Exploration of the Effect of Background Color on the Speed and Accuracy of Search for an Aided Symbol Target by Typically Developing Preschoolers.
Preliminary study of gaze toward humans in photographs by individuals with autism, Down syndrome, or other intellectual disabilities: implications for design of visual scene displays.
Preliminary study of gaze toward humans in photographs by individuals with autism, Down syndrome, or other intellectual disabilities: implications for design of visual scene displays.
Preliminary study of gaze toward humans in photographs by individuals with autism, Down syndrome, or other intellectual disabilities: implications for design of visual scene displays.
Prevalence and identification of shoulder pathology in athletic and nonathletic wheelchair users with shoulder pain: A pilot study.
Prevalence of carpal tunnel syndrome and wrist osteoarthritis in long-term paraplegic patients compared with controls.
Primary Care for Adults on the Autism Spectrum
Primary care for adults on the autism spectrum.
Promoting adaptive behaviors by two girls with Rett syndrome through a microswitch-based program
Questions about facilitated communication and autism.
Rare diseases: matching wheelchair users with rare metabolic, neuromuscular or neurological disorders to electric powered indoor/outdoor wheelchairs (EPIOCs)
Real-world applications for brain-computer interface technology
Repeatability of ultrasonographic median nerve measures.
Reuse and refurbish: a cost savings delivery model for specialized seating.
Reuse and refurbish: a cost savings delivery model for specialized seating.
Scapula kinematics and associated impingement risk in manual wheelchair users during propulsion and a weight relief lift.
Scapular kinematics during transfers in manual wheelchair users with and without shoulder impingement.
Seating and mobility issues for polio survivors.
Selective auditory preferences and the use of automated equipment by severely, profoundly and multiply handicapped children.
Selective auditory preferences and the use of automated equipment by severely, profoundly and multiply handicapped children.
SELF-HELP DEVICES: COMMUNICATION AND VOCATIONS. WRITING AIDS TO COMPENSATE FOR FOREARM, ELBOW AND SHOULDER INVOLVEMENT.
SELF-HELP DEVICES: COMMUNICATION AND VOCATIONS: WRITING AIDS FOR CONTRACTED OR SPASTIC WRIST AND HAND.
SELF-HELP DEVICES: COMMUNICATION AND VOCATIONS: WRITING AIDS FOR NONFUNCTIONING UPPER EXTREMITIES.
SELF-HELP DEVICES: COMMUNICATION AND VOCATIONS: WRITING AIDS TO COMPENSATE FOR HAND AND WRIST INVOLVEMENT.
Self-help devices: grooming aids.
Self-injurious behaviour in Cornelia de Lange syndrome: 1. Prevalence and phenomenology.
Self-Reporting Tool On Pain in People with Intellectual Disabilities (STOP-ID!): a Usability Study.
Short-term effects of self-massage combined with home exercise on pain, daily activity, and autonomic function in patients with myofascial pain dysfunction syndrome.
Shoulder pain in wheelchair athletes. The role of muscle imbalance.
Signing and lexical development in children with Down syndrome.
SMARTWheel: From concept to clinical practice.
Sniffing enables communication and environmental control for the severely disabled.
Special devices as aids in the management of child self-mutilation in the Lesch-Nyhan syndrome.
Speech-generating devices versus manual signing for children with developmental disabilities.
Speech-generating devices versus manual signing for children with developmental disabilities.
Speech-generating devices versus manual signing for children with developmental disabilities.
Spin-off applications of mouthguards.
Support for AAC use in preschool, and growth in language skills, for young children with developmental disabilities.
Support for AAC use in preschool, and growth in language skills, for young children with developmental disabilities.
Support for AAC use in preschool, and growth in language skills, for young children with developmental disabilities.
Supporting children with visual stress: the development of a web resource for parents and professionals
Supporting the communication, language, and literacy development of children with complex communication needs: state of the science and future research priorities.
Supporting the communication, language, and literacy development of children with complex communication needs: state of the science and future research priorities.
Supporting the communication, language, and literacy development of children with complex communication needs: state of the science and future research priorities.
Syntax PAL: a system to improve the written syntax of language-impaired users.
Syntax PAL: a system to improve the written syntax of language-impaired users.
Systematic reviews of physical and rehabilitation medicine Cochrane contents. Part 1. Disabilities due to spinal disorders and pain syndromes in adults.
Teaching conceptually referenced core vocabulary for initial augmentative and alternative communication.
Teaching conceptually referenced core vocabulary for initial augmentative and alternative communication.
Teaching conceptually referenced core vocabulary for initial augmentative and alternative communication.
Teaching Latino parents to support the multi-symbol message productions of their children who require AAC.
Technological aids to support choice strategies by three girls with Rett syndrome
Technological aids to support choice strategies by three girls with Rett syndrome.
Technological supports to promote choice opportunities by two children with fragile X syndrome and severe to profound developmental disabilities
Technological supports to promote choice opportunities by two children with fragile X syndrome and severe to profound developmental disabilities.
Technology transfer of brain-computer interfaces as assistive technology: barriers and opportunities.
Text chat as a tool for referential questioning in Asperger syndrome.
The ADL ability and use of technical aids in persons with late effects of polio.
The Asilomar Survey: Stakeholders' Opinions on Ethical Issues Related to Brain-Computer Interfacing
The Asilomar Survey: Stakeholders' Opinions on Ethical Issues Related to Brain-Computer Interfacing.
The concurrent and predictive validity of the Dutch version of the Communicative Development Inventory in children with Down Syndrome for the assessment of expressive vocabulary in verbal and signed modalities.
The effect of aided language stimulation on vocabulary acquisition in children with little or no functional speech.
The effect of symptoms of carpal tunnel syndrome on ultrasonographic median nerve measures before and after wheelchair propulsion.
The effects of taping on scapular kinematics and muscle performance in baseball players with shoulder impingement syndrome.
The horse & buggy syndrome or was good enough for grandpa good enough for me?
The impact of aided language stimulation on symbol comprehension and production in children with moderate cognitive disabilities.
The impact of aided language stimulation on symbol comprehension and production in children with moderate cognitive disabilities.
The influence of simulated rotator cuff tears on the risk for impingement in handbike and handrim wheelchair propulsion.
The Norwegian Polio Study 1994: a nation-wide survey of problems in long-standing poliomyelitis.
The occurrence of the ilio-lumbar syndrome in a spinal cord injury patient.
The patient's journey: living with locked-in syndrome.
The relationship of strength and muscle balance to shoulder pain and impingement syndrome in elite quadriplegic wheelchair rugby players.
The role of color cues in facilitating accurate and rapid location of aided symbols by children with and without down syndrome.
The treatment of scoliosis in Duchenne muscular dystrophy.
The use of a vertical arm support device to reduce upper extremity muscle firing in sonographers.
The use of assistive technology for symbol identification by children with Rett syndrome
The wheelchair thrombosis syndrome.
The windblown hip syndrome in total body cerebral palsy.
The Wolf-Hirschhorn syndrome in adulthood: evaluation of a 24-year-old man with a rec(4) chromosome.
Towards co-design with users who have autism spectrum disorders
Treatments and technologies in the rehabilitation of apraxia and action disorganisation syndrome: A review.
Triangulating System Requirements for Users With Severe Motor Disabilities
Ultrasonographic median nerve changes after a wheelchair sporting event.
Unlocking the locked in; a need for team approach in rehabilitation of survivors with locked-in syndrome.
Upper extremity peripheral nerve entrapments among wheelchair athletes: prevalence, location, and risk factors.
Upper Limb Nerve Entrapment Syndromes in Veterans With Lower Limb Amputations
Upper limb nerve entrapments in elite wheelchair racers.
Use and acceptance of AAC systems by children with Angelman syndrome.
Use of an electronic cognitive aid by a person with Korsakoff syndrome.
Use of safe-laser access technology to increase head movement in persons with severe motor impairment: a series of case reports.
Use of safe-laser access technology to increase head movement in persons with severe motor impairment: a series of case reports.
Use of safe-laser access technology to increase head movement in persons with severe motor impairment: a series of case reports.
Use of splints to develop hand skills in a woman with Rett syndrome.
User-centered design in brain-computer interfaces-A case study
User-centered design in brain-computer interfaces-a case study.
Using a driving simulator during vehicle adaptation
Using an adapted form of the picture exchange communication system to increase independent requesting in deafblind adults with learning disabilities.
Using assistive technology to teach emotion recognition to students with Asperger syndrome - A pilot study
Using augmentative communication with infants and young children with Down syndrome.
Utilizing a language model to improve online dynamic data collection in P300 spellers.
Ventilatory support alternatives to tracheostomy and intubation: current status of the application of this technology.
Video feedforward for rapid learning of a picture-based communication system.
Video feedforward for rapid learning of a picture-based communication system.
Video feedforward for rapid learning of a picture-based communication system.
Videotelephony for two persons with moderate mental retardation.
Videotelephony for two persons with moderate mental retardation.
Voluntary brain regulation and communication with electrocorticogram signals.
Wearable Monitoring Devices for Assistive Technology: Case Studies in Post-Polio Syndrome
Wearable monitoring devices for assistive technology: case studies in post-polio syndrome.
'What is it like to have ME?': the discursive construction of ME in computer-mediated communication and face-to-face interaction.
Wheelchair economy class syndrome in amyotrophic lateral sclerosis.
Wheelchair ergonomic hand drive mechanism use improves wrist mechanics associated with carpal tunnel syndrome
Wheelchair ergonomic hand drive mechanism use improves wrist mechanics associated with carpal tunnel syndrome.
Wheelchair propulsion biomechanics: implications for wheelchair sports.
Wheelchair pushrim kinetics: body weight and median nerve function.
Wohlfart-Kugelberg-Welander syndrome: serum creatine kinase and functional outcome.
Women with fibromyalgia's experience with three motion-controlled video game consoles and indicators of symptom severity and performance of activities of daily living.
Wrist kinematic characterization of wheelchair propulsion in various seating positions: implication to wrist pain.
Wrist motion in handrim wheelchair propulsion.
Written production in a case of locked-in syndrome with bilateral corticopontic degeneration.

## Sheet: Plan3
down syndrome AND AAC -17
Pubmed - 263
[AIDS FOR THE LEARNING AND USE OF SPEECH AFTER LARYNGECTOMY].
[Communication based on the P300 component of event-related potentials: a proposal for a matrix with images].
[Disorders of oral motor coordination and substitute communication methods in locked-in" syndrome]."
[From wheelchair dependency to the ability to walk: lumbar sympathectomy as a treatment for complex regional pain syndrome].
[Munchausen syndrome by proxy].
[Muscular dystrophy].
[Prevention of deep venous thromboses: compression stockings and professional nursing].
[Progress in American medicine. Current successes, current problems].
[Support with oral motor problems at the end of life: small aids, big effect].
[Support with oral motor problems at the end of life: small aids, big effect].
[TECHNICAL AIDS FOR MOTOR HANDICAPS].
[The course of rehabilitation in patients with locked-in syndrome].
[The locked-in syndrome--experience dimensions and possibilities for an enlarged communication system].
[The treatment of CRPS I from the occupational therapist's point of view].
[Wheelchair adjustment: practical advice for the family doctor].
A case study of locked-in-syndrome: psychological and personal perspectives.
A clinical screening protocol for the RSVP Keyboard brain-computer interface.
A communication system in cases of 'locked-in' syndrome.
A comparison of picture exchange and speech-generating devices: acquisition, preference, and effects on social interaction.
A comparison of picture exchange and speech-generating devices: acquisition, preference, and effects on social interaction.
A comparison of picture exchange and speech-generating devices: acquisition, preference, and effects on social interaction.
A multistage field test of wheelchair users for evaluation of fitness and prediction of peak oxygen consumption.
A novel spelling system for locked-in syndrome patients using only eye contact.
A novel spelling system for locked-in syndrome patients using only eye contact.
A real-time fMRI-based spelling device immediately enabling robust motor-independent communication.
A treatment program for functional paraplegia/Munchausen syndrome.
A vibrotactile p300-based brain-computer interface for consciousness detection and communication.
A wireless brain-machine interface for real-time speech synthesis.
Ability and perceived difficulty in daily activities in people with poliomyelitis sequelae.
Access to special care dentistry, part 8. Special care dentistry services: seamless care for people in their middle years - part 2.
Access to special care dentistry, part 8. Special care dentistry services: seamless care for people in their middle years - part 2.
Accommodating workers with AIDS.
Acute median nerve dysfunction from wheelchair propulsion: the development of a model and study of the effect of hand protection.
Aging in polio.
Aids for congenitally deformed babies.
Aids to ambulation.
AIDS. In one community, silence equals death. Thousands of deaf Americans have never learned the details about HIV and AIDS and their ignorance is killing them.
Alternative communication systems for people with severe motor disabilities: a survey.
An auditory brainâ€“computer interface evoked by natural speech.
An independent SSVEP-based brain-computer interface in locked-in syndrome.
ANSO study: evaluation in an indoor environment of a mobile assistance robotic grasping arm.
Application of wedged foot orthosis effectively reduces pain in runners with pronated foot: a randomized clinical study.
Assistive system for people with Apraxia using a Markov decision process.
Assistive technology and prediction of happiness in people withpost-polio syndrome.
Assistive technology and supplementary treatment for individuals with Rett syndrome.
Assistive technology to promote occupation and reduce mouthing by three boys with fragile X syndrome.
Augmentative and alternative communication methods in locked-in syndrome.
Beyond the gaze: Communicating in chronic locked-in syndrome.
Brain-computer communication: unlocking the locked in.
Brain-computer interface in paralysis.
Brain-computer interface with language model-electroencephalography fusion for locked-in syndrome.
Brain-computer interfaces for communication and rehabilitation.
Brain-computer interfaces in amyotrophic lateral sclerosis: A metanalysis.
Brain-machine interfaces for real-time speech synthesis.
Carpal tunnel syndrome in manual wheelchair users with spinal cord injury: a cross-sectional multicenter study.
Change in physical mobility over 10 years in post-polio syndrome.
Changes in ability, perceived difficulty and use of assistive devices in everyday life: a 4-year follow-up study in people with late effects of polio.
Chronic fatigue syndrome and myalgic encephalomyelitis.
Chronic 'locked-in' syndrome: psychological study of a case.
Chronic obstructive pulmonary disease and asthma-patient characteristics and health impairment.
Cognitive and behavioral functioning in Coffin-Siris syndrome and epilepsy: a case presentation.
Commentary on Modified ride-on car use for mobility and socialization: single-case study of an infant With Down syndrome"."
Commentary on Modified ride-on car use for mobility and socialization: single-case study of an infant With Down syndrome"."
Communication and eating proficiency in 125 females with Rett syndrome: The Swedish Rett Center Survey.
Communication development of a young child with foetal retinoid syndrome: a seven-year follow-up study.
Communication in locked-in syndrome: effects of imagery on salivary pH.
Communication in the locked-in syndrome.
Communication intervention in Rett syndrome: a survey of speech language pathologists in Swedish health services.
Communication modality sampling for a toddler with Angelman syndrome.
Comparative shoulder kinematics during free standing, standing depression lifts and daily functional activities in persons with paraplegia: considerations for shoulder health.
Comparing the shoulder impingement kinematics between circular and pumping strokes in manual wheelchair propulsion.
Comparison of carpal canal pressure in paraplegic and nonparaplegic subjects: clinical implications.
Comparison of tactile, auditory, and visual modality for brain-computer interface use: a case study with a patient in the locked-in state.
Could be the predominantly-used hemibody related to the weight bearing distribution modified by the chronic hemiparesis after stroke?
Critical issues using brain-computer interfaces for augmentative and alternative communication.
Development of pointing device using DC-coupled electrooculogram.
Donning devices (foot slips and frames) enable elderly people with severe chronic venous insufficiency to put on compression stockings.
Effect of increased load on scapular kinematics during manual wheelchair propulsion in individuals with paraplegia and tetraplegia.
Effectiveness of home exercise on pain, function, and strength of manual wheelchair users with spinal cord injury: a high-dose shoulder program with telerehabilitation.
Effects of interactive visual feedback training on post-stroke pusher syndrome: a pilot randomized controlled study.
Effects of Kinesio Taping versus McConnell Taping for Patellofemoral Pain Syndrome: A Systematic Review and Meta-Analysis.
Effects of respiratory resistance training with a concurrent flow device on wheelchair athletes.
Effects of varying lengths of synthetic speech output on augmented requesting and natural speech production in an adolescent with Klinefelter syndrome.
Electric cart modification for boy with hip extension contractures.
Electrodiagnostic study of carpal tunnel syndrome in wheelchair basketball players.
Electromyographic and neuromuscular variables in post-polio subjects.
Evaluating facilitated communications of people with developmental disabilities.
Evaluating facilitated communications of people with developmental disabilities.
Evaluation of language and communication skills in adult key word signing users with intellectual disability: Advantages of a narrative task
Experiences of handwriting and using a computerized ATD in school: adolescents with Asperger's syndrome.
Eye Tracking Research to Answer Questions about Augmentative and Alternative Communication Assessment and Intervention
Eye-Tracking Measures Reveal How Changes in the Design of Aided AAC Displays Influence the Efficiency of Locating Symbols by School-Age Children Without Disabilities
Facilitating Children's Ability to Distinguish Symbols for Emotions: The Effects of Background Color Cues and Spatial Arrangement of Symbols on Accuracy and Speed of Search
Factors affecting computer mouse use for young children: implications for AAC.
Factors affecting computer mouse use for young children: implications for AAC.
Factors affecting computer mouse use for young children: implications for AAC.
Family satisfaction following spinal fusion in Rett syndrome.
Fostering locomotor behavior of children with developmental disabilities: An overview of studies using treadmills and walkers with microswitches.
Fostering locomotor behavior of children with developmental disabilities: An overview of studies using treadmills and walkers with microswitches.
From basic to applied research to improve outcomes for individuals who require augmentative and alternative communication: potential contributions of eye tracking research methods.
From basic to applied research to improve outcomes for individuals who require augmentative and alternative communication: potential contributions of eye tracking research methods.
From basic to applied research to improve outcomes for individuals who require augmentative and alternative communication: potential contributions of eye tracking research methods.
Functional communication training in rett syndrome: a preliminary study.
Group intervention for siblings of children with disabilities: a pilot study in a clinical setting.
Head injury. Integrated rehabilitation approach, optimal adaptation to disability.
Home parenteral nutrition for chronic short bowel syndrome.
Home trials of a speech synthesizer in severe dysarthria: patterns of use, satisfaction and utility of word prediction.
Huffman and linear scanning methods with statistical language models.
Hypercapnia in late-phase ALI/ARDS: providing spontaneous breathing using pumpless extracorporeal lung assist.
Identification of tonal contrasts in Thai aphasic patients.
Impact of scoliosis surgery on activities of daily living in females with Rett syndrome.
Impaired joint mobility in Guillain-BarrÃ© syndrome: a primary or a secondary phenomenon?
Improved accuracy using recursive bayesian estimation based language model fusion in ERP-based BCI typing systems.
Improving manual skills in persons with disabilities (PWD) through a multimodal assistance system.
Improving manual skills in persons with disabilities (PWD) through a multimodal assistance system.
Improving the motor skill of children with posterior fossa syndrome: a case series.
Influence of training on biomechanics of wheelchair propulsion.
Investigation of the performance of an ergonomic handrim as a pain-relieving intervention for manual wheelchair users.
Involving children in the development of assistive technology devices.
iPads, mobile technologies, and communication applications: a survey of family wants, needs, and preferences.
iPads, mobile technologies, and communication applications: a survey of family wants, needs, and preferences.
iPads, mobile technologies, and communication applications: a survey of family wants, needs, and preferences.
Is primiparity a risk factor for advanced maternal age pregnancies?
Is wheelchair wrist drop" a new syndrome to watch for?"
Kinesio taping and manual pressure release: Short-term effects in subjects with myofasical trigger point.
Late complications of the weight-bearing upper extremity in the paraplegic patient.
Legg-calvÃ©-perthes disease.
Life can be worth living in locked-in syndrome.
Living with locked-in syndrome: an explorative study on health care situation, communication and quality of life.
'Locked-in' but not 'locked-out'. A case report.
Locked-in syndrome.
Long-term follow-up of functioning after spinal surgery in patients with Rett syndrome.
Long-term independent brain-computer interface home use improves quality of life of a patient in the locked-in state: a case study.
Management of older people with dry and wet age-related macular degeneration.
Management of thrombocytopenia-absent radius (TAR) syndrome.
Managing occupations in everyday life to achieve adaptation.
Measuring function in advanced ALS: validation of ALSFRS-EX extension items.
Measuring Responsive Style in Parents who use AAC with their Children: Development and Evaluation of a new Instrument
Measuring responsive style in parents who use AAC with their children: development and evaluation of a new instrument.
Measuring responsive style in parents who use AAC with their children: development and evaluation of a new instrument.
Measuring responsive style in parents who use AAC with their children: development and evaluation of a new instrument.
MECHANICAL AIDS AND IMPEDIMENTS.
Minimizing the effect of TBI-related physical sequelae on vocational return.
Modified ride-on car for mobility and socialization: single-case study of an infant with Down syndrome.
Modified ride-on car for mobility and socialization: single-case study of an infant with Down syndrome.
Monitor, a vibrotactile aid for environmental perception: a field evaluation by four people with severe hearing and vision impairment.
Muscle load in reaching movements performed by a wheelchair user: a case study.
Neural Activity Associated with Visual Search for Line Drawings on AAC Displays: An Exploration of the Use of fMRI
Neural Point-and-Click Communication by a Person With Incomplete Locked-In Syndrome.
Neurodynamic responses to the femoral slump test in patients with anterior knee pain syndrome.
Neuroimaging in seizure patients associated with nonketotic hyperglycemia.
Neuromusculoskeletal syndromes in wheelchair athletes.
Neuropsychological rehabilitation in alcohol-related brain damage: a systematic review.
Noninvasive brain-computer interface enables communication after brainstem stroke.
Parallel man-machine training in development of EEG-based cursor control.
Parents' perceptions of communication patterns and effectiveness of use of augmentative and alternative communication systems by their children with Angelman syndrome.
Parents' priorities for AAC and related instruction for their children with Angelman Syndrome.
Parents' reports of patterns of use and exposure to practices associated with AAC acceptance by individuals with Angelman syndrome.
Patient-initiated rapid atrial pacing to manage supraventricular tachycardia.
Perceptual Factors Influence Visual Search for Meaningful Symbols in Individuals With Intellectual Disabilities and Down Syndrome or Autism Spectrum Disorders
Perceptual factors influence visual search for meaningful symbols in individuals with intellectual disabilities and Down syndrome or autism spectrum disorders.
Phenotype of the fibroblast growth factor receptor 2 Ser351Cys mutation: Pfeiffer syndrome type III.
Pisa syndrome in a patient in a wheelchair taking valproic acid.
Poor oral health, a potential new geriatric syndrome.
Postpolio syndrome and rehabilitation.
Post-polio syndrome: a perspective from three countries.
Predicting Language Outcomes for Children Learning Augmentative and Alternative Communication: Child and Environmental Factors
Predictors for identifying patients with patellofemoral pain syndrome responding to femoral nerve mobilization.
Preliminary Exploration of the Effect of Background Color on the Speed and Accuracy of Search for an Aided Symbol Target by Typically Developing Preschoolers.
Preliminary Study of Gaze Toward Humans in Photographs by Individuals with Autism, Down Syndrome, or Other Intellectual Disabilities: Implications for Design of Visual Scene Displays
Preliminary study of gaze toward humans in photographs by individuals with autism, Down syndrome, or other intellectual disabilities: implications for design of visual scene displays.
Preliminary study of gaze toward humans in photographs by individuals with autism, Down syndrome, or other intellectual disabilities: implications for design of visual scene displays.
Preliminary study of gaze toward humans in photographs by individuals with autism, Down syndrome, or other intellectual disabilities: implications for design of visual scene displays.
Prevalence and identification of shoulder pathology in athletic and nonathletic wheelchair users with shoulder pain: A pilot study.
Prevalence of carpal tunnel syndrome and wrist osteoarthritis in long-term paraplegic patients compared with controls.
Primary care for adults on the autism spectrum.
Questions about facilitated communication and autism.
Repeatability of ultrasonographic median nerve measures.
Reuse and refurbish: a cost savings delivery model for specialized seating.
Reuse and refurbish: a cost savings delivery model for specialized seating.
Scapula kinematics and associated impingement risk in manual wheelchair users during propulsion and a weight relief lift.
Scapular kinematics during transfers in manual wheelchair users with and without shoulder impingement.
Seating and mobility issues for polio survivors.
Selective auditory preferences and the use of automated equipment by severely, profoundly and multiply handicapped children.
Selective auditory preferences and the use of automated equipment by severely, profoundly and multiply handicapped children.
SELF-HELP DEVICES: COMMUNICATION AND VOCATIONS. WRITING AIDS TO COMPENSATE FOR FOREARM, ELBOW AND SHOULDER INVOLVEMENT.
SELF-HELP DEVICES: COMMUNICATION AND VOCATIONS: WRITING AIDS FOR CONTRACTED OR SPASTIC WRIST AND HAND.
SELF-HELP DEVICES: COMMUNICATION AND VOCATIONS: WRITING AIDS FOR NONFUNCTIONING UPPER EXTREMITIES.
SELF-HELP DEVICES: COMMUNICATION AND VOCATIONS: WRITING AIDS TO COMPENSATE FOR HAND AND WRIST INVOLVEMENT.
Self-help devices: grooming aids.
Self-injurious behaviour in Cornelia de Lange syndrome: 1. Prevalence and phenomenology.
Self-Reporting Tool On Pain in People with Intellectual Disabilities (STOP-ID!): a Usability Study
Self-Reporting Tool On Pain in People with Intellectual Disabilities (STOP-ID!): a Usability Study.
Short-term effects of self-massage combined with home exercise on pain, daily activity, and autonomic function in patients with myofascial pain dysfunction syndrome.
Shoulder pain in wheelchair athletes. The role of muscle imbalance.
Signing and lexical development in children with Down syndrome.
SMARTWheel: From concept to clinical practice.
Sniffing enables communication and environmental control for the severely disabled.
Special devices as aids in the management of child self-mutilation in the Lesch-Nyhan syndrome.
Speech-generating devices versus manual signing for children with developmental disabilities.
Speech-generating devices versus manual signing for children with developmental disabilities.
Speech-generating devices versus manual signing for children with developmental disabilities.
Spin-off applications of mouthguards.
Support for AAC use in preschool, and growth in language skills, for young children with developmental disabilities.
Support for AAC use in preschool, and growth in language skills, for young children with developmental disabilities.
Support for AAC use in preschool, and growth in language skills, for young children with developmental disabilities.
Supporting the Communication, Language, and Literacy Development of Children with Complex Communication Needs: State of the Science and Future Research Priorities
Supporting the communication, language, and literacy development of children with complex communication needs: state of the science and future research priorities.
Supporting the communication, language, and literacy development of children with complex communication needs: state of the science and future research priorities.
Supporting the communication, language, and literacy development of children with complex communication needs: state of the science and future research priorities.
Syntax PAL: a system to improve the written syntax of language-impaired users.
Syntax PAL: a system to improve the written syntax of language-impaired users.
Systematic reviews of physical and rehabilitation medicine Cochrane contents. Part 1. Disabilities due to spinal disorders and pain syndromes in adults.
Teaching conceptually referenced core vocabulary for initial augmentative and alternative communication.
Teaching conceptually referenced core vocabulary for initial augmentative and alternative communication.
Teaching conceptually referenced core vocabulary for initial augmentative and alternative communication.
Teaching Latino parents to support the multi-symbol message productions of their children who require AAC.
Technological aids to support choice strategies by three girls with Rett syndrome.
Technological supports to promote choice opportunities by two children with fragile X syndrome and severe to profound developmental disabilities.
Technology transfer of brain-computer interfaces as assistive technology: barriers and opportunities.
Text chat as a tool for referential questioning in Asperger syndrome.
The ADL ability and use of technical aids in persons with late effects of polio.
The Asilomar Survey: Stakeholders' Opinions on Ethical Issues Related to Brain-Computer Interfacing.
The concurrent and predictive validity of the Dutch version of the Communicative Development Inventory in children with Down Syndrome for the assessment of expressive vocabulary in verbal and signed modalities
The concurrent and predictive validity of the Dutch version of the Communicative Development Inventory in children with Down Syndrome for the assessment of expressive vocabulary in verbal and signed modalities.
The effect of aided language stimulation on vocabulary acquisition in children with little or no functional speech.
The effect of symptoms of carpal tunnel syndrome on ultrasonographic median nerve measures before and after wheelchair propulsion.
The effects of taping on scapular kinematics and muscle performance in baseball players with shoulder impingement syndrome.
The horse & buggy syndrome or was good enough for grandpa good enough for me?
The impact of aided language stimulation on symbol comprehension and production in children with moderate cognitive disabilities.
The impact of aided language stimulation on symbol comprehension and production in children with moderate cognitive disabilities.
The influence of simulated rotator cuff tears on the risk for impingement in handbike and handrim wheelchair propulsion.
The Norwegian Polio Study 1994: a nation-wide survey of problems in long-standing poliomyelitis.
The occurrence of the ilio-lumbar syndrome in a spinal cord injury patient.
The patient's journey: living with locked-in syndrome.
The relationship of strength and muscle balance to shoulder pain and impingement syndrome in elite quadriplegic wheelchair rugby players.
The role of color cues in facilitating accurate and rapid location of aided symbols by children with and without down syndrome
The role of color cues in facilitating accurate and rapid location of aided symbols by children with and without down syndrome.
The treatment of scoliosis in Duchenne muscular dystrophy.
The use of a vertical arm support device to reduce upper extremity muscle firing in sonographers.
The wheelchair thrombosis syndrome.
The windblown hip syndrome in total body cerebral palsy.
The Wolf-Hirschhorn syndrome in adulthood: evaluation of a 24-year-old man with a rec(4) chromosome.
Treatments and technologies in the rehabilitation of apraxia and action disorganisation syndrome: A review.
Ultrasonographic median nerve changes after a wheelchair sporting event.
Unlocking the locked in; a need for team approach in rehabilitation of survivors with locked-in syndrome.
Upper extremity peripheral nerve entrapments among wheelchair athletes: prevalence, location, and risk factors.
Upper limb nerve entrapments in elite wheelchair racers.
Use and acceptance of AAC systems by children with Angelman syndrome.
Use of an electronic cognitive aid by a person with Korsakoff syndrome.
Use of safe-laser access technology to increase head movement in persons with severe motor impairment: A series of case reports
Use of safe-laser access technology to increase head movement in persons with severe motor impairment: a series of case reports.
Use of safe-laser access technology to increase head movement in persons with severe motor impairment: a series of case reports.
Use of safe-laser access technology to increase head movement in persons with severe motor impairment: a series of case reports.
Use of splints to develop hand skills in a woman with Rett syndrome.
User-centered design in brain-computer interfaces-a case study.
Using a Speech-Generating Device to Enhance Communicative Abilities for an Adult With Moderate Intellectual Disability
Using an adapted form of the picture exchange communication system to increase independent requesting in deafblind adults with learning disabilities.
Using augmentative communication with infants and young children with Down syndrome.
Utilizing a language model to improve online dynamic data collection in P300 spellers.
Ventilatory support alternatives to tracheostomy and intubation: current status of the application of this technology.
Video Feedforward for Rapid Learning of a Picture-Based Communication System
Video feedforward for rapid learning of a picture-based communication system.
Video feedforward for rapid learning of a picture-based communication system.
Video feedforward for rapid learning of a picture-based communication system.
Videotelephony for two persons with moderate mental retardation.
Videotelephony for two persons with moderate mental retardation.
Voluntary brain regulation and communication with electrocorticogram signals.
Wearable monitoring devices for assistive technology: case studies in post-polio syndrome.
'What is it like to have ME?': the discursive construction of ME in computer-mediated communication and face-to-face interaction.
Wheelchair economy class syndrome in amyotrophic lateral sclerosis.
Wheelchair ergonomic hand drive mechanism use improves wrist mechanics associated with carpal tunnel syndrome.
Wheelchair propulsion biomechanics: implications for wheelchair sports.
Wheelchair pushrim kinetics: body weight and median nerve function.
Wohlfart-Kugelberg-Welander syndrome: serum creatine kinase and functional outcome.
Women with fibromyalgia's experience with three motion-controlled video game consoles and indicators of symptom severity and performance of activities of daily living.
Working Memory Demands of Aided Augmentative and Alternative Communication for Individuals with Developmental Disabilities
Wrist kinematic characterization of wheelchair propulsion in various seating positions: implication to wrist pain.
Wrist motion in handrim wheelchair propulsion.
Written production in a case of locked-in syndrome with bilateral corticopontic degeneration.

## Sheet: Plan - 1.1
GP	AF	BF	CA	TI	SO	SE	BS	LA	DT	CT	CY	CL	SP	HO	DE	ID	AB	C1	RP	EM	RI	OI	FU	FX	CR	NR	TC	Z9	U1	U2	PU	PI	PA	SN	EI	BN	J9	JI	PD	PY	VL	IS	PN	SU	SI	MA	BP	EP	AR
	Gonzalez, Carina; Noda, Aurelia; Bruno, Alicia; Moreno, Lorenzo; Munoz, Vanesa			Learning subtraction and addition through digital boards: a Down syndrome case	UNIVERSAL ACCESS IN THE INFORMATION SOCIETY																Munoz, Vanesa/L-5129-2015; Gonzalez, Carina/L-6486-2014	Gonzalez, Carina/0000-0001-5939-9544												1615-5289	1615-5297				MAR	2015	14	1			SI		29	44
	Stasolla, Fabrizio; Caffo, Alessandro O.			Promoting adaptive behaviors by two girls with Rett syndrome through a microswitch-based program	RESEARCH IN AUTISM SPECTRUM DISORDERS																	Caffo, Alessandro O./0000-0003-3973-8152; Stasolla, Fabrizio/0000-0003-1626-9664												1750-9467					OCT	2013	7	10					1265	1272
	Hu, Ruimin; Feng, Jinjuan; Lazar, Jonathan; Kumin, Libby			Investigating input technologies for children and young adults with Down syndrome	UNIVERSAL ACCESS IN THE INFORMATION SOCIETY																													1615-5289					MAR	2013	12	1			SI		89	104
	Mirrett, PL; Roberts, JE			Early intervention practices and communication intervention strategies for young males with fragile X syndrome	LANGUAGE SPEECH AND HEARING SERVICES IN SCHOOLS																													0161-1461					OCT	2003	34	4					320	331
[truncated: 8 more columns]

## Sheet: Título 1.1
	FALA DE SD	ASSUNTOS GERAIS - DISCUSSÃO	ANIMAIS	OUTRAS DOENÇAS	NÃO ABRE
Learning subtraction and addition through digital boards: a Down syndrome case
Promoting adaptive behaviors by two girls with Rett syndrome through a microswitch-based program				X
Investigating input technologies for children and young adults with Down syndrome
Early intervention practices and communication intervention strategies for young males with fragile X syndrome				X

## Sheet: Título e Resumo 1.1
Learning subtraction and addition through digital boards: a Down syndrome case
Investigating input technologies for children and young adults with Down syndrome

## Sheet: Integra 1.1
Learning subtraction and addition through digital boards: a Down syndrome case
Investigating input technologies for children and young adults with Down syndrome

## Sheet: Entra1.1
Learning subtraction and addition through digital boards: a Down syndrome case
Investigating input technologies for children and young adults with Down syndrome

## Sheet: Plan 1.2
PT	AU	BA	BE	GP	AF	BF	CA	TI	SO	SE	BS	LA	DT	CT	CY	CL	SP	HO	DE	ID	AB	C1	RP	EM	RI	OI	FU	FX	CR	NR	TC	Z9	U1	U2	PU	PI	PA	SN	EI	BN	J9	JI	PD	PY	VL	IS	PN	SU	SI
J	de Knegt, NC; Lobbezoo, F; Schuengel, C; Evenhuis, HM; Scherder, EJA				de Knegt, Nanda C.; Lobbezoo, Frank; Schuengel, Carlo; Evenhuis, Heleen M.; Scherder, Erik J. A.			Self-Reporting Tool On Pain in People with Intellectual Disabilities (STOP-ID!): a Usability Study	AUGMENTATIVE AND ALTERNATIVE COMMUNICATION																Schuengel, Carlo/A-7767-2008	Schuengel, Carlo/0000-0001-5501-3341												0743-4618	1477-3848					2016	32	1
J	Deckers, SRJM; Van Zaalen, Y; Mens, EJM; Van Balkom, H; Verhoeven, L				Deckers, S. R. J. M.; Van Zaalen, Y.; Mens, E. J. M.; Van Balkom, H.; Verhoeven, L.			The concurrent and predictive validity of the Dutch version of the Communicative Development Inventory in children with Down Syndrome for the assessment of expressive vocabulary in verbal and signed modalities	RESEARCH IN DEVELOPMENTAL DISABILITIES																													0891-4222					SEP	2016	56
J	Wilkinson, KM; Dennis, NA; Webb, CE; Therrien, M; Stradtman, M; Farmer, J; Leach, R; Warrenfeltz, M; Zeuner, C				Wilkinson, Krista M.; Dennis, Nancy A.; Webb, Christina E.; Therrien, Mari; Stradtman, Megan; Farmer, Jacquelyn; Leach, Raevynn; Warrenfeltz, Megan; Zeuner, Courtney			Neural Activity Associated with Visual Search for Line Drawings on AAC Displays: An Exploration of the Use of fMRI	AUGMENTATIVE AND ALTERNATIVE COMMUNICATION																													0743-4618	1477-3848				OCT 2	2015	31	4
J	Meuris, K; Maes, B; Zink, I				Meuris, Kristien; Maes, Bea; Zink, Inge			Evaluation of language and communication skills in adult key word signing users with intellectual disability: Advantages of a narrative task	RESEARCH IN DEVELOPMENTAL DISABILITIES																													0891-4222					OCT	2014	35	10
J	Wilkinson, KM; Mitchell, T				Wilkinson, Krista M.; Mitchell, Teresa			Eye Tracking Research to Answer Questions about Augmentative and Alternative Communication Assessment and Intervention	AUGMENTATIVE AND ALTERNATIVE COMMUNICATION																													0743-4618	1477-3848				JUN	2014	30	2
J	Wilkinson, KM; Light, J				Wilkinson, Krista M.; Light, Janice			Preliminary Study of Gaze Toward Humans in Photographs by Individuals with Autism, Down Syndrome, or Other Intellectual Disabilities: Implications for Design of Visual Scene Displays	AUGMENTATIVE AND ALTERNATIVE COMMUNICATION																													0743-4618	1477-3848				JUN	2014	30	2
J	Wilkinson, KM; O'Neill, T; Mcllvane, WJ				Wilkinson, Krista M.; O'Neill, Tara; Mcllvane, William J.			Eye-Tracking Measures Reveal How Changes in the Design of Aided AAC Displays Influence the Efficiency of Locating Symbols by School-Age Children Without Disabilities	JOURNAL OF SPEECH LANGUAGE AND HEARING RESEARCH																													1092-4388	1558-9102				APR	2014	57	2
J	Smith, J; Hand, L; Dowrick, PW				Smith, Jemma; Hand, Linda; Dowrick, Peter W.			Video Feedforward for Rapid Learning of a Picture-Based Communication System	JOURNAL OF AUTISM AND DEVELOPMENTAL DISORDERS																													0162-3257	1573-3432				APR	2014	44	4
J	Brady, NC; Thiemann-Bourque, K; Fleming, K; Matthews, K				Brady, Nancy C.; Thiemann-Bourque, Kathy; Fleming, Kandace; Matthews, Kris			Predicting Language Outcomes for Children Learning Augmentative and Alternative Communication: Child and Environmental Factors	JOURNAL OF SPEECH LANGUAGE AND HEARING RESEARCH																													1092-4388	1558-9102				OCT 1	2013	56	5
J	Wilkinson, KM; McIlvane, WJ				Wilkinson, Krista M.; McIlvane, William J.			Perceptual Factors Influence Visual Search for Meaningful Symbols in Individuals With Intellectual Disabilities and Down Syndrome or Autism Spectrum Disorders	AJIDD-AMERICAN JOURNAL ON INTELLECTUAL AND DEVELOPMENTAL DISABILITIES																													1944-7515	1944-7558				SEP	2013	118	5
J	Thistle, JJ; Wilkinson, KM				Thistle, Jennifer J.; Wilkinson, Krista M.			Working Memory Demands of Aided Augmentative and Alternative Communication for Individuals with Developmental Disabilities	AUGMENTATIVE AND ALTERNATIVE COMMUNICATION																													0743-4618					SEP	2013	29	3
J	Broberg, M; Ferm, U; Thunberg, G				Broberg, Malin; Ferm, Ulrika; Thunberg, Gunilla			Measuring Responsive Style in Parents who use AAC with their Children: Development and Evaluation of a new Instrument	AUGMENTATIVE AND ALTERNATIVE COMMUNICATION																													0743-4618					DEC	2012	28	4
J	Light, J; McNaughton, D				Light, Janice; McNaughton, David			Supporting the Communication, Language, and Literacy Development of Children with Complex Communication Needs: State of the Science and Future Research Priorities	ASSISTIVE TECHNOLOGY																													1040-0435						2012	24	1			SI
J	Wilkinson, KM; Snell, J				Wilkinson, Krista M.; Snell, Julie			Facilitating Children's Ability to Distinguish Symbols for Emotions: The Effects of Background Color Cues and Spatial Arrangement of Symbols on Accuracy and Speed of Search	AMERICAN JOURNAL OF SPEECH-LANGUAGE PATHOLOGY																													1058-0360					2001-11-01	2011	20	4
J	Chestock, MA; Barton-Hulsey, A; Romski, M; Sevcik, RA				Chestock, Melissa A.; Barton-Hulsey, Andrea; Romski, MaryAnn; Sevcik, Rose A.			Using a Speech-Generating Device to Enhance Communicative Abilities for an Adult With Moderate Intellectual Disability	INTELLECTUAL AND DEVELOPMENTAL DISABILITIES																													1934-9491					OCT	2008	46	5
J	Wilkinson, K; Carlin, M; Thistle, J				Wilkinson, Krista; Carlin, Michael; Thistle, Jennifer			The role of color cues in facilitating accurate and rapid location of aided symbols by children with and without down syndrome	AMERICAN JOURNAL OF SPEECH-LANGUAGE PATHOLOGY																													1058-0360					MAY	2008	17	2
J	Fager, S; Beukelman, D; Karantounis, R; Jakobs, T				Fager, Susan; Beukelman, Dave; Karantounis, Renee; Jakobs, Tom			Use of safe-laser access technology to increase head movement in persons with severe motor impairment: A series of case reports	AUGMENTATIVE AND ALTERNATIVE COMMUNICATION																													0743-4618					SEP	2006	22	3
[truncated: 12 more columns]

## Sheet: Título1.2
	FALA DE SD	ASSUNTOS GERAIS - DISCUSSÃO	ANIMAIS	OUTRAS DOENÇAS	NÃO ABRE
Neural Activity Associated with Visual Search for Line Drawings on AAC Displays: An Exploration of the Use of fMRI
Predicting Language Outcomes for Children Learning Augmentative and Alternative Communication: Child and Environmental Factors
Self-Reporting Tool On Pain in People with Intellectual Disabilities (STOP-ID!): a Usability Study		dor
The concurrent and predictive validity of the Dutch version of the Communicative Development Inventory in children with Down Syndrome for the assessment of expressive vocabulary in verbal and signed modalities
The role of color cues in facilitating accurate and rapid location of aided symbols by children with and without down syndrome
Video Feedforward for Rapid Learning of a Picture-Based Communication System

[truncated: 8 more sheets: Título e Resumo1.2, Integra1.2, Entra 1.2, Plan1.3, Título1.3, Título e Resumo 1.3, Integra 1.3, Entra 1.3]
