# Supplementary material for: Augmentative and alternative communication in children with Down’s syndrome: a systematic review
Source: BMC Pediatr. 2018 May 11;18:160. doi: 10.1186/s12887-018-1144-5 (PMC5948828; doi:10.1186/s12887-018-1144-5)
Supplement: Supplementary file 2 — Extraction of data – worksheet – PubMed. (XLSX 75 kb) [file 12887_2018_1144_MOESM2_ESM.xlsx]

## Sheet: Plan1
Down Syndrome AND AAC -Total 20
Assitive Technology AND Syndrome - 218
[AIDS FOR THE LEARNING AND USE OF SPEECH AFTER LARYNGECTOMY].
[Communication based on the P300 component of event-related potentials: a proposal for a matrix with images].
[Disorders of oral motor coordination and substitute communication methods in locked-in" syndrome]."
[From wheelchair dependency to the ability to walk: lumbar sympathectomy as a treatment for complex regional pain syndrome].
[Munchausen syndrome by proxy].
[Muscular dystrophy].
[Prevention of deep venous thromboses: compression stockings and professional nursing].
[Progress in American medicine. Current successes, current problems].
[Support with oral motor problems at the end of life: small aids, big effect].
[TECHNICAL AIDS FOR MOTOR HANDICAPS].
[The course of rehabilitation in patients with locked-in syndrome].
[The locked-in syndrome--experience dimensions and possibilities for an enlarged communication system].
[The treatment of CRPS I from the occupational therapist's point of view].
[Wheelchair adjustment: practical advice for the family doctor].
A case study of locked-in-syndrome: psychological and personal perspectives.
A clinical screening protocol for the RSVP Keyboard brain-computer interface.
A communication system in cases of 'locked-in' syndrome.
A comparison of picture exchange and speech-generating devices: acquisition, preference, and effects on social interaction.
A comparison of picture exchange and speech-generating devices: acquisition, preference, and effects on social interaction.
A multistage field test of wheelchair users for evaluation of fitness and prediction of peak oxygen consumption.
A novel spelling system for locked-in syndrome patients using only eye contact.
A real-time fMRI-based spelling device immediately enabling robust motor-independent communication.
A treatment program for functional paraplegia/Munchausen syndrome.
A vibrotactile p300-based brain-computer interface for consciousness detection and communication.
A wireless brain-machine interface for real-time speech synthesis.
Ability and perceived difficulty in daily activities in people with poliomyelitis sequelae.
Access to special care dentistry, part 8. Special care dentistry services: seamless care for people in their middle years - part 2.
Accommodating workers with AIDS.
Acute median nerve dysfunction from wheelchair propulsion: the development of a model and study of the effect of hand protection.
Aging in polio.
Aids for congenitally deformed babies.
Aids to ambulation.
AIDS. In one community, silence equals death. Thousands of deaf Americans have never learned the details about HIV and AIDS and their ignorance is killing them.
Alternative communication systems for people with severe motor disabilities: a survey.
An auditory brainâ€“computer interface evoked by natural speech.
An independent SSVEP-based brain-computer interface in locked-in syndrome.
ANSO study: evaluation in an indoor environment of a mobile assistance robotic grasping arm.
Application of wedged foot orthosis effectively reduces pain in runners with pronated foot: a randomized clinical study.
Assistive system for people with Apraxia using a Markov decision process.
Assistive technology and prediction of happiness in people withpost-polio syndrome.
Assistive technology and supplementary treatment for individuals with Rett syndrome.
Assistive technology to promote occupation and reduce mouthing by three boys with fragile X syndrome.
Augmentative and alternative communication methods in locked-in syndrome.
Beyond the gaze: Communicating in chronic locked-in syndrome.
Brain-computer communication: unlocking the locked in.
Brain-computer interface in paralysis.
Brain-computer interface with language model-electroencephalography fusion for locked-in syndrome.
Brain-computer interfaces for communication and rehabilitation.
Brain-computer interfaces in amyotrophic lateral sclerosis: A metanalysis.
Brain-machine interfaces for real-time speech synthesis.
Carpal tunnel syndrome in manual wheelchair users with spinal cord injury: a cross-sectional multicenter study.
Change in physical mobility over 10 years in post-polio syndrome.
Changes in ability, perceived difficulty and use of assistive devices in everyday life: a 4-year follow-up study in people with late effects of polio.
Chronic fatigue syndrome and myalgic encephalomyelitis.
Chronic 'locked-in' syndrome: psychological study of a case.
Chronic obstructive pulmonary disease and asthma-patient characteristics and health impairment.
Cognitive and behavioral functioning in Coffin-Siris syndrome and epilepsy: a case presentation.
Commentary on Modified ride-on car use for mobility and socialization: single-case study of an infant With Down syndrome"."
Communication and eating proficiency in 125 females with Rett syndrome: The Swedish Rett Center Survey.
Communication development of a young child with foetal retinoid syndrome: a seven-year follow-up study.
Communication in locked-in syndrome: effects of imagery on salivary pH.
Communication in the locked-in syndrome.
Communication intervention in Rett syndrome: a survey of speech language pathologists in Swedish health services.
Communication modality sampling for a toddler with Angelman syndrome.
Comparative shoulder kinematics during free standing, standing depression lifts and daily functional activities in persons with paraplegia: considerations for shoulder health.
Comparing the shoulder impingement kinematics between circular and pumping strokes in manual wheelchair propulsion.
Comparison of carpal canal pressure in paraplegic and nonparaplegic subjects: clinical implications.
Comparison of tactile, auditory, and visual modality for brain-computer interface use: a case study with a patient in the locked-in state.
Could be the predominantly-used hemibody related to the weight bearing distribution modified by the chronic hemiparesis after stroke?
Critical issues using brain-computer interfaces for augmentative and alternative communication.
Development of pointing device using DC-coupled electrooculogram.
Donning devices (foot slips and frames) enable elderly people with severe chronic venous insufficiency to put on compression stockings.
Effect of increased load on scapular kinematics during manual wheelchair propulsion in individuals with paraplegia and tetraplegia.
Effectiveness of home exercise on pain, function, and strength of manual wheelchair users with spinal cord injury: a high-dose shoulder program with telerehabilitation.
Effects of interactive visual feedback training on post-stroke pusher syndrome: a pilot randomized controlled study.
Effects of Kinesio Taping versus McConnell Taping for Patellofemoral Pain Syndrome: A Systematic Review and Meta-Analysis.
Effects of respiratory resistance training with a concurrent flow device on wheelchair athletes.
Effects of varying lengths of synthetic speech output on augmented requesting and natural speech production in an adolescent with Klinefelter syndrome.
Electric cart modification for boy with hip extension contractures.
Electrodiagnostic study of carpal tunnel syndrome in wheelchair basketball players.
Electromyographic and neuromuscular variables in post-polio subjects.
Evaluating facilitated communications of people with developmental disabilities.
Experiences of handwriting and using a computerized ATD in school: adolescents with Asperger's syndrome.
Factors affecting computer mouse use for young children: implications for AAC.
Factors affecting computer mouse use for young children: implications for AAC.
Family satisfaction following spinal fusion in Rett syndrome.
Fostering locomotor behavior of children with developmental disabilities: An overview of studies using treadmills and walkers with microswitches.
From basic to applied research to improve outcomes for individuals who require augmentative and alternative communication: potential contributions of eye tracking research methods.
From basic to applied research to improve outcomes for individuals who require augmentative and alternative communication: potential contributions of eye tracking research methods.
Functional communication training in rett syndrome: a preliminary study.
Group intervention for siblings of children with disabilities: a pilot study in a clinical setting.
Head injury. Integrated rehabilitation approach, optimal adaptation to disability.
Home parenteral nutrition for chronic short bowel syndrome.
Home trials of a speech synthesizer in severe dysarthria: patterns of use, satisfaction and utility of word prediction.
Huffman and linear scanning methods with statistical language models.
Hypercapnia in late-phase ALI/ARDS: providing spontaneous breathing using pumpless extracorporeal lung assist.
Identification of tonal contrasts in Thai aphasic patients.
Impact of scoliosis surgery on activities of daily living in females with Rett syndrome.
Impaired joint mobility in Guillain-BarrÃ© syndrome: a primary or a secondary phenomenon?
Improved accuracy using recursive bayesian estimation based language model fusion in ERP-based BCI typing systems.
Improving manual skills in persons with disabilities (PWD) through a multimodal assistance system.
Improving the motor skill of children with posterior fossa syndrome: a case series.
Influence of training on biomechanics of wheelchair propulsion.
Investigation of the performance of an ergonomic handrim as a pain-relieving intervention for manual wheelchair users.
Involving children in the development of assistive technology devices.
iPads, mobile technologies, and communication applications: a survey of family wants, needs, and preferences.
iPads, mobile technologies, and communication applications: a survey of family wants, needs, and preferences.
Is primiparity a risk factor for advanced maternal age pregnancies?
Is wheelchair wrist drop" a new syndrome to watch for?"
Kinesio taping and manual pressure release: Short-term effects in subjects with myofasical trigger point.
Late complications of the weight-bearing upper extremity in the paraplegic patient.
Legg-calvÃ©-perthes disease.
Life can be worth living in locked-in syndrome.
Living with locked-in syndrome: an explorative study on health care situation, communication and quality of life.
'Locked-in' but not 'locked-out'. A case report.
Locked-in syndrome.
Long-term follow-up of functioning after spinal surgery in patients with Rett syndrome.
Long-term independent brain-computer interface home use improves quality of life of a patient in the locked-in state: a case study.
Management of older people with dry and wet age-related macular degeneration.
Management of thrombocytopenia-absent radius (TAR) syndrome.
Managing occupations in everyday life to achieve adaptation.
Measuring function in advanced ALS: validation of ALSFRS-EX extension items.
Measuring responsive style in parents who use AAC with their children: development and evaluation of a new instrument.
Measuring responsive style in parents who use AAC with their children: development and evaluation of a new instrument.
MECHANICAL AIDS AND IMPEDIMENTS.
Minimizing the effect of TBI-related physical sequelae on vocational return.
Modified ride-on car for mobility and socialization: single-case study of an infant with Down syndrome.
Monitor, a vibrotactile aid for environmental perception: a field evaluation by four people with severe hearing and vision impairment.
Muscle load in reaching movements performed by a wheelchair user: a case study.
Neural Point-and-Click Communication by a Person With Incomplete Locked-In Syndrome.
Neurodynamic responses to the femoral slump test in patients with anterior knee pain syndrome.
Neuroimaging in seizure patients associated with nonketotic hyperglycemia.
Neuromusculoskeletal syndromes in wheelchair athletes.
Neuropsychological rehabilitation in alcohol-related brain damage: a systematic review.
Noninvasive brain-computer interface enables communication after brainstem stroke.
Parallel man-machine training in development of EEG-based cursor control.
Parents' perceptions of communication patterns and effectiveness of use of augmentative and alternative communication systems by their children with Angelman syndrome.
Parents' priorities for AAC and related instruction for their children with Angelman Syndrome.
Parents' reports of patterns of use and exposure to practices associated with AAC acceptance by individuals with Angelman syndrome.
Patient-initiated rapid atrial pacing to manage supraventricular tachycardia.
Perceptual factors influence visual search for meaningful symbols in individuals with intellectual disabilities and Down syndrome or autism spectrum disorders.
Phenotype of the fibroblast growth factor receptor 2 Ser351Cys mutation: Pfeiffer syndrome type III.
Pisa syndrome in a patient in a wheelchair taking valproic acid.
Poor oral health, a potential new geriatric syndrome.
Postpolio syndrome and rehabilitation.
Post-polio syndrome: a perspective from three countries.
Predictors for identifying patients with patellofemoral pain syndrome responding to femoral nerve mobilization.
Preliminary Exploration of the Effect of Background Color on the Speed and Accuracy of Search for an Aided Symbol Target by Typically Developing Preschoolers.
Preliminary study of gaze toward humans in photographs by individuals with autism, Down syndrome, or other intellectual disabilities: implications for design of visual scene displays.
Preliminary study of gaze toward humans in photographs by individuals with autism, Down syndrome, or other intellectual disabilities: implications for design of visual scene displays.
Prevalence and identification of shoulder pathology in athletic and nonathletic wheelchair users with shoulder pain: A pilot study.
Prevalence of carpal tunnel syndrome and wrist osteoarthritis in long-term paraplegic patients compared with controls.
Primary care for adults on the autism spectrum.
Questions about facilitated communication and autism.
Repeatability of ultrasonographic median nerve measures.
Reuse and refurbish: a cost savings delivery model for specialized seating.
Scapula kinematics and associated impingement risk in manual wheelchair users during propulsion and a weight relief lift.
Scapular kinematics during transfers in manual wheelchair users with and without shoulder impingement.
Seating and mobility issues for polio survivors.
Selective auditory preferences and the use of automated equipment by severely, profoundly and multiply handicapped children.
SELF-HELP DEVICES: COMMUNICATION AND VOCATIONS. WRITING AIDS TO COMPENSATE FOR FOREARM, ELBOW AND SHOULDER INVOLVEMENT.
SELF-HELP DEVICES: COMMUNICATION AND VOCATIONS: WRITING AIDS FOR CONTRACTED OR SPASTIC WRIST AND HAND.
SELF-HELP DEVICES: COMMUNICATION AND VOCATIONS: WRITING AIDS FOR NONFUNCTIONING UPPER EXTREMITIES.
SELF-HELP DEVICES: COMMUNICATION AND VOCATIONS: WRITING AIDS TO COMPENSATE FOR HAND AND WRIST INVOLVEMENT.
Self-help devices: grooming aids.
Self-injurious behaviour in Cornelia de Lange syndrome: 1. Prevalence and phenomenology.
Self-Reporting Tool On Pain in People with Intellectual Disabilities (STOP-ID!): a Usability Study.
Short-term effects of self-massage combined with home exercise on pain, daily activity, and autonomic function in patients with myofascial pain dysfunction syndrome.
Shoulder pain in wheelchair athletes. The role of muscle imbalance.
Signing and lexical development in children with Down syndrome.
SMARTWheel: From concept to clinical practice.
Sniffing enables communication and environmental control for the severely disabled.
Special devices as aids in the management of child self-mutilation in the Lesch-Nyhan syndrome.
Speech-generating devices versus manual signing for children with developmental disabilities.
Speech-generating devices versus manual signing for children with developmental disabilities.
Spin-off applications of mouthguards.
Support for AAC use in preschool, and growth in language skills, for young children with developmental disabilities.
Support for AAC use in preschool, and growth in language skills, for young children with developmental disabilities.
Supporting the communication, language, and literacy development of children with complex communication needs: state of the science and future research priorities.
Supporting the communication, language, and literacy development of children with complex communication needs: state of the science and future research priorities.
Syntax PAL: a system to improve the written syntax of language-impaired users.
Systematic reviews of physical and rehabilitation medicine Cochrane contents. Part 1. Disabilities due to spinal disorders and pain syndromes in adults.
Teaching conceptually referenced core vocabulary for initial augmentative and alternative communication.
Teaching conceptually referenced core vocabulary for initial augmentative and alternative communication.
Teaching Latino parents to support the multi-symbol message productions of their children who require AAC.
Technological aids to support choice strategies by three girls with Rett syndrome.
Technological supports to promote choice opportunities by two children with fragile X syndrome and severe to profound developmental disabilities.
Technology transfer of brain-computer interfaces as assistive technology: barriers and opportunities.
Text chat as a tool for referential questioning in Asperger syndrome.
The ADL ability and use of technical aids in persons with late effects of polio.
The Asilomar Survey: Stakeholders' Opinions on Ethical Issues Related to Brain-Computer Interfacing.
The concurrent and predictive validity of the Dutch version of the Communicative Development Inventory in children with Down Syndrome for the assessment of expressive vocabulary in verbal and signed modalities.
The effect of aided language stimulation on vocabulary acquisition in children with little or no functional speech.
The effect of symptoms of carpal tunnel syndrome on ultrasonographic median nerve measures before and after wheelchair propulsion.
The effects of taping on scapular kinematics and muscle performance in baseball players with shoulder impingement syndrome.
The horse & buggy syndrome or was good enough for grandpa good enough for me?
The impact of aided language stimulation on symbol comprehension and production in children with moderate cognitive disabilities.
The influence of simulated rotator cuff tears on the risk for impingement in handbike and handrim wheelchair propulsion.
The Norwegian Polio Study 1994: a nation-wide survey of problems in long-standing poliomyelitis.
The occurrence of the ilio-lumbar syndrome in a spinal cord injury patient.
The patient's journey: living with locked-in syndrome.
The relationship of strength and muscle balance to shoulder pain and impingement syndrome in elite quadriplegic wheelchair rugby players.
The role of color cues in facilitating accurate and rapid location of aided symbols by children with and without down syndrome.
The treatment of scoliosis in Duchenne muscular dystrophy.
The use of a vertical arm support device to reduce upper extremity muscle firing in sonographers.
The wheelchair thrombosis syndrome.
The windblown hip syndrome in total body cerebral palsy.
The Wolf-Hirschhorn syndrome in adulthood: evaluation of a 24-year-old man with a rec(4) chromosome.
Treatments and technologies in the rehabilitation of apraxia and action disorganisation syndrome: A review.
Ultrasonographic median nerve changes after a wheelchair sporting event.
Unlocking the locked in; a need for team approach in rehabilitation of survivors with locked-in syndrome.
Upper extremity peripheral nerve entrapments among wheelchair athletes: prevalence, location, and risk factors.
Upper limb nerve entrapments in elite wheelchair racers.
Use and acceptance of AAC systems by children with Angelman syndrome.
Use of an electronic cognitive aid by a person with Korsakoff syndrome.
Use of safe-laser access technology to increase head movement in persons with severe motor impairment: a series of case reports.
Use of safe-laser access technology to increase head movement in persons with severe motor impairment: a series of case reports.
Use of splints to develop hand skills in a woman with Rett syndrome.
User-centered design in brain-computer interfaces-a case study.
Using an adapted form of the picture exchange communication system to increase independent requesting in deafblind adults with learning disabilities.
Using augmentative communication with infants and young children with Down syndrome.
Utilizing a language model to improve online dynamic data collection in P300 spellers.
Ventilatory support alternatives to tracheostomy and intubation: current status of the application of this technology.
Video feedforward for rapid learning of a picture-based communication system.
Video feedforward for rapid learning of a picture-based communication system.
Videotelephony for two persons with moderate mental retardation.
Voluntary brain regulation and communication with electrocorticogram signals.
Wearable monitoring devices for assistive technology: case studies in post-polio syndrome.
'What is it like to have ME?': the discursive construction of ME in computer-mediated communication and face-to-face interaction.
Wheelchair economy class syndrome in amyotrophic lateral sclerosis.
Wheelchair ergonomic hand drive mechanism use improves wrist mechanics associated with carpal tunnel syndrome.
Modiﬁed Ride-on Car for Mobility and Socialization: Single-Case Study of an Infant With Down Syndrome
Wheelchair pushrim kinetics: body weight and median nerve function.
Wohlfart-Kugelberg-Welander syndrome: serum creatine kinase and functional outcome.
Women with fibromyalgia's experience with three motion-controlled video game consoles and indicators of symptom severity and performance of activities of daily living.
Wrist kinematic characterization of wheelchair propulsion in various seating positions: implication to wrist pain.
Wrist motion in handrim wheelchair propulsion.
Written production in a case of locked-in syndrome with bilateral corticopontic degeneration.

## Sheet: Plan2
Assitive Technology AND Syndrome - 218
Assitive Technology AND Down Syndrome - 25
[AIDS FOR THE LEARNING AND USE OF SPEECH AFTER LARYNGECTOMY].
[Communication based on the P300 component of event-related potentials: a proposal for a matrix with images].
[Disorders of oral motor coordination and substitute communication methods in locked-in" syndrome]."
[From wheelchair dependency to the ability to walk: lumbar sympathectomy as a treatment for complex regional pain syndrome].
[Munchausen syndrome by proxy].
[Muscular dystrophy].
[Prevention of deep venous thromboses: compression stockings and professional nursing].
[Progress in American medicine. Current successes, current problems].
[Support with oral motor problems at the end of life: small aids, big effect].
[Support with oral motor problems at the end of life: small aids, big effect].
[TECHNICAL AIDS FOR MOTOR HANDICAPS].
[The course of rehabilitation in patients with locked-in syndrome].
[The locked-in syndrome--experience dimensions and possibilities for an enlarged communication system].
[The treatment of CRPS I from the occupational therapist's point of view].
[Wheelchair adjustment: practical advice for the family doctor].
A case study of locked-in-syndrome: psychological and personal perspectives.
A clinical screening protocol for the RSVP Keyboard brain-computer interface.
A communication system in cases of 'locked-in' syndrome.
A comparison of picture exchange and speech-generating devices: acquisition, preference, and effects on social interaction.
A comparison of picture exchange and speech-generating devices: acquisition, preference, and effects on social interaction.
A multistage field test of wheelchair users for evaluation of fitness and prediction of peak oxygen consumption.
A novel spelling system for locked-in syndrome patients using only eye contact.
A novel spelling system for locked-in syndrome patients using only eye contact.
A real-time fMRI-based spelling device immediately enabling robust motor-independent communication.
A treatment program for functional paraplegia/Munchausen syndrome.
A vibrotactile p300-based brain-computer interface for consciousness detection and communication.
A wireless brain-machine interface for real-time speech synthesis.
Ability and perceived difficulty in daily activities in people with poliomyelitis sequelae.
Access to special care dentistry, part 8. Special care dentistry services: seamless care for people in their middle years - part 2.
Access to special care dentistry, part 8. Special care dentistry services: seamless care for people in their middle years - part 2.
Accommodating workers with AIDS.
Acute median nerve dysfunction from wheelchair propulsion: the development of a model and study of the effect of hand protection.
Aging in polio.
Aids for congenitally deformed babies.
Aids to ambulation.
AIDS. In one community, silence equals death. Thousands of deaf Americans have never learned the details about HIV and AIDS and their ignorance is killing them.
Alternative communication systems for people with severe motor disabilities: a survey.
An auditory brainâ€“computer interface evoked by natural speech.
An independent SSVEP-based brain-computer interface in locked-in syndrome.
ANSO study: evaluation in an indoor environment of a mobile assistance robotic grasping arm.
Application of wedged foot orthosis effectively reduces pain in runners with pronated foot: a randomized clinical study.
Assistive system for people with Apraxia using a Markov decision process.
Assistive technology and prediction of happiness in people withpost-polio syndrome.
Assistive technology and supplementary treatment for individuals with Rett syndrome.
Assistive technology to promote occupation and reduce mouthing by three boys with fragile X syndrome.
Augmentative and alternative communication methods in locked-in syndrome.
Beyond the gaze: Communicating in chronic locked-in syndrome.
Brain-computer communication: unlocking the locked in.
Brain-computer interface in paralysis.
Brain-computer interface with language model-electroencephalography fusion for locked-in syndrome.
Brain-computer interfaces for communication and rehabilitation.
Brain-computer interfaces in amyotrophic lateral sclerosis: A metanalysis.
Brain-machine interfaces for real-time speech synthesis.
Carpal tunnel syndrome in manual wheelchair users with spinal cord injury: a cross-sectional multicenter study.
Change in physical mobility over 10 years in post-polio syndrome.
Changes in ability, perceived difficulty and use of assistive devices in everyday life: a 4-year follow-up study in people with late effects of polio.
Chronic fatigue syndrome and myalgic encephalomyelitis.
Chronic 'locked-in' syndrome: psychological study of a case.
Chronic obstructive pulmonary disease and asthma-patient characteristics and health impairment.
Cognitive and behavioral functioning in Coffin-Siris syndrome and epilepsy: a case presentation.
Commentary on Modified ride-on car use for mobility and socialization: single-case study of an infant With Down syndrome"."
Commentary on Modified ride-on car use for mobility and socialization: single-case study of an infant With Down syndrome"."
Communication and eating proficiency in 125 females with Rett syndrome: The Swedish Rett Center Survey.
Communication development of a young child with foetal retinoid syndrome: a seven-year follow-up study.
Communication in locked-in syndrome: effects of imagery on salivary pH.
Communication in the locked-in syndrome.
Communication intervention in Rett syndrome: a survey of speech language pathologists in Swedish health services.
Communication modality sampling for a toddler with Angelman syndrome.
Comparative shoulder kinematics during free standing, standing depression lifts and daily functional activities in persons with paraplegia: considerations for shoulder health.
Comparing the shoulder impingement kinematics between circular and pumping strokes in manual wheelchair propulsion.
Comparison of carpal canal pressure in paraplegic and nonparaplegic subjects: clinical implications.
Comparison of tactile, auditory, and visual modality for brain-computer interface use: a case study with a patient in the locked-in state.
Could be the predominantly-used hemibody related to the weight bearing distribution modified by the chronic hemiparesis after stroke?
Critical issues using brain-computer interfaces for augmentative and alternative communication.
Development of pointing device using DC-coupled electrooculogram.
Donning devices (foot slips and frames) enable elderly people with severe chronic venous insufficiency to put on compression stockings.
Effect of increased load on scapular kinematics during manual wheelchair propulsion in individuals with paraplegia and tetraplegia.
Effectiveness of home exercise on pain, function, and strength of manual wheelchair users with spinal cord injury: a high-dose shoulder program with telerehabilitation.
Effects of interactive visual feedback training on post-stroke pusher syndrome: a pilot randomized controlled study.
Effects of Kinesio Taping versus McConnell Taping for Patellofemoral Pain Syndrome: A Systematic Review and Meta-Analysis.
Effects of respiratory resistance training with a concurrent flow device on wheelchair athletes.
Effects of varying lengths of synthetic speech output on augmented requesting and natural speech production in an adolescent with Klinefelter syndrome.
Electric cart modification for boy with hip extension contractures.
Electrodiagnostic study of carpal tunnel syndrome in wheelchair basketball players.
Electromyographic and neuromuscular variables in post-polio subjects.
Evaluating facilitated communications of people with developmental disabilities.
Evaluating facilitated communications of people with developmental disabilities.
Experiences of handwriting and using a computerized ATD in school: adolescents with Asperger's syndrome.
Factors affecting computer mouse use for young children: implications for AAC.
Factors affecting computer mouse use for young children: implications for AAC.
Family satisfaction following spinal fusion in Rett syndrome.
Fostering locomotor behavior of children with developmental disabilities: An overview of studies using treadmills and walkers with microswitches.
Fostering locomotor behavior of children with developmental disabilities: An overview of studies using treadmills and walkers with microswitches.
From basic to applied research to improve outcomes for individuals who require augmentative and alternative communication: potential contributions of eye tracking research methods.
From basic to applied research to improve outcomes for individuals who require augmentative and alternative communication: potential contributions of eye tracking research methods.
Functional communication training in rett syndrome: a preliminary study.
Group intervention for siblings of children with disabilities: a pilot study in a clinical setting.
Head injury. Integrated rehabilitation approach, optimal adaptation to disability.
Home parenteral nutrition for chronic short bowel syndrome.
Home trials of a speech synthesizer in severe dysarthria: patterns of use, satisfaction and utility of word prediction.
Huffman and linear scanning methods with statistical language models.
Hypercapnia in late-phase ALI/ARDS: providing spontaneous breathing using pumpless extracorporeal lung assist.
Identification of tonal contrasts in Thai aphasic patients.
Impact of scoliosis surgery on activities of daily living in females with Rett syndrome.
Impaired joint mobility in Guillain-BarrÃ© syndrome: a primary or a secondary phenomenon?
Improved accuracy using recursive bayesian estimation based language model fusion in ERP-based BCI typing systems.
Improving manual skills in persons with disabilities (PWD) through a multimodal assistance system.
Improving manual skills in persons with disabilities (PWD) through a multimodal assistance system.
Improving the motor skill of children with posterior fossa syndrome: a case series.
Influence of training on biomechanics of wheelchair propulsion.
Investigation of the performance of an ergonomic handrim as a pain-relieving intervention for manual wheelchair users.
Involving children in the development of assistive technology devices.
iPads, mobile technologies, and communication applications: a survey of family wants, needs, and preferences.
iPads, mobile technologies, and communication applications: a survey of family wants, needs, and preferences.
Is primiparity a risk factor for advanced maternal age pregnancies?
Is wheelchair wrist drop" a new syndrome to watch for?"
Kinesio taping and manual pressure release: Short-term effects in subjects with myofasical trigger point.
Late complications of the weight-bearing upper extremity in the paraplegic patient.
Legg-calvÃ©-perthes disease.
Life can be worth living in locked-in syndrome.
Living with locked-in syndrome: an explorative study on health care situation, communication and quality of life.
'Locked-in' but not 'locked-out'. A case report.
Locked-in syndrome.
Long-term follow-up of functioning after spinal surgery in patients with Rett syndrome.
Long-term independent brain-computer interface home use improves quality of life of a patient in the locked-in state: a case study.
Management of older people with dry and wet age-related macular degeneration.
Management of thrombocytopenia-absent radius (TAR) syndrome.
Managing occupations in everyday life to achieve adaptation.
Measuring function in advanced ALS: validation of ALSFRS-EX extension items.
Measuring responsive style in parents who use AAC with their children: development and evaluation of a new instrument.
Measuring responsive style in parents who use AAC with their children: development and evaluation of a new instrument.
MECHANICAL AIDS AND IMPEDIMENTS.
Minimizing the effect of TBI-related physical sequelae on vocational return.
Modified ride-on car for mobility and socialization: single-case study of an infant with Down syndrome.
Modified ride-on car for mobility and socialization: single-case study of an infant with Down syndrome.
Monitor, a vibrotactile aid for environmental perception: a field evaluation by four people with severe hearing and vision impairment.
Muscle load in reaching movements performed by a wheelchair user: a case study.
Neural Point-and-Click Communication by a Person With Incomplete Locked-In Syndrome.
Neurodynamic responses to the femoral slump test in patients with anterior knee pain syndrome.
Neuroimaging in seizure patients associated with nonketotic hyperglycemia.
Neuromusculoskeletal syndromes in wheelchair athletes.
Neuropsychological rehabilitation in alcohol-related brain damage: a systematic review.
Noninvasive brain-computer interface enables communication after brainstem stroke.
Parallel man-machine training in development of EEG-based cursor control.
Parents' perceptions of communication patterns and effectiveness of use of augmentative and alternative communication systems by their children with Angelman syndrome.
Parents' priorities for AAC and related instruction for their children with Angelman Syndrome.
Parents' reports of patterns of use and exposure to practices associated with AAC acceptance by individuals with Angelman syndrome.
Patient-initiated rapid atrial pacing to manage supraventricular tachycardia.
Phenotype of the fibroblast growth factor receptor 2 Ser351Cys mutation: Pfeiffer syndrome type III.
Pisa syndrome in a patient in a wheelchair taking valproic acid.
Poor oral health, a potential new geriatric syndrome.
Postpolio syndrome and rehabilitation.
Post-polio syndrome: a perspective from three countries.
Predictors for identifying patients with patellofemoral pain syndrome responding to femoral nerve mobilization.
Preliminary study of gaze toward humans in photographs by individuals with autism, Down syndrome, or other intellectual disabilities: implications for design of visual scene displays.
Preliminary study of gaze toward humans in photographs by individuals with autism, Down syndrome, or other intellectual disabilities: implications for design of visual scene displays.
Prevalence and identification of shoulder pathology in athletic and nonathletic wheelchair users with shoulder pain: A pilot study.
Prevalence of carpal tunnel syndrome and wrist osteoarthritis in long-term paraplegic patients compared with controls.
Primary care for adults on the autism spectrum.
Questions about facilitated communication and autism.
Repeatability of ultrasonographic median nerve measures.
Reuse and refurbish: a cost savings delivery model for specialized seating.
Reuse and refurbish: a cost savings delivery model for specialized seating.
Scapula kinematics and associated impingement risk in manual wheelchair users during propulsion and a weight relief lift.
Scapular kinematics during transfers in manual wheelchair users with and without shoulder impingement.
Seating and mobility issues for polio survivors.
Selective auditory preferences and the use of automated equipment by severely, profoundly and multiply handicapped children.
Selective auditory preferences and the use of automated equipment by severely, profoundly and multiply handicapped children.
SELF-HELP DEVICES: COMMUNICATION AND VOCATIONS. WRITING AIDS TO COMPENSATE FOR FOREARM, ELBOW AND SHOULDER INVOLVEMENT.
SELF-HELP DEVICES: COMMUNICATION AND VOCATIONS: WRITING AIDS FOR CONTRACTED OR SPASTIC WRIST AND HAND.
SELF-HELP DEVICES: COMMUNICATION AND VOCATIONS: WRITING AIDS FOR NONFUNCTIONING UPPER EXTREMITIES.
SELF-HELP DEVICES: COMMUNICATION AND VOCATIONS: WRITING AIDS TO COMPENSATE FOR HAND AND WRIST INVOLVEMENT.
Self-help devices: grooming aids.
Self-injurious behaviour in Cornelia de Lange syndrome: 1. Prevalence and phenomenology.
Short-term effects of self-massage combined with home exercise on pain, daily activity, and autonomic function in patients with myofascial pain dysfunction syndrome.
Shoulder pain in wheelchair athletes. The role of muscle imbalance.
SMARTWheel: From concept to clinical practice.
Sniffing enables communication and environmental control for the severely disabled.
Special devices as aids in the management of child self-mutilation in the Lesch-Nyhan syndrome.
Speech-generating devices versus manual signing for children with developmental disabilities.
Speech-generating devices versus manual signing for children with developmental disabilities.
Spin-off applications of mouthguards.
Support for AAC use in preschool, and growth in language skills, for young children with developmental disabilities.
Support for AAC use in preschool, and growth in language skills, for young children with developmental disabilities.
Supporting the communication, language, and literacy development of children with complex communication needs: state of the science and future research priorities.
Supporting the communication, language, and literacy development of children with complex communication needs: state of the science and future research priorities.
Syntax PAL: a system to improve the written syntax of language-impaired users.
Syntax PAL: a system to improve the written syntax of language-impaired users.
Systematic reviews of physical and rehabilitation medicine Cochrane contents. Part 1. Disabilities due to spinal disorders and pain syndromes in adults.
Teaching conceptually referenced core vocabulary for initial augmentative and alternative communication.
Teaching conceptually referenced core vocabulary for initial augmentative and alternative communication.
Teaching Latino parents to support the multi-symbol message productions of their children who require AAC.
Technological aids to support choice strategies by three girls with Rett syndrome.
Technological supports to promote choice opportunities by two children with fragile X syndrome and severe to profound developmental disabilities.
Technology transfer of brain-computer interfaces as assistive technology: barriers and opportunities.
Text chat as a tool for referential questioning in Asperger syndrome.
The ADL ability and use of technical aids in persons with late effects of polio.
The Asilomar Survey: Stakeholders' Opinions on Ethical Issues Related to Brain-Computer Interfacing.
The effect of symptoms of carpal tunnel syndrome on ultrasonographic median nerve measures before and after wheelchair propulsion.
The effects of taping on scapular kinematics and muscle performance in baseball players with shoulder impingement syndrome.
The horse & buggy syndrome or was good enough for grandpa good enough for me?
The impact of aided language stimulation on symbol comprehension and production in children with moderate cognitive disabilities.
The impact of aided language stimulation on symbol comprehension and production in children with moderate cognitive disabilities.
The influence of simulated rotator cuff tears on the risk for impingement in handbike and handrim wheelchair propulsion.
The Norwegian Polio Study 1994: a nation-wide survey of problems in long-standing poliomyelitis.
The occurrence of the ilio-lumbar syndrome in a spinal cord injury patient.
The patient's journey: living with locked-in syndrome.
The relationship of strength and muscle balance to shoulder pain and impingement syndrome in elite quadriplegic wheelchair rugby players.
The treatment of scoliosis in Duchenne muscular dystrophy.
The use of a vertical arm support device to reduce upper extremity muscle firing in sonographers.
The wheelchair thrombosis syndrome.
The windblown hip syndrome in total body cerebral palsy.
The Wolf-Hirschhorn syndrome in adulthood: evaluation of a 24-year-old man with a rec(4) chromosome.
Treatments and technologies in the rehabilitation of apraxia and action disorganisation syndrome: A review.
Ultrasonographic median nerve changes after a wheelchair sporting event.
Unlocking the locked in; a need for team approach in rehabilitation of survivors with locked-in syndrome.
Upper extremity peripheral nerve entrapments among wheelchair athletes: prevalence, location, and risk factors.
Upper limb nerve entrapments in elite wheelchair racers.
Use and acceptance of AAC systems by children with Angelman syndrome.
Use of an electronic cognitive aid by a person with Korsakoff syndrome.
Use of safe-laser access technology to increase head movement in persons with severe motor impairment: a series of case reports.
Use of safe-laser access technology to increase head movement in persons with severe motor impairment: a series of case reports.
Use of splints to develop hand skills in a woman with Rett syndrome.
User-centered design in brain-computer interfaces-a case study.
Using an adapted form of the picture exchange communication system to increase independent requesting in deafblind adults with learning disabilities.
Utilizing a language model to improve online dynamic data collection in P300 spellers.
Ventilatory support alternatives to tracheostomy and intubation: current status of the application of this technology.
Video feedforward for rapid learning of a picture-based communication system.
Video feedforward for rapid learning of a picture-based communication system.
Videotelephony for two persons with moderate mental retardation.
Videotelephony for two persons with moderate mental retardation.
Voluntary brain regulation and communication with electrocorticogram signals.
Wearable monitoring devices for assistive technology: case studies in post-polio syndrome.
'What is it like to have ME?': the discursive construction of ME in computer-mediated communication and face-to-face interaction.
Wheelchair economy class syndrome in amyotrophic lateral sclerosis.
Wheelchair ergonomic hand drive mechanism use improves wrist mechanics associated with carpal tunnel syndrome.
Wheelchair propulsion biomechanics: implications for wheelchair sports.
Wheelchair pushrim kinetics: body weight and median nerve function.
Wohlfart-Kugelberg-Welander syndrome: serum creatine kinase and functional outcome.
Women with fibromyalgia's experience with three motion-controlled video game consoles and indicators of symptom severity and performance of activities of daily living.
Wrist kinematic characterization of wheelchair propulsion in various seating positions: implication to wrist pain.
Wrist motion in handrim wheelchair propulsion.
Written production in a case of locked-in syndrome with bilateral corticopontic degeneration.

## Sheet: antes integra 
Brain-computer interfaces for communication and rehabilitation.
From basic to applied research to improve outcomes for individuals who require augmentative and alternative communication: potential contributions of eye tracking research methods.
From basic to applied research to improve outcomes for individuals who require augmentative and alternative communication: potential contributions of eye tracking research methods.
iPads, mobile technologies, and communication applications: a survey of family wants, needs, and preferences.
Muscle load in reaching movements performed by a wheelchair user: a case study.
Preliminary study of gaze toward humans in photographs by individuals with autism, Down syndrome, or other intellectual disabilities: implications for design of visual scene displays.
Preliminary study of gaze toward humans in photographs by individuals with autism, Down syndrome, or other intellectual disabilities: implications for design of visual scene displays.
Self-Reporting Tool On Pain in People with Intellectual Disabilities (STOP-ID!): a Usability Study.
Signing and lexical development in children with Down syndrome.
The concurrent and predictive validity of the Dutch version of the Communicative Development Inventory in children with Down Syndrome for the assessment of expressive vocabulary in verbal and signed modalities.
The effect of aided language stimulation on vocabulary acquisition in children with little or no functional speech.
The role of color cues in facilitating accurate and rapid location of aided symbols by children with and without down syndrome.
Video feedforward for rapid learning of a picture-based communication system.
pegue os 3 do título e resumo - que é o antes da integra

## Sheet: Plan 2.1
Title	URL	Description	Details	ShortDetails	Resource	Type	Identifiers	Db	EntrezUID	Properties
Brain-computer interfaces for communication and rehabilitation.	/pubmed/27539560	Chaudhary U, Birbaumer N, Ramos-Murguialday A.	Nat Rev Neurol. 2016 Aug 19. doi: 10.1038/nrneurol.2016.113. [Epub ahead of print] Review.	Nat Rev Neurol. 2016	PubMed	citation	PMID:27539560	pubmed	27539560	create date:2016/08/20 | first author:Chaudhary U
Is primiparity a risk factor for advanced maternal age pregnancies?	/pubmed/27406982	Kalayci H, Ozdemir H, Alkas D, Cok T, Tarim E.	J Matern Fetal Neonatal Med. 2016 Aug 2:1-5. [Epub ahead of print]	J Matern Fetal Neonatal Med. 2016	PubMed	citation	PMID:27406982	pubmed	27406982	create date:2016/07/14 | first author:Kalayci H
Treatments and technologies in the rehabilitation of apraxia and action disorganisation syndrome: A review.	/pubmed/27314872	Worthington A.	NeuroRehabilitation. 2016 Jun 13;39(1):163-74. doi: 10.3233/NRE-161348.	NeuroRehabilitation. 2016	PubMed	citation	PMID:27314872 | PMCID:PMC4942853	pubmed	27314872	create date:2016/06/18 | first author:Worthington A
Assistive technology to promote occupation and reduce mouthing by three boys with fragile X syndrome.	/pubmed/27054947	Stasolla F, Perilli V, Damiani R, Albano V.	Dev Neurorehabil. 2016 Apr 7:1-9. [Epub ahead of print]	Dev Neurorehabil. 2016	PubMed	citation	PMID:27054947	pubmed	27054947	create date:2016/04/08 | first author:Stasolla F
Kinesio taping and manual pressure release: Short-term effects in subjects with myofasical trigger point.	/pubmed/26705672	Chao YW, Lin JJ, Yang JL, Wang WT.	J Hand Ther. 2016 Jan-Mar;29(1):23-9. doi: 10.1016/j.jht.2015.10.003. Epub 2015 Nov 6.	J Hand Ther. 2016	PubMed	citation	PMID:26705672	pubmed	26705672	create date:2015/12/27 | first author:Chao YW
Could be the predominantly-used hemibody related to the weight bearing distribution modified by the chronic hemiparesis after stroke?	/pubmed/26305448	Mundim AC, Paz CC, Fachin-Martins E.	Med Hypotheses. 2015 Nov;85(5):645-9. doi: 10.1016/j.mehy.2015.08.007. Epub 2015 Aug 17.	Med Hypotheses. 2015	PubMed	citation	PMID:26305448	pubmed	26305448	create date:2015/08/26 | first author:Mundim AC
Effects of Kinesio Taping versus McConnell Taping for Patellofemoral Pain Syndrome: A Systematic Review and Meta-Analysis.	/pubmed/26185517	Chang WD, Chen FC, Lee CL, Lin HY, Lai PT.	Evid Based Complement Alternat Med. 2015;2015:471208. doi: 10.1155/2015/471208. Epub 2015 Jun 21. Review.	Evid Based Complement Alternat Med. 2015	PubMed	citation	PMID:26185517 | PMCID:PMC4491411	pubmed	26185517	create date:2015/07/18 | first author:Chang WD
Beyond the gaze: Communicating in chronic locked-in syndrome.	/pubmed/26182228	Lugo ZR, Bruno MA, Gosseries O, Demertzi A, Heine L, Thonnard M, Blandin V, Pellas F, Laureys S.	Brain Inj. 2015;29(9):1056-61. doi: 10.3109/02699052.2015.1004750. Epub 2015 Jul 16.	Brain Inj. 2015	PubMed	citation	PMID:26182228	pubmed	26182228	create date:2015/07/17 | first author:Lugo ZR
[Wheelchair adjustment: practical advice for the family doctor].	/pubmed/25845192	Forkel N.	Rev Med Suisse. 2015 Jan 28;11(459):315-6. Review. German. No abstract available.	Rev Med Suisse. 2015	PubMed	citation	PMID:25845192	pubmed	25845192	create date:2015/04/08 | first author:Forkel N
Critical issues using brain-computer interfaces for augmentative and alternative communication.	/pubmed/25721552	Hill K, Kovacs T, Shin S.	Arch Phys Med Rehabil. 2015 Mar;96(3 Suppl):S8-15. doi: 10.1016/j.apmr.2014.01.034.	Arch Phys Med Rehabil. 2015	PubMed	citation	PMID:25721552	pubmed	25721552	create date:2015/02/28 | first author:Hill K
Long-term independent brain-computer interface home use improves quality of life of a patient in the locked-in state: a case study.	/pubmed/25721543	Holz EM, Botrel L, Kaufmann T, KÃ¼bler A.	Arch Phys Med Rehabil. 2015 Mar;96(3 Suppl):S16-26. doi: 10.1016/j.apmr.2014.03.035.	Arch Phys Med Rehabil. 2015	PubMed	citation	PMID:25721543	pubmed	25721543	create date:2015/02/28 | first author:Holz EM
iPads, mobile technologies, and communication applications: a survey of family wants, needs, and preferences.	/pubmed/25685882	Meder AM, Wegner JR.	Augment Altern Commun. 2015 Mar;31(1):27-36. doi: 10.3109/07434618.2014.995223.	Augment Altern Commun. 2015	PubMed	citation	PMID:25685882	pubmed	25685882	create date:2015/02/17 | first author:Meder AM
Huffman and linear scanning methods with statistical language models.	/pubmed/25672825	Roark B, Fried-Oken M, Gibbons C.	Augment Altern Commun. 2015 Mar;31(1):37-50. doi: 10.3109/07434618.2014.997890. Epub 2015 Feb 12.	Augment Altern Commun. 2015	PubMed	citation	PMID:25672825 | PMCID:PMC4617344	pubmed	25672825	create date:2015/02/13 | first author:Roark B
Short-term effects of self-massage combined with home exercise on pain, daily activity, and autonomic function in patients with myofascial pain dysfunction syndrome.	/pubmed/25642077	Chan YC, Wang TJ, Chang CC, Chen LC, Chu HY, Lin SP, Chang ST.	J Phys Ther Sci. 2015 Jan;27(1):217-21. doi: 10.1589/jpts.27.217. Epub 2015 Jan 9.	J Phys Ther Sci. 2015	PubMed	citation	PMID:25642077 | PMCID:PMC4305566	pubmed	25642077	create date:2015/02/03 | first author:Chan YC
Change in physical mobility over 10 years in post-polio syndrome.	/pubmed/25613808	Bickerstaffe A, Beelen A, Nollet F.	Neuromuscul Disord. 2015 Mar;25(3):225-30. doi: 10.1016/j.nmd.2014.11.015. Epub 2014 Nov 27.	Neuromuscul Disord. 2015	PubMed	citation	PMID:25613808	pubmed	25613808	create date:2015/01/24 | first author:Bickerstaffe A
Technology transfer of brain-computer interfaces as assistive technology: barriers and opportunities.	/pubmed/25595535	Nijboer F.	Ann Phys Rehabil Med. 2015 Feb;58(1):35-8. doi: 10.1016/j.rehab.2014.11.001. Epub 2015 Jan 7.	Ann Phys Rehabil Med. 2015	PubMed	citation	PMID:25595535	pubmed	25595535	create date:2015/01/18 | first author:Nijboer F
Donning devices (foot slips and frames) enable elderly people with severe chronic venous insufficiency to put on compression stockings.	/pubmed/25579875	Sippel K, Seifert B, Hafner J.	Eur J Vasc Endovasc Surg. 2015 Feb;49(2):221-9. doi: 10.1016/j.ejvs.2014.11.005. Epub 2015 Jan 8.	Eur J Vasc Endovasc Surg. 2015	PubMed	citation	PMID:25579875	pubmed	25579875	create date:2015/01/13 | first author:Sippel K
Predictors for identifying patients with patellofemoral pain syndrome responding to femoral nerve mobilization.	/pubmed/25576086	Huang BY, Shih YF, Chen WY, Ma HL.	Arch Phys Med Rehabil. 2015 May;96(5):920-7. doi: 10.1016/j.apmr.2015.01.001. Epub 2015 Jan 7.	Arch Phys Med Rehabil. 2015	PubMed	citation	PMID:25576086	pubmed	25576086	create date:2015/01/13 | first author:Huang BY
Effects of interactive visual feedback training on post-stroke pusher syndrome: a pilot randomized controlled study.	/pubmed/25547112	Yang YR, Chen YH, Chang HC, Chan RC, Wei SH, Wang RY.	Clin Rehabil. 2015 Oct;29(10):987-93. doi: 10.1177/0269215514564898. Epub 2014 Dec 28.	Clin Rehabil. 2015	PubMed	citation	PMID:25547112	pubmed	25547112	create date:2014/12/31 | first author:Yang YR
Brain-computer interfaces in amyotrophic lateral sclerosis: A metanalysis.	/pubmed/25449558	Marchetti M, Priftis K.	Clin Neurophysiol. 2015 Jun;126(6):1255-63. doi: 10.1016/j.clinph.2014.09.017. Epub 2014 Oct 2.	Clin Neurophysiol. 2015	PubMed	citation	PMID:25449558	pubmed	25449558	create date:2014/12/03 | first author:Marchetti M
Neural Point-and-Click Communication by a Person With Incomplete Locked-In Syndrome.	/pubmed/25385765	Bacher D, Jarosiewicz B, Masse NY, Stavisky SD, Simeral JD, Newell K, Oakley EM, Cash SS, Friehs G, Hochberg LR.	Neurorehabil Neural Repair. 2015 Jun;29(5):462-71. doi: 10.1177/1545968314554624. Epub 2014 Nov 10.	Neurorehabil Neural Repair. 2015	PubMed	citation	PMID:25385765 | PMCID:PMC4426256	pubmed	25385765	create date:2014/11/12 | first author:Bacher D
Written production in a case of locked-in syndrome with bilateral corticopontic degeneration.	/pubmed/25347464	Gayraud F, Martinie B, Bentot E, Lepilliez A, Tell L, Cotton F, Rode G.	Neuropsychol Rehabil. 2015;25(5):780-97. doi: 10.1080/09602011.2014.975253. Epub 2014 Oct 27.	Neuropsychol Rehabil. 2015	PubMed	citation	PMID:25347464	pubmed	25347464	create date:2014/10/28 | first author:Gayraud F
Technological aids to support choice strategies by three girls with Rett syndrome.	/pubmed/25310833	Stasolla F, Perilli V, Di Leone A, Damiani R, Albano V, Stella A, Damato C.	Res Dev Disabil. 2015 Jan;36:36-44. doi: 10.1016/j.ridd.2014.09.017. Epub 2014 Oct 11.	Res Dev Disabil. 2015	PubMed	citation	PMID:25310833	pubmed	25310833	create date:2014/10/14 | first author:Stasolla F
Noninvasive brain-computer interface enables communication after brainstem stroke.	/pubmed/25298323	Sellers EW, Ryan DB, Hauser CK.	Sci Transl Med. 2014 Oct 8;6(257):257re7. doi: 10.1126/scitranslmed.3007801.	Sci Transl Med. 2014	PubMed	citation	PMID:25298323 | PMCID:PMC4711808	pubmed	25298323	create date:2014/10/10 | first author:Sellers EW
Improving the motor skill of children with posterior fossa syndrome: a case series.	/pubmed/25251805	Harbourne R, Becker K, Arpin DJ, Wilson TW, Kurz MJ.	Pediatr Phys Ther. 2014 Winter;26(4):462-8. doi: 10.1097/PEP.0000000000000092.	Pediatr Phys Ther. 2014	PubMed	citation	PMID:25251805	pubmed	25251805	create date:2014/09/25 | first author:Harbourne R
Commentary on Modified ride-on car use for mobility and socialization: single-case study of an infant With Down syndrome"."	/pubmed/25251798	Llamas A, Ingram L.	Pediatr Phys Ther. 2014 Winter;26(4):427. doi: 10.1097/PEP.0000000000000080. No abstract available.	Pediatr Phys Ther. 2014	PubMed	citation	PMID:25251798	pubmed	25251798	create date:2014/09/25 | first author:Llamas A
Communication intervention in Rett syndrome: a survey of speech language pathologists in Swedish health services.	/pubmed/25250808	Wandin H, Lindberg P, Sonnander K.	Disabil Rehabil. 2015;37(15):1324-33. doi: 10.3109/09638288.2014.962109. Epub 2014 Sep 24.	Disabil Rehabil. 2015	PubMed	citation	PMID:25250808	pubmed	25250808	create date:2014/09/25 | first author:Wandin H
Modified ride-on car for mobility and socialization: single-case study of an infant with Down syndrome.	/pubmed/25192001	Logan SW, Huang HH, Stahlin K, Galloway JC.	Pediatr Phys Ther. 2014 Winter;26(4):418-26. doi: 10.1097/PEP.0000000000000070.	Pediatr Phys Ther. 2014	PubMed	citation	PMID:25192001	pubmed	25192001	create date:2014/09/06 | first author:Logan SW
Assistive system for people with Apraxia using a Markov decision process.	/pubmed/25160274	Jean-Baptiste EM, Russell M, Rothstein P.	Stud Health Technol Inform. 2014;205:687-91.	Stud Health Technol Inform. 2014	PubMed	citation	PMID:25160274	pubmed	25160274	create date:2014/08/28 | first author:Jean-Baptiste EM
Primary care for adults on the autism spectrum.	/pubmed/25134878	Nicolaidis C, Kripke CC, Raymaker D.	Med Clin North Am. 2014 Sep;98(5):1169-91. doi: 10.1016/j.mcna.2014.06.011. Review.	Med Clin North Am. 2014	PubMed	citation	PMID:25134878 | PMCID:PMC4851469	pubmed	25134878	create date:2014/08/20 | first author:Nicolaidis C
Technological supports to promote choice opportunities by two children with fragile X syndrome and severe to profound developmental disabilities.	/pubmed/25118066	Stasolla F, Damiani R, Perilli V, Di Leone A, Albano V, Stella A, Damato C.	Res Dev Disabil. 2014 Nov;35(11):2993-3000. doi: 10.1016/j.ridd.2014.07.045. Epub 2014 Aug 12.	Res Dev Disabil. 2014	PubMed	citation	PMID:25118066	pubmed	25118066	create date:2014/08/15 | first author:Stasolla F
Functional communication training in rett syndrome: a preliminary study.	/pubmed/25007298	Byiers BJ, Dimian A, Symons FJ.	Am J Intellect Dev Disabil. 2014 Jul;119(4):340-50. doi: 10.1352/1944-7558-119.4.340.	Am J Intellect Dev Disabil. 2014	PubMed	citation	PMID:25007298	pubmed	25007298	create date:2014/07/10 | first author:Byiers BJ
From basic to applied research to improve outcomes for individuals who require augmentative and alternative communication: potential contributions of eye tracking research methods.	/pubmed/24898931	Light J, McNaughton D.	Augment Altern Commun. 2014 Jun;30(2):99-105. doi: 10.3109/07434618.2014.906498.	Augment Altern Commun. 2014	PubMed	citation	PMID:24898931	pubmed	24898931	create date:2014/06/06 | first author:Light J
Effectiveness of home exercise on pain, function, and strength of manual wheelchair users with spinal cord injury: a high-dose shoulder program with telerehabilitation.	/pubmed/24887534	Van Straaten MG, Cloud BA, Morrow MM, Ludewig PM, Zhao KD.	Arch Phys Med Rehabil. 2014 Oct;95(10):1810-1817.e2. doi: 10.1016/j.apmr.2014.05.004. Epub 2014 Jun 2.	Arch Phys Med Rehabil. 2014	PubMed	citation	PMID:24887534 | PMCID:PMC4182115	pubmed	24887534	create date:2014/06/03 | first author:Van Straaten MG
An independent SSVEP-based brain-computer interface in locked-in syndrome.	/pubmed/24838215	Lesenfants D, Habbal D, Lugo Z, Lebeau M, Horki P, Amico E, Pokorny C, GÃ³mez F, Soddu A, MÃ¼ller-Putz G, Laureys S, Noirhomme Q.	J Neural Eng. 2014 Jun;11(3):035002. doi: 10.1088/1741-2560/11/3/035002. Epub 2014 May 19.	J Neural Eng. 2014	PubMed	citation	PMID:24838215	pubmed	24838215	create date:2014/05/20 | first author:Lesenfants D
Utilizing a language model to improve online dynamic data collection in P300 spellers.	/pubmed/24808413	Mainsah BO, Colwell KA, Collins LM, Throckmorton CS.	IEEE Trans Neural Syst Rehabil Eng. 2014 Jul;22(4):837-46. doi: 10.1109/TNSRE.2014.2321290. Epub 2014 May 2.	IEEE Trans Neural Syst Rehabil Eng. 2014	PubMed	citation	PMID:24808413	pubmed	24808413	create date:2014/05/09 | first author:Mainsah BO
Preliminary study of gaze toward humans in photographs by individuals with autism, Down syndrome, or other intellectual disabilities: implications for design of visual scene displays.	/pubmed/24773517	Wilkinson KM, Light J.	Augment Altern Commun. 2014 Jun;30(2):130-46. doi: 10.3109/07434618.2014.904434. Epub 2014 Apr 29.	Augment Altern Commun. 2014	PubMed	citation	PMID:24773517	pubmed	24773517	create date:2014/04/30 | first author:Wilkinson KM
Neurodynamic responses to the femoral slump test in patients with anterior knee pain syndrome.	/pubmed/24730437	Lin PL, Shih YF, Chen WY, Ma HL.	J Orthop Sports Phys Ther. 2014 May;44(5):350-7. doi: 10.2519/jospt.2014.4781. Epub 2014 Apr 14.	J Orthop Sports Phys Ther. 2014	PubMed	citation	PMID:24730437	pubmed	24730437	create date:2014/04/16 | first author:Lin PL
Family satisfaction following spinal fusion in Rett syndrome.	/pubmed/24724550	Downs J, Torode I, Ellaway C, Jacoby P, Bunting C, Wong K, Christodoulou J, Leonard H.	Dev Neurorehabil. 2016;19(1):31-7. doi: 10.3109/17518423.2014.898107. Epub 2014 Apr 11.	Dev Neurorehabil. 2016	PubMed	citation	PMID:24724550	pubmed	24724550	create date:2014/04/15 | first author:Downs J
Parents' perceptions of communication patterns and effectiveness of use of augmentative and alternative communication systems by their children with Angelman syndrome.	/pubmed/24700165	Calculator SN.	Am J Speech Lang Pathol. 2014 Nov;23(4):562-73. doi: 10.1044/2014_AJSLP-13-0140.	Am J Speech Lang Pathol. 2014	PubMed	citation	PMID:24700165	pubmed	24700165	create date:2014/04/05 | first author:Calculator SN
Wearable monitoring devices for assistive technology: case studies in post-polio syndrome.	/pubmed/24469354	Andreoni G, Mazzola M, Perego P, Standoli CE, Manzoni S, Piccini L, Molteni F.	Sensors (Basel). 2014 Jan 24;14(2):2012-27. doi: 10.3390/s140202012.	Sensors (Basel). 2014	PubMed	citation	PMID:24469354 | PMCID:PMC3958267	pubmed	24469354	create date:2014/01/29 | first author:Andreoni G
ANSO study: evaluation in an indoor environment of a mobile assistance robotic grasping arm.	/pubmed/24459695	Coignard P, Departe JP, Remy Neris O, Baillet A, Bar A, Drean D, Verier A, Leroux C, Belletante P, Le Guiet JL.	Ann Phys Rehabil Med. 2013 Dec;56(9-10):621-33.	Ann Phys Rehabil Med. 2013	PubMed	citation	PMID:24459695	pubmed	24459695	create date:2014/01/25 | first author:Coignard P
Poor oral health, a potential new geriatric syndrome.	/pubmed/24446975	van der Putten GJ, de Baat C, De Visschere L, Schols J.	Gerodontology. 2014 Feb;31 Suppl 1:17-24. doi: 10.1111/ger.12086. Review.	Gerodontology. 2014	PubMed	citation	PMID:24446975	pubmed	24446975	create date:2014/01/23 | first author:van der Putten GJ
A vibrotactile p300-based brain-computer interface for consciousness detection and communication.	/pubmed/24415400	Lugo ZR, Rodriguez J, Lechner A, Ortner R, Gantner IS, Laureys S, Noirhomme Q, Guger C.	Clin EEG Neurosci. 2014 Jan;45(1):14-21. doi: 10.1177/1550059413505533. Epub 2014 Jan 10.	Clin EEG Neurosci. 2014	PubMed	citation	PMID:24415400	pubmed	24415400	create date:2014/01/15 | first author:Lugo ZR
Wheelchair ergonomic hand drive mechanism use improves wrist mechanics associated with carpal tunnel syndrome.	/pubmed/25856042	Zukowski LA, Roper JA, Shechtman O, Otzel DM, Hovis PW, Tillman MD.	J Rehabil Res Dev. 2014;51(10):1515-24. doi: 10.1682/JRRD.2013.09.0211.	J Rehabil Res Dev. 2014	PubMed	citation	PMID:25856042 | PMCID:PMC4584408	pubmed	25856042	create date:2014/01/01 | first author:Zukowski LA
Brain-computer interface with language model-electroencephalography fusion for locked-in syndrome.	/pubmed/24370570	Oken BS, Orhan U, Roark B, Erdogmus D, Fowler A, Mooney A, Peters B, Miller M, Fried-Oken MB.	Neurorehabil Neural Repair. 2014 May;28(4):387-94. doi: 10.1177/1545968313516867. Epub 2013 Dec 26.	Neurorehabil Neural Repair. 2014	PubMed	citation	PMID:24370570 | PMCID:PMC3989447	pubmed	24370570	create date:2013/12/29 | first author:Oken BS
A novel spelling system for locked-in syndrome patients using only eye contact.	/pubmed/24328459	Kopsky DJ, Winninghoff Y, Winninghoff AC, Stolwijk-SwÃ¼ste JM.	Disabil Rehabil. 2014;36(20):1723-7. doi: 10.3109/09638288.2013.866700. Epub 2013 Dec 16.	Disabil Rehabil. 2014	PubMed	citation	PMID:24328459	pubmed	24328459	create date:2013/12/18 | first author:Kopsky DJ
Using an adapted form of the picture exchange communication system to increase independent requesting in deafblind adults with learning disabilities.	/pubmed/24316491	Bracken M, Rohrer N.	Res Dev Disabil. 2014 Feb;35(2):269-77. doi: 10.1016/j.ridd.2013.10.031. Epub 2013 Dec 4.	Res Dev Disabil. 2014	PubMed	citation	PMID:24316491	pubmed	24316491	create date:2013/12/10 | first author:Bracken M
The Asilomar Survey: Stakeholders' Opinions on Ethical Issues Related to Brain-Computer Interfacing.	/pubmed/24273623	Nijboer F, Clausen J, Allison BZ, Haselager P.	Neuroethics. 2013;6:541-578. Epub 2011 Aug 17.	Neuroethics. 2013	PubMed	citation	PMID:24273623 | PMCID:PMC3825606	pubmed	24273623	create date:2013/11/26 | first author:Nijboer F
Support for AAC use in preschool, and growth in language skills, for young children with developmental disabilities.	/pubmed/24229337	Barker RM, Akaba S, Brady NC, Thiemann-Bourque K.	Augment Altern Commun. 2013 Dec;29(4):334-46. doi: 10.3109/07434618.2013.848933.	Augment Altern Commun. 2013	PubMed	citation	PMID:24229337 | PMCID:PMC4017351	pubmed	24229337	create date:2013/11/16 | first author:Barker RM
Teaching conceptually referenced core vocabulary for initial augmentative and alternative communication.	/pubmed/24229336	Snodgrass MR, Stoner JB, Angell ME.	Augment Altern Commun. 2013 Dec;29(4):322-33. doi: 10.3109/07434618.2013.848932.	Augment Altern Commun. 2013	PubMed	citation	PMID:24229336	pubmed	24229336	create date:2013/11/16 | first author:Snodgrass MR
Chronic obstructive pulmonary disease and asthma-patient characteristics and health impairment.	/pubmed/24152212	Pleasants RA, Ohar JA, Croft JB, Liu Y, Kraft M, Mannino DM, Donohue JF, Herrick HL.	COPD. 2014 Jun;11(3):256-66. doi: 10.3109/15412555.2013.840571. Epub 2013 Oct 23.	COPD. 2014	PubMed	citation	PMID:24152212	pubmed	24152212	create date:2013/10/25 | first author:Pleasants RA
Communication modality sampling for a toddler with Angelman syndrome.	/pubmed/24124202	Hyppa Martin J, Reichle J, Dimian A, Chen M.	Lang Speech Hear Serv Sch. 2013 Oct;44(4):327-36. doi: 10.1044/0161-1461(2013/12-0108).	Lang Speech Hear Serv Sch. 2013	PubMed	citation	PMID:24124202	pubmed	24124202	create date:2013/10/15 | first author:Hyppa Martin J
Systematic reviews of physical and rehabilitation medicine Cochrane contents. Part 1. Disabilities due to spinal disorders and pain syndromes in adults.	/pubmed/24084418	Negrini S, Imperio G, VillafaÃ±e JH, Negrini F, Zaina F.	Eur J Phys Rehabil Med. 2013 Aug;49(4):597-609. Review.	Eur J Phys Rehabil Med. 2013	PubMed	citation	PMID:24084418	pubmed	24084418	create date:2013/10/03 | first author:Negrini S
User-centered design in brain-computer interfaces-a case study.	/pubmed/24076341	Schreuder M, Riccio A, Risetti M, DÃ¤hne S, Ramsay A, Williamson J, Mattia D, Tangermann M.	Artif Intell Med. 2013 Oct;59(2):71-80. doi: 10.1016/j.artmed.2013.07.005. Epub 2013 Sep 13.	Artif Intell Med. 2013	PubMed	citation	PMID:24076341	pubmed	24076341	create date:2013/10/01 | first author:Schreuder M
Video feedforward for rapid learning of a picture-based communication system.	/pubmed/24068486	Smith J, Hand L, Dowrick PW.	J Autism Dev Disord. 2014 Apr;44(4):926-36. doi: 10.1007/s10803-013-1946-0.	J Autism Dev Disord. 2014	PubMed	citation	PMID:24068486	pubmed	24068486	create date:2013/09/27 | first author:Smith J
A clinical screening protocol for the RSVP Keyboard brain-computer interface.	/pubmed/24059536	Fried-Oken M, Mooney A, Peters B, Oken B.	Disabil Rehabil Assist Technol. 2015 Jan;10(1):11-8. doi: 10.3109/17483107.2013.836684. Epub 2013 Sep 23.	Disabil Rehabil Assist Technol. 2015	PubMed	citation	PMID:24059536 | PMCID:PMC3962814	pubmed	24059536	create date:2013/09/26 | first author:Fried-Oken M
Women with fibromyalgia's experience with three motion-controlled video game consoles and indicators of symptom severity and performance of activities of daily living.	/pubmed/24028282	Mortensen J, Kristensen LQ, Brooks EP, Brooks AL.	Disabil Rehabil Assist Technol. 2015 Jan;10(1):61-6. doi: 10.3109/17483107.2013.836687. Epub 2013 Sep 12.	Disabil Rehabil Assist Technol. 2015	PubMed	citation	PMID:24028282	pubmed	24028282	create date:2013/09/14 | first author:Mortensen J
Muscle load in reaching movements performed by a wheelchair user: a case study.	/pubmed/23991678	van Drongelen S, Wolf SI, Fradet L.	Disabil Rehabil. 2014;36(13):1133-8. doi: 10.3109/09638288.2013.829527. Epub 2013 Sep 2.	Disabil Rehabil. 2014	PubMed	citation	PMID:23991678	pubmed	23991678	create date:2013/09/03 | first author:van Drongelen S
Neuropsychological rehabilitation in alcohol-related brain damage: a systematic review.	/pubmed/23955833	Svanberg J, Evans JJ.	Alcohol Alcohol. 2013 Nov-Dec;48(6):704-11. doi: 10.1093/alcalc/agt131. Epub 2013 Aug 16. Review.	Alcohol Alcohol. 2013	PubMed	citation	PMID:23955833	pubmed	23955833	create date:2013/08/21 | first author:Svanberg J
Comparison of tactile, auditory, and visual modality for brain-computer interface use: a case study with a patient in the locked-in state.	/pubmed/23898236	Kaufmann T, Holz EM, KÃ¼bler A.	Front Neurosci. 2013;7:129. doi: 10.3389/fnins.2013.00129.	Front Neurosci. 2013	PubMed	citation	PMID:23898236 | PMCID:PMC3721006	pubmed	23898236	create date:2013/07/31 | first author:Kaufmann T
Use of an electronic cognitive aid by a person with Korsakoff syndrome.	/pubmed/23883173	de Joode EA, van Boxtel MP, Hartjes P, Verhey FR, van Heugten CM.	Scand J Occup Ther. 2013 Nov;20(6):446-53. doi: 10.3109/11038128.2013.821161. Epub 2013 Jul 24.	Scand J Occup Ther. 2013	PubMed	citation	PMID:23883173	pubmed	23883173	create date:2013/07/26 | first author:de Joode EA
Monitor, a vibrotactile aid for environmental perception: a field evaluation by four people with severe hearing and vision impairment.	/pubmed/23861651	Ranjbar P, StenstrÃ¶m I.	ScientificWorldJournal. 2013 Jun 19;2013:206734. doi: 10.1155/2013/206734. Print 2013.	ScientificWorldJournal. 2013	PubMed	citation	PMID:23861651 | PMCID:PMC3703905	pubmed	23861651	create date:2013/07/19 | first author:Ranjbar P
Improving manual skills in persons with disabilities (PWD) through a multimodal assistance system.	/pubmed/23692410	Covarrubias M, Gatti E, Bordegoni M, Cugini U, Mansutti A.	Disabil Rehabil Assist Technol. 2014 Jul;9(4):335-43. doi: 10.3109/17483107.2013.799238. Epub 2013 May 21.	Disabil Rehabil Assist Technol. 2014	PubMed	citation	PMID:23692410	pubmed	23692410	create date:2013/05/23 | first author:Covarrubias M
The influence of simulated rotator cuff tears on the risk for impingement in handbike and handrim wheelchair propulsion.	/pubmed/23664372	van Drongelen S, SchlÃ¼ssel M, Arnet U, Veeger D.	Clin Biomech (Bristol, Avon). 2013 Jun;28(5):495-501. doi: 10.1016/j.clinbiomech.2013.04.007. Epub 2013 May 9.	Clin Biomech (Bristol, Avon). 2013	PubMed	citation	PMID:23664372	pubmed	23664372	create date:2013/05/15 | first author:van Drongelen S
Parents' reports of patterns of use and exposure to practices associated with AAC acceptance by individuals with Angelman syndrome.	/pubmed/23621361	Calculator SN.	Augment Altern Commun. 2013 Jun;29(2):146-58. doi: 10.3109/07434618.2013.784804. Epub 2013 Apr 29.	Augment Altern Commun. 2013	PubMed	citation	PMID:23621361	pubmed	23621361	create date:2013/04/30 | first author:Calculator SN
Use and acceptance of AAC systems by children with Angelman syndrome.	/pubmed/23606637	Calculator SN.	J Appl Res Intellect Disabil. 2013 Nov;26(6):557-67. doi: 10.1111/jar.12048. Epub 2013 Apr 22.	J Appl Res Intellect Disabil. 2013	PubMed	citation	PMID:23606637	pubmed	23606637	create date:2013/04/23 | first author:Calculator SN
Prevalence of carpal tunnel syndrome and wrist osteoarthritis in long-term paraplegic patients compared with controls.	/pubmed/23435490	Akbar M, Penzkofer S, Weber MA, Bruckner T, Winterstein M, Jung M.	J Hand Surg Eur Vol. 2014 Feb;39(2):132-8. doi: 10.1177/1753193413478550. Epub 2013 Feb 22.	J Hand Surg Eur Vol. 2014	PubMed	citation	PMID:23435490	pubmed	23435490	create date:2013/02/26 | first author:Akbar M
Improved accuracy using recursive bayesian estimation based language model fusion in ERP-based BCI typing systems.	/pubmed/23366432	Orhan U, Erdogmus D, Roark B, Oken B, Purwar S, Hild KE 2nd, Fowler A, Fried-Oken M.	Conf Proc IEEE Eng Med Biol Soc. 2012;2012:2497-500. doi: 10.1109/EMBC.2012.6346471.	Conf Proc IEEE Eng Med Biol Soc. 2012	PubMed	citation	PMID:23366432 | PMCID:PMC3749877	pubmed	23366432	create date:2013/02/01 | first author:Orhan U
Experiences of handwriting and using a computerized ATD in school: adolescents with Asperger's syndrome.	/pubmed/23312011	Breivik I, Hemmingsson H.	Scand J Occup Ther. 2013 Sep;20(5):349-56. doi: 10.3109/11038128.2012.748822. Epub 2013 Jan 14.	Scand J Occup Ther. 2013	PubMed	citation	PMID:23312011	pubmed	23312011	create date:2013/01/15 | first author:Breivik I
Measuring responsive style in parents who use AAC with their children: development and evaluation of a new instrument.	/pubmed/23256856	Broberg M, Ferm U, Thunberg G.	Augment Altern Commun. 2012 Dec;28(4):243-53. doi: 10.3109/07434618.2012.740686.	Augment Altern Commun. 2012	PubMed	citation	PMID:23256856	pubmed	23256856	create date:2012/12/22 | first author:Broberg M
[Prevention of deep venous thromboses: compression stockings and professional nursing].	/pubmed/23210204	Fuhrer E.	Krankenpfl Soins Infirm. 2012;105(11):20-1. German. No abstract available.	Krankenpfl Soins Infirm. 2012	PubMed	citation	PMID:23210204	pubmed	23210204	create date:2012/12/06 | first author:Fuhrer E
Living with locked-in syndrome: an explorative study on health care situation, communication and quality of life.	/pubmed/22897205	Snoeys L, Vanhoof G, Manders E.	Disabil Rehabil. 2013 May;35(9):713-8. doi: 10.3109/09638288.2012.705950. Epub 2012 Aug 16.	Disabil Rehabil. 2013	PubMed	citation	PMID:22897205	pubmed	22897205	create date:2012/08/18 | first author:Snoeys L
A real-time fMRI-based spelling device immediately enabling robust motor-independent communication.	/pubmed/22748322	Sorger B, Reithler J, Dahmen B, Goebel R.	Curr Biol. 2012 Jul 24;22(14):1333-8. doi: 10.1016/j.cub.2012.05.022. Epub 2012 Jun 28.	Curr Biol. 2012	PubMed	citation	PMID:22748322	pubmed	22748322	create date:2012/07/04 | first author:Sorger B
Factors affecting computer mouse use for young children: implications for AAC.	/pubmed/22670726	Costigan FA, Light JC, Newell KM.	Augment Altern Commun. 2012 Jun;28(2):85-95. doi: 10.3109/07434618.2012.679235.	Augment Altern Commun. 2012	PubMed	citation	PMID:22670726	pubmed	22670726	create date:2012/06/08 | first author:Costigan FA
An auditory brainâ€“computer interface evoked by natural speech.	/pubmed/22626956	Lopez-Gordo MA, Fernandez E, Romero S, Pelayo F, Prieto A.	J Neural Eng. 2012 Jun;9(3):036013. doi: 10.1088/1741-2560/9/3/036013.	J Neural Eng. 2012	PubMed	citation	PMID:22626956	pubmed	22626956	create date:2012/05/26 | first author:Lopez-Gordo MA
Supporting the communication, language, and literacy development of children with complex communication needs: state of the science and future research priorities.	/pubmed/22590798	Light J, McNaughton D.	Assist Technol. 2011 Spring;24(1):34-44.	Assist Technol. 2011	PubMed	citation	PMID:22590798	pubmed	22590798	create date:2012/05/18 | first author:Light J
Speech-generating devices versus manual signing for children with developmental disabilities.	/pubmed/22554812	van der Meer L, Kagohara D, Achmadi D, O'Reilly MF, Lancioni GE, Sutherland D, Sigafoos J.	Res Dev Disabil. 2012 Sep-Oct;33(5):1658-69. doi: 10.1016/j.ridd.2012.04.004. Epub 2012 May 2.	Res Dev Disabil. 2012	PubMed	citation	PMID:22554812	pubmed	22554812	create date:2012/05/05 | first author:van der Meer L
The use of a vertical arm support device to reduce upper extremity muscle firing in sonographers.	/pubmed/22523026	Coffin CT.	Work. 2012;42(3):367-71. doi: 10.3233/WOR-2012-1431.	Work. 2012	PubMed	citation	PMID:22523026	pubmed	22523026	create date:2012/04/24 | first author:Coffin CT
Reuse and refurbish: a cost savings delivery model for specialized seating.	/pubmed/22410182	Li Pi Shan RS, Chrusch WM, Linassi AG, Sankaran R, Munchinsky J.	Arch Phys Med Rehabil. 2012 Jul;93(7):1286-8. doi: 10.1016/j.apmr.2011.11.024. Epub 2012 Mar 10.	Arch Phys Med Rehabil. 2012	PubMed	citation	PMID:22410182	pubmed	22410182	create date:2012/03/14 | first author:Li Pi Shan RS
Brain-machine interfaces for real-time speech synthesis.	/pubmed/22255549	Guenther FH, Brumberg JS.	Conf Proc IEEE Eng Med Biol Soc. 2011;2011:5360-3. doi: 10.1109/IEMBS.2011.6091326.	Conf Proc IEEE Eng Med Biol Soc. 2011	PubMed	citation	PMID:22255549 | PMCID:PMC3637898	pubmed	22255549	create date:2012/01/19 | first author:Guenther FH
Effects of varying lengths of synthetic speech output on augmented requesting and natural speech production in an adolescent with Klinefelter syndrome.	/pubmed/22008029	Sigafoos J, Wermink H, Didden R, Green VA, Schlosser RW, O'Reilly MF, Lancioni GE.	Augment Altern Commun. 2011 Sep;27(3):163-71. doi: 10.3109/07434618.2011.610355.	Augment Altern Commun. 2011	PubMed	citation	PMID:22008029	pubmed	22008029	create date:2011/10/20 | first author:Sigafoos J
Assistive technology and prediction of happiness in people withpost-polio syndrome.	/pubmed/21978177	Spiliotopoulou G, Fowkes C, Atwal A.	Disabil Rehabil Assist Technol. 2012 May;7(3):199-204. doi: 10.3109/17483107.2011.616921. Epub 2011 Oct 6.	Disabil Rehabil Assist Technol. 2012	PubMed	citation	PMID:21978177	pubmed	21978177	create date:2011/10/08 | first author:Spiliotopoulou G
The effect of symptoms of carpal tunnel syndrome on ultrasonographic median nerve measures before and after wheelchair propulsion.	/pubmed/21944298	Impink BG, Collinger JL, Boninger ML.	PM R. 2011 Sep;3(9):803-10. doi: 10.1016/j.pmrj.2011.04.009.	PM R. 2011	PubMed	citation	PMID:21944298	pubmed	21944298	create date:2011/09/29 | first author:Impink BG
Group intervention for siblings of children with disabilities: a pilot study in a clinical setting.	/pubmed/21877903	Granat T, Nordgren I, Rein G, Sonnander K.	Disabil Rehabil. 2012;34(1):69-75. doi: 10.3109/09638288.2011.587087. Epub 2011 Aug 30.	Disabil Rehabil. 2012	PubMed	citation	PMID:21877903	pubmed	21877903	create date:2011/09/01 | first author:Granat T
Application of wedged foot orthosis effectively reduces pain in runners with pronated foot: a randomized clinical study.	/pubmed/21788264	Shih YF, Wen YK, Chen WY.	Clin Rehabil. 2011 Oct;25(10):913-23. doi: 10.1177/0269215511411938. Epub 2011 Jul 25.	Clin Rehabil. 2011	PubMed	citation	PMID:21788264	pubmed	21788264	create date:2011/07/27 | first author:Shih YF
Effect of increased load on scapular kinematics during manual wheelchair propulsion in individuals with paraplegia and tetraplegia.	/pubmed/21782267	Raina S, McNitt-Gray JL, Mulroy S, Requejo PS.	Hum Mov Sci. 2012 Apr;31(2):397-407. doi: 10.1016/j.humov.2011.05.006. Epub 2011 Jul 22.	Hum Mov Sci. 2012	PubMed	citation	PMID:21782267	pubmed	21782267	create date:2011/07/26 | first author:Raina S
Unlocking the locked in; a need for team approach in rehabilitation of survivors with locked-in syndrome.	/pubmed/21707549	Schjolberg A, Sunnerhagen KS.	Acta Neurol Scand. 2012 Mar;125(3):192-8. doi: 10.1111/j.1600-0404.2011.01552.x. Epub 2011 Jun 28.	Acta Neurol Scand. 2012	PubMed	citation	PMID:21707549	pubmed	21707549	create date:2011/06/29 | first author:Schjolberg A
Neuroimaging in seizure patients associated with nonketotic hyperglycemia.	/pubmed/24059610	Chen CC, Chai JW, Wu CH, Chen WS, Hung HC, Lee SK.	Neuroradiol J. 2011 May 15;24(2):215-20. Epub 2011 May 11.	Neuroradiol J. 2011	PubMed	citation	PMID:24059610	pubmed	24059610	create date:2011/05/15 | first author:Chen CC
Alternative communication systems for people with severe motor disabilities: a survey.	/pubmed/21507236	Pinheiro CG Jr, Naves EL, Pino P, Losson E, Andrade AO, Bourhis G.	Biomed Eng Online. 2011 Apr 20;10:31. doi: 10.1186/1475-925X-10-31. Review.	Biomed Eng Online. 2011	PubMed	citation	PMID:21507236 | PMCID:PMC3103465	pubmed	21507236	create date:2011/04/22 | first author:Pinheiro CG Jr
A case study of locked-in-syndrome: psychological and personal perspectives.	/pubmed/21457000	Wilson BA, Hinchcliffe A, Okines T, Florschutz G, Fish J.	Brain Inj. 2011;25(5):526-38. doi: 10.3109/02699052.2011.568034. Review.	Brain Inj. 2011	PubMed	citation	PMID:21457000	pubmed	21457000	create date:2011/04/05 | first author:Wilson BA
Cognitive and behavioral functioning in Coffin-Siris syndrome and epilepsy: a case presentation.	/pubmed/21452752	Bender HA, Zaroff CM, Karantzoulis S, Nakhutina L, MacAllister WS, Luciano D.	J Genet Psychol. 2011 Jan-Mar;172(1):56-66. doi: 10.1080/00221325.2010.506604.	J Genet Psychol. 2011	PubMed	citation	PMID:21452752	pubmed	21452752	create date:2011/04/02 | first author:Bender HA
Involving children in the development of assistive technology devices.	/pubmed/21370941	Allsop M, Gallagher J, Holt R, Bhakta B, Wilkie RM.	Disabil Rehabil Assist Technol. 2011;6(2):148-56. doi: 10.3109/17483107.2010.510178.	Disabil Rehabil Assist Technol. 2011	PubMed	citation	PMID:21370941	pubmed	21370941	create date:2011/03/05 | first author:Allsop M
[The treatment of CRPS I from the occupational therapist's point of view].	/pubmed/21225544	HÃ¼gle C, Geiger M, Romann C, Moppert C.	Handchir Mikrochir Plast Chir. 2011 Feb;43(1):32-8. doi: 10.1055/s-0030-1269889. Epub 2011 Jan 10. Review. German.	Handchir Mikrochir Plast Chir. 2011	PubMed	citation	PMID:21225544	pubmed	21225544	create date:2011/01/13 | first author:HÃ¼gle C
Scapula kinematics and associated impingement risk in manual wheelchair users during propulsion and a weight relief lift.	/pubmed/21216055	Morrow MM, Kaufman KR, An KN.	Clin Biomech (Bristol, Avon). 2011 May;26(4):352-7. doi: 10.1016/j.clinbiomech.2010.12.001. Epub 2011 Jan 7.	Clin Biomech (Bristol, Avon). 2011	PubMed	citation	PMID:21216055 | PMCID:PMC3068227	pubmed	21216055	create date:2011/01/11 | first author:Morrow MM
Comparing the shoulder impingement kinematics between circular and pumping strokes in manual wheelchair propulsion.	/pubmed/20925493	Feng CK, Wei SH, Chen WY, Lee HC, Yu CH.	Disabil Rehabil Assist Technol. 2010;5(6):448-55. doi: 10.3109/17483107.2010.487293.	Disabil Rehabil Assist Technol. 2010	PubMed	citation	PMID:20925493	pubmed	20925493	create date:2010/10/12 | first author:Feng CK
Sniffing enables communication and environmental control for the severely disabled.	/pubmed/20660716	Plotkin A, Sela L, Weissbrod A, Kahana R, Haviv L, Yeshurun Y, Soroker N, Sobel N.	Proc Natl Acad Sci U S A. 2010 Aug 10;107(32):14413-8. doi: 10.1073/pnas.1006746107. Epub 2010 Jul 26.	Proc Natl Acad Sci U S A. 2010	PubMed	citation	PMID:20660716 | PMCID:PMC2922523	pubmed	20660716	create date:2010/07/28 | first author:Plotkin A
Management of older people with dry and wet age-related macular degeneration.	/pubmed/20617714	Watkinson S.	Nurs Older People. 2010 Jun;22(5):21-6.	Nurs Older People. 2010	PubMed	citation	PMID:20617714	pubmed	20617714	create date:2010/07/14 | first author:Watkinson S
Repeatability of ultrasonographic median nerve measures.	/pubmed/20513104	Impink BG, Gagnon D, Collinger JL, Boninger ML.	Muscle Nerve. 2010 Jun;41(6):767-73. doi: 10.1002/mus.21619.	Muscle Nerve. 2010	PubMed	citation	PMID:20513104	pubmed	20513104	create date:2010/06/01 | first author:Impink BG
Parents' priorities for AAC and related instruction for their children with Angelman Syndrome.	/pubmed/20196702	Calculator SN, Black T.	Augment Altern Commun. 2010 Mar;26(1):30-40. doi: 10.3109/07434610903585406.	Augment Altern Commun. 2010	PubMed	citation	PMID:20196702	pubmed	20196702	create date:2010/03/04 | first author:Calculator SN
Minimizing the effect of TBI-related physical sequelae on vocational return.	/pubmed/20104410	McNamee S, Walker W, Cifu DX, Wehman PH.	J Rehabil Res Dev. 2009;46(6):893-908. Review.	J Rehabil Res Dev. 2009	PubMed	citation	PMID:20104410	pubmed	20104410	create date:2010/01/28 | first author:McNamee S
A wireless brain-machine interface for real-time speech synthesis.	/pubmed/20011034	Guenther FH, Brumberg JS, Wright EJ, Nieto-Castanon A, Tourville JA, Panko M, Law R, Siebert SA, Bartels JL, Andreasen DS, Ehirim P, Mao H, Kennedy PR.	PLoS One. 2009 Dec 9;4(12):e8218. doi: 10.1371/journal.pone.0008218.	PLoS One. 2009	PubMed	citation	PMID:20011034 | PMCID:PMC2784218	pubmed	20011034	create date:2009/12/17 | first author:Guenther FH
Development of pointing device using DC-coupled electrooculogram.	/pubmed/19965079	Uchtiomi H, Hori J.	Conf Proc IEEE Eng Med Biol Soc. 2009;2009:6193-6. doi: 10.1109/IEMBS.2009.5334617.	Conf Proc IEEE Eng Med Biol Soc. 2009	PubMed	citation	PMID:19965079	pubmed	19965079	create date:2009/12/08 | first author:Uchtiomi H
Post-polio syndrome: a perspective from three countries.	/pubmed/19942191	Grimby G, Li J, Vandenakker C, Sandel ME.	PM R. 2009 Nov;1(11):1035-40. doi: 10.1016/j.pmrj.2009.09.005. No abstract available.	PM R. 2009	PubMed	citation	PMID:19942191	pubmed	19942191	create date:2009/11/28 | first author:Grimby G
Life can be worth living in locked-in syndrome.	/pubmed/19818912	LulÃ© D, Zickler C, HÃ¤cker S, Bruno MA, Demertzi A, Pellas F, Laureys S, KÃ¼bler A.	Prog Brain Res. 2009;177:339-51. doi: 10.1016/S0079-6123(09)17723-3. Review.	Prog Brain Res. 2009	PubMed	citation	PMID:19818912	pubmed	19818912	create date:2009/10/13 | first author:LulÃ© D
Carpal tunnel syndrome in manual wheelchair users with spinal cord injury: a cross-sectional multicenter study.	/pubmed/19789435	Yang J, Boninger ML, Leath JD, Fitzgerald SG, Dyson-Hudson TA, Chang MW.	Am J Phys Med Rehabil. 2009 Dec;88(12):1007-16. doi: 10.1097/PHM.0b013e3181bbddc9.	Am J Phys Med Rehabil. 2009	PubMed	citation	PMID:19789435	pubmed	19789435	create date:2009/10/01 | first author:Yang J
Ultrasonographic median nerve changes after a wheelchair sporting event.	/pubmed/19735775	Impink BG, Boninger ML, Walker H, Collinger JL, Niyonkuru C.	Arch Phys Med Rehabil. 2009 Sep;90(9):1489-94. doi: 10.1016/j.apmr.2009.02.019.	Arch Phys Med Rehabil. 2009	PubMed	citation	PMID:19735775	pubmed	19735775	create date:2009/09/09 | first author:Impink BG
SMARTWheel: From concept to clinical practice.	/pubmed/19658010	Cooper RA.	Prosthet Orthot Int. 2009 Sep;33(3):198-209. doi: 10.1080/03093640903082126.	Prosthet Orthot Int. 2009	PubMed	citation	PMID:19658010 | PMCID:PMC2739657	pubmed	19658010	create date:2009/08/07 | first author:Cooper RA
Self-injurious behaviour in Cornelia de Lange syndrome: 1. Prevalence and phenomenology.	/pubmed/19522788	Oliver C, Sloneem J, Hall S, Arron K.	J Intellect Disabil Res. 2009 Jul;53(7):575-89. doi: 10.1111/j.1365-2788.2009.01179.x.	J Intellect Disabil Res. 2009	PubMed	citation	PMID:19522788	pubmed	19522788	create date:2009/06/16 | first author:Oliver C
Changes in ability, perceived difficulty and use of assistive devices in everyday life: a 4-year follow-up study in people with late effects of polio.	/pubmed/19519806	ThorÃ©n-JÃ¶nsson AL, WillÃ©n C, Sunnerhagen KS.	Acta Neurol Scand. 2009 Nov;120(5):324-30. doi: 10.1111/j.1600-0404.2009.01186.x. Epub 2009 Jun 10.	Acta Neurol Scand. 2009	PubMed	citation	PMID:19519806	pubmed	19519806	create date:2009/06/13 | first author:ThorÃ©n-JÃ¶nsson AL
Impact of scoliosis surgery on activities of daily living in females with Rett syndrome.	/pubmed/19461379	Downs J, Young D, de Klerk N, Bebbington A, Baikie G, Leonard H.	J Pediatr Orthop. 2009 Jun;29(4):369-74. doi: 10.1097/BPO.0b013e3181a53b41.	J Pediatr Orthop. 2009	PubMed	citation	PMID:19461379	pubmed	19461379	create date:2009/05/23 | first author:Downs J
A comparison of picture exchange and speech-generating devices: acquisition, preference, and effects on social interaction.	/pubmed/19444681	Sigafoos J, Green VA, Payne D, Son SH, O'Reilly M, Lancioni GE.	Augment Altern Commun. 2009 Jun;25(2):99-109. doi: 10.1080/07434610902739959.	Augment Altern Commun. 2009	PubMed	citation	PMID:19444681	pubmed	19444681	create date:2009/05/16 | first author:Sigafoos J
[From wheelchair dependency to the ability to walk: lumbar sympathectomy as a treatment for complex regional pain syndrome].	/pubmed/19399525	Hyhlik-DÃ¼rr A, Bardenheuer HJ, Meinck HM, BÃ¶ckler D.	Schmerz. 2009 Aug;23(4):399-402. doi: 10.1007/s00482-009-0794-5. Review. German.	Schmerz. 2009	PubMed	citation	PMID:19399525	pubmed	19399525	create date:2009/04/29 | first author:Hyhlik-DÃ¼rr A
Measuring function in advanced ALS: validation of ALSFRS-EX extension items.	/pubmed/19364363	Wicks P, Massagli MP, Wolf C, Heywood J.	Eur J Neurol. 2009 Mar;16(3):353-9. doi: 10.1111/j.1468-1331.2008.02434.x. Erratum in: Eur J Neurol. 2012 Sep;19(9):e91. Eur J Neurol. 2009 May;16(5):650.	Eur J Neurol. 2009	PubMed	citation	PMID:19364363	pubmed	19364363	create date:2009/04/15 | first author:Wicks P
Hypercapnia in late-phase ALI/ARDS: providing spontaneous breathing using pumpless extracorporeal lung assist.	/pubmed/19183941	Weber-Carstens S, Bercker S, Hommel M, Deja M, MacGuill M, Dreykluft C, Kaisers U.	Intensive Care Med. 2009 Jun;35(6):1100-5. doi: 10.1007/s00134-009-1426-3. Epub 2009 Jan 31.	Intensive Care Med. 2009	PubMed	citation	PMID:19183941	pubmed	19183941	create date:2009/02/03 | first author:Weber-Carstens S
Long-term follow-up of functioning after spinal surgery in patients with Rett syndrome.	/pubmed/19165511	Larsson EL, Aaro S, Ahlinder P, Normelli H, Tropp H, Oberg B.	Eur Spine J. 2009 Apr;18(4):506-11. doi: 10.1007/s00586-008-0876-6. Epub 2009 Jan 23.	Eur Spine J. 2009	PubMed	citation	PMID:19165511 | PMCID:PMC2899470	pubmed	19165511	create date:2009/01/24 | first author:Larsson EL
The effects of taping on scapular kinematics and muscle performance in baseball players with shoulder impingement syndrome.	/pubmed/19147374	Hsu YH, Chen WY, Lin HC, Wang WT, Shih YF.	J Electromyogr Kinesiol. 2009 Dec;19(6):1092-9. doi: 10.1016/j.jelekin.2008.11.003. Epub 2009 Jan 14.	J Electromyogr Kinesiol. 2009	PubMed	citation	PMID:19147374	pubmed	19147374	create date:2009/01/17 | first author:Hsu YH
Brain-computer interface in paralysis.	/pubmed/18989104	Birbaumer N, Murguialday AR, Cohen L.	Curr Opin Neurol. 2008 Dec;21(6):634-8. doi: 10.1097/WCO.0b013e328315ee2d. Review.	Curr Opin Neurol. 2008	PubMed	citation	PMID:18989104	pubmed	18989104	create date:2008/11/08 | first author:Birbaumer N
Access to special care dentistry, part 8. Special care dentistry services: seamless care for people in their middle years - part 2.	/pubmed/18849933	Lewis D, Fiske J, Dougall A.	Br Dent J. 2008 Oct 11;205(7):359-71. doi: 10.1038/sj.bdj.2008.850.	Br Dent J. 2008	PubMed	citation	PMID:18849933	pubmed	18849933	create date:2008/10/14 | first author:Lewis D
Teaching Latino parents to support the multi-symbol message productions of their children who require AAC.	/pubmed/18608143	Binger C, Kent-Walsh J, Berens J, Del Campo S, Rivera D.	Augment Altern Commun. 2008 Dec;24(4):323-38. doi: 10.1080/07434610802130978. Epub 2008 May 15.	Augment Altern Commun. 2008	PubMed	citation	PMID:18608143	pubmed	18608143	create date:2008/07/09 | first author:Binger C
Fostering locomotor behavior of children with developmental disabilities: An overview of studies using treadmills and walkers with microswitches.	/pubmed/18573637	Lancioni GE, Singh NN, O'Reilly MF, Sigafoos J, Didden R, Manfredi F, Putignano P, Stasolla F, Basili G.	Res Dev Disabil. 2009 Mar-Apr;30(2):308-22. doi: 10.1016/j.ridd.2008.05.002. Epub 2008 Jun 24.	Res Dev Disabil. 2009	PubMed	citation	PMID:18573637	pubmed	18573637	create date:2008/06/25 | first author:Lancioni GE
Effects of respiratory resistance training with a concurrent flow device on wheelchair athletes.	/pubmed/18533414	Litchke LG, Russian CJ, Lloyd LK, Schmidt EA, Price L, Walker JL.	J Spinal Cord Med. 2008;31(1):65-71.	J Spinal Cord Med. 2008	PubMed	citation	PMID:18533414 | PMCID:PMC2435026	pubmed	18533414	create date:2008/06/07 | first author:Litchke LG
Voluntary brain regulation and communication with electrocorticogram signals.	/pubmed/18495541	Hinterberger T, Widman G, Lal TN, Hill J, Tangermann M, Rosenstiel W, SchÃ¶lkopf B, Elger C, Birbaumer N.	Epilepsy Behav. 2008 Aug;13(2):300-6. doi: 10.1016/j.yebeh.2008.03.014. Epub 2008 May 20.	Epilepsy Behav. 2008	PubMed	citation	PMID:18495541	pubmed	18495541	create date:2008/05/23 | first author:Hinterberger T
Comparative shoulder kinematics during free standing, standing depression lifts and daily functional activities in persons with paraplegia: considerations for shoulder health.	/pubmed/18026174	Riek LM, Ludewig PM, Nawoczenski DA.	Spinal Cord. 2008 May;46(5):335-43. Epub 2007 Nov 20.	Spinal Cord. 2008	PubMed	citation	PMID:18026174	pubmed	18026174	create date:2007/11/21 | first author:Riek LM
A multistage field test of wheelchair users for evaluation of fitness and prediction of peak oxygen consumption.	/pubmed/17943670	Vanderthommen M, Francaux M, Colinet C, Lehance C, Lhermerout C, Crielaard JM, Theisen D.	J Rehabil Res Dev. 2002 Nov-Dec;39(6):685-92.	J Rehabil Res Dev. 2002	PubMed	citation	PMID:17943670	pubmed	17943670	create date:2007/10/19 | first author:Vanderthommen M
Assistive technology and supplementary treatment for individuals with Rett syndrome.	/pubmed/17619776	Lotan M.	ScientificWorldJournal. 2007 Jun 12;7:903-48. Review.	ScientificWorldJournal. 2007	PubMed	citation	PMID:17619776	pubmed	17619776	create date:2007/07/11 | first author:Lotan M
Home trials of a speech synthesizer in severe dysarthria: patterns of use, satisfaction and utility of word prediction.	/pubmed/17549332	Laffont I, Dumas C, Pozzi D, Ruquet M, Tissier AC, Lofaso F, Dizien O.	J Rehabil Med. 2007 May;39(5):399-404.	J Rehabil Med. 2007	PubMed	citation	PMID:17549332	pubmed	17549332	create date:2007/06/06 | first author:Laffont I
Investigation of the performance of an ergonomic handrim as a pain-relieving intervention for manual wheelchair users.	/pubmed/17236472	Koontz AM, Yang Y, Boninger DS, Kanaly J, Cooper RA, Boninger ML, Dieruf K, Ewer L.	Assist Technol. 2006 Fall;18(2):123-43; quiz 145.	Assist Technol. 2006	PubMed	citation	PMID:17236472	pubmed	17236472	create date:2007/01/24 | first author:Koontz AM
'What is it like to have ME?': the discursive construction of ME in computer-mediated communication and face-to-face interaction.	/pubmed/17158833	Guise J, Widdicombe S, McKinlay A.	Health (London). 2007 Jan;11(1):87-108.	Health (London). 2007	PubMed	citation	PMID:17158833	pubmed	17158833	create date:2006/12/13 | first author:Guise J
[Communication based on the P300 component of event-related potentials: a proposal for a matrix with images].	/pubmed/17133325	Santana-Vargas AD, PÃ©rez ML, Ostrosky-SolÃ­s F.	Rev Neurol. 2006 Dec 1-15;43(11):653-8. Spanish.	Rev Neurol. 2006	PubMed	citation	PMID:17133325	pubmed	17133325	create date:2006/11/30 | first author:Santana-Vargas AD
Use of safe-laser access technology to increase head movement in persons with severe motor impairment: a series of case reports.	/pubmed/17114165	Fager S, Beukelman D, Karantounis R, Jakobs T.	Augment Altern Commun. 2006 Sep;22(3):222-9.	Augment Altern Commun. 2006	PubMed	citation	PMID:17114165	pubmed	17114165	create date:2006/11/23 | first author:Fager S
Communication and eating proficiency in 125 females with Rett syndrome: The Swedish Rett Center Survey.	/pubmed/17083173	LavÃ¥s J, Slotte A, Jochym-Nygren M, van Doorn J, EngerstrÃ¶m IW.	Disabil Rehabil. 2006 Oct 30;28(20):1267-79.	Disabil Rehabil. 2006	PubMed	citation	PMID:17083173	pubmed	17083173	create date:2006/11/07 | first author:LavÃ¥s J
The wheelchair thrombosis syndrome.	/pubmed/16895294	Lohiya GS, Tan-Figueroa L, Silverman S, Le HV.	J Natl Med Assoc. 2006 Jul;98(7):1188-92.	J Natl Med Assoc. 2006	PubMed	citation	PMID:16895294 | PMCID:PMC2569471	pubmed	16895294	create date:2006/08/10 | first author:Lohiya GS
Communication in locked-in syndrome: effects of imagery on salivary pH.	/pubmed/16894126	Wilhelm B, Jordan M, Birbaumer N.	Neurology. 2006 Aug 8;67(3):534-5. No abstract available.	Neurology. 2006	PubMed	citation	PMID:16894126	pubmed	16894126	create date:2006/08/09 | first author:Wilhelm B
[Support with oral motor problems at the end of life: small aids, big effect].	/pubmed/16826955	Franke E.	Pflege Z. 2006 Jun;59(6):340-3. German. No abstract available.	Pflege Z. 2006	PubMed	citation	PMID:16826955	pubmed	16826955	create date:2006/07/11 | first author:Franke E
Text chat as a tool for referential questioning in Asperger syndrome.	/pubmed/16533076	Rajendran G, Mitchell P.	J Speech Lang Hear Res. 2006 Feb;49(1):102-12.	J Speech Lang Hear Res. 2006	PubMed	citation	PMID:16533076	pubmed	16533076	create date:2006/03/15 | first author:Rajendran G
Wheelchair economy class syndrome in amyotrophic lateral sclerosis.	/pubmed/16487707	Kimura F, Ishida S, Furutama D, Hirata Y, Sato T, Hosokawa T, Hanafusa T.	Neuromuscul Disord. 2006 Mar;16(3):204-7. Epub 2006 Feb 17.	Neuromuscul Disord. 2006	PubMed	citation	PMID:16487707	pubmed	16487707	create date:2006/02/21 | first author:Kimura F
Pisa syndrome in a patient in a wheelchair taking valproic acid.	/pubmed/16449491	Yohanan M, Aulakh JS, Weith J, Hawkins JW.	Am J Psychiatry. 2006 Feb;163(2):325-6. No abstract available.	Am J Psychiatry. 2006	PubMed	citation	PMID:16449491	pubmed	16449491	create date:2006/02/02 | first author:Yohanan M
Communication development of a young child with foetal retinoid syndrome: a seven-year follow-up study.	/pubmed/20218489	Kritzinger A, Steenkamp L.	S Afr J Commun Disord. 2006;53:39-48.	S Afr J Commun Disord. 2006	PubMed	citation	PMID:20218489	pubmed	20218489	create date:2006/01/01 | first author:Kritzinger A
The patient's journey: living with locked-in syndrome.	/pubmed/16002884	Chisholm N, Gillett G.	BMJ. 2005 Jul 9;331(7508):94-7. Review. No abstract available.	BMJ. 2005	PubMed	citation	PMID:16002884 | PMCID:PMC558618	pubmed	16002884	create date:2005/07/09 | first author:Chisholm N
Locked-in syndrome.	/pubmed/15718541	Smith E, Delargy M.	BMJ. 2005 Feb 19;330(7488):406-9. Review. No abstract available.	BMJ. 2005	PubMed	citation	PMID:15718541 | PMCID:PMC549115	pubmed	15718541	create date:2005/02/19 | first author:Smith E
Postpolio syndrome and rehabilitation.	/pubmed/15624569	Sliwa J.	Am J Phys Med Rehabil. 2004 Dec;83(12):909. No abstract available.	Am J Phys Med Rehabil. 2004	PubMed	citation	PMID:15624569	pubmed	15624569	create date:2004/12/31 | first author:Sliwa J
Scapular kinematics during transfers in manual wheelchair users with and without shoulder impingement.	/pubmed/15567534	Finley MA, McQuade KJ, Rodgers MM.	Clin Biomech (Bristol, Avon). 2005 Jan;20(1):32-40.	Clin Biomech (Bristol, Avon). 2005	PubMed	citation	PMID:15567534	pubmed	15567534	create date:2004/11/30 | first author:Finley MA
Aging in polio.	/pubmed/15561551	Bartels MN, Omura A.	Phys Med Rehabil Clin N Am. 2005 Feb;16(1):197-218. Review.	Phys Med Rehabil Clin N Am. 2005	PubMed	citation	PMID:15561551	pubmed	15561551	create date:2004/11/25 | first author:Bartels MN
Prevalence and identification of shoulder pathology in athletic and nonathletic wheelchair users with shoulder pain: A pilot study.	/pubmed/15543457	Finley MA, Rodgers MM.	J Rehabil Res Dev. 2004 May;41(3B):395-402.	J Rehabil Res Dev. 2004	PubMed	citation	PMID:15543457	pubmed	15543457	create date:2004/11/16 | first author:Finley MA
The impact of aided language stimulation on symbol comprehension and production in children with moderate cognitive disabilities.	/pubmed/15198634	Harris MD, Reichle J.	Am J Speech Lang Pathol. 2004 May;13(2):155-67.	Am J Speech Lang Pathol. 2004	PubMed	citation	PMID:15198634	pubmed	15198634	create date:2004/06/17 | first author:Harris MD
Wrist kinematic characterization of wheelchair propulsion in various seating positions: implication to wrist pain.	/pubmed/12828914	Wei SH, Huang S, Jiang CJ, Chiu JC.	Clin Biomech (Bristol, Avon). 2003 Jul;18(6):S46-52.	Clin Biomech (Bristol, Avon). 2003	PubMed	citation	PMID:12828914	pubmed	12828914	create date:2003/06/28 | first author:Wei SH
The ADL ability and use of technical aids in persons with late effects of polio.	/pubmed/12125836	Kling C, Persson A, Gardulf A.	Am J Occup Ther. 2002 Jul-Aug;56(4):457-61.	Am J Occup Ther. 2002	PubMed	citation	PMID:12125836	pubmed	12125836	create date:2002/07/20 | first author:Kling C
Chronic fatigue syndrome and myalgic encephalomyelitis.	/pubmed/12020561	Colby J.	Lancet. 2002 May 11;359(9318):1698. No abstract available.	Lancet. 2002	PubMed	citation	PMID:12020561	pubmed	12020561	create date:2002/05/22 | first author:Colby J
Influence of training on biomechanics of wheelchair propulsion.	/pubmed/11732828	Rodgers MM, Keyser RE, Rasch EK, Gorman PH, Russell PJ.	J Rehabil Res Dev. 2001 Sep-Oct;38(5):505-11.	J Rehabil Res Dev. 2001	PubMed	citation	PMID:11732828	pubmed	11732828	create date:2001/12/06 | first author:Rodgers MM
Augmentative and alternative communication methods in locked-in syndrome.	/pubmed/11585156	SÃ¶derholm S, Meinander M, Alaranta H.	J Rehabil Med. 2001 Sep;33(5):235-9.	J Rehabil Med. 2001	PubMed	citation	PMID:11585156	pubmed	11585156	create date:2001/10/05 | first author:SÃ¶derholm S
[Disorders of oral motor coordination and substitute communication methods in locked-in" syndrome]."	/pubmed/11524807	SÃ¶derholm S, Meinander M, Kahela K, Alaranta H.	Duodecim. 1998;114(9):879-86. Finnish. No abstract available.	Duodecim. 1998	PubMed	citation	PMID:11524807	pubmed	11524807	create date:2001/08/30 | first author:SÃ¶derholm S
Ability and perceived difficulty in daily activities in people with poliomyelitis sequelae.	/pubmed/11480469	ThorÃ©n-JÃ¶nsson AL, Grimby G.	J Rehabil Med. 2001 Jan;33(1):4-11.	J Rehabil Med. 2001	PubMed	citation	PMID:11480469	pubmed	11480469	create date:2001/08/02 | first author:ThorÃ©n-JÃ¶nsson AL
The occurrence of the ilio-lumbar syndrome in a spinal cord injury patient.	/pubmed/11420741	Chantraine A, Bosson L, Malaise M, Onkelinx A, de Leval J.	Spinal Cord. 2001 Apr;39(4):237-9.	Spinal Cord. 2001	PubMed	citation	PMID:11420741	pubmed	11420741	create date:2001/06/23 | first author:Chantraine A
Brain-computer communication: unlocking the locked in.	/pubmed/11393301	KÃ¼bler A, Kotchoubey B, Kaiser J, Wolpaw JR, Birbaumer N.	Psychol Bull. 2001 May;127(3):358-75. Review.	Psychol Bull. 2001	PubMed	citation	PMID:11393301	pubmed	11393301	create date:2001/06/08 | first author:KÃ¼bler A
Accommodating workers with AIDS.	/pubmed/11364766	[No authors listed]	AIDS Policy Law. 1997 Oct 17;12(19):8.	AIDS Policy Law. 1997	PubMed	citation	PMID:11364766	pubmed	11364766	create date:2001/05/22
Wheelchair propulsion biomechanics: implications for wheelchair sports.	/pubmed/11347685	Vanlandewijck Y, Theisen D, Daly D.	Sports Med. 2001;31(5):339-67. Review.	Sports Med. 2001	PubMed	citation	PMID:11347685	pubmed	11347685	create date:2001/05/12 | first author:Vanlandewijck Y
Comparison of carpal canal pressure in paraplegic and nonparaplegic subjects: clinical implications.	/pubmed/11335819	Goodman CM, Steadman AK, Meade RA, Bodenheimer C, Thornby J, Netscher DT.	Plast Reconstr Surg. 2001 May;107(6):1464-71; discussion 1472.	Plast Reconstr Surg. 2001	PubMed	citation	PMID:11335819	pubmed	11335819	create date:2001/05/04 | first author:Goodman CM
Neuromusculoskeletal syndromes in wheelchair athletes.	/pubmed/10946740	Groah SL, Lanig IS.	Semin Neurol. 2000;20(2):201-8. Review.	Semin Neurol. 2000	PubMed	citation	PMID:10946740	pubmed	10946740	create date:2000/08/18 | first author:Groah SL
Parallel man-machine training in development of EEG-based cursor control.	/pubmed/10896187	Kostov A, Polak M.	IEEE Trans Rehabil Eng. 2000 Jun;8(2):203-5.	IEEE Trans Rehabil Eng. 2000	PubMed	citation	PMID:10896187	pubmed	10896187	create date:2000/07/15 | first author:Kostov A
Wheelchair pushrim kinetics: body weight and median nerve function.	/pubmed/10453767	Boninger ML, Cooper RA, Baldwin MA, Shimada SD, Koontz A.	Arch Phys Med Rehabil. 1999 Aug;80(8):910-5.	Arch Phys Med Rehabil. 1999	PubMed	citation	PMID:10453767	pubmed	10453767	create date:1999/08/24 | first author:Boninger ML
Managing occupations in everyday life to achieve adaptation.	/pubmed/10427677	JÃ¶nsson AL, MÃ¶ller A, Grimby G.	Am J Occup Ther. 1999 Jul-Aug;53(4):353-62.	Am J Occup Ther. 1999	PubMed	citation	PMID:10427677	pubmed	10427677	create date:1999/07/31 | first author:JÃ¶nsson AL
The horse & buggy syndrome or was good enough for grandpa good enough for me?	/pubmed/10382418	Ebersole P.	Geriatr Nurs. 1999 Mar-Apr;20(2):62-3. No abstract available.	Geriatr Nurs. 1999	PubMed	citation	PMID:10382418	pubmed	10382418	create date:1999/06/26 | first author:Ebersole P
Management of thrombocytopenia-absent radius (TAR) syndrome.	/pubmed/10344309	McLaurin TM, Bukrey CD, Lovett RJ, Mochel DM.	J Pediatr Orthop. 1999 May-Jun;19(3):289-96.	J Pediatr Orthop. 1999	PubMed	citation	PMID:10344309	pubmed	10344309	create date:1999/05/27 | first author:McLaurin TM
Phenotype of the fibroblast growth factor receptor 2 Ser351Cys mutation: Pfeiffer syndrome type III.	/pubmed/9714439	Gripp KW, Stolle CA, McDonald-McGinn DM, Markowitz RI, Bartlett SP, Katowitz JA, Muenke M, Zackai EH.	Am J Med Genet. 1998 Jul 24;78(4):356-60.	Am J Med Genet. 1998	PubMed	citation	PMID:9714439	pubmed	9714439	create date:1998/08/26 | first author:Gripp KW
Wrist motion in handrim wheelchair propulsion.	/pubmed/9704314	Veeger HE, Meershoek LS, van der Woude LH, Langenhoff JM.	J Rehabil Res Dev. 1998 Jul;35(3):305-13.	J Rehabil Res Dev. 1998	PubMed	citation	PMID:9704314	pubmed	9704314	create date:1998/08/15 | first author:Veeger HE
The relationship of strength and muscle balance to shoulder pain and impingement syndrome in elite quadriplegic wheelchair rugby players.	/pubmed/9630028	Miyahara M, Sleivert GG, Gerrard DF.	Int J Sports Med. 1998 Apr;19(3):210-4.	Int J Sports Med. 1998	PubMed	citation	PMID:9630028	pubmed	9630028	create date:1998/06/18 | first author:Miyahara M
The Norwegian Polio Study 1994: a nation-wide survey of problems in long-standing poliomyelitis.	/pubmed/9589529	Wekre LL, Stanghelle JK, Lobben B, Oyhaugen S.	Spinal Cord. 1998 Apr;36(4):280-4.	Spinal Cord. 1998	PubMed	citation	PMID:9589529	pubmed	9589529	create date:1998/05/20 | first author:Wekre LL
Seating and mobility issues for polio survivors.	/pubmed/10168567	Leonard RB.	Rehab Manag. 1997 Jun-Jul;10(4):44-6. No abstract available.	Rehab Manag. 1997	PubMed	citation	PMID:10168567	pubmed	10168567	create date:1997/05/07 | first author:Leonard RB
The Wolf-Hirschhorn syndrome in adulthood: evaluation of a 24-year-old man with a rec(4) chromosome.	/pubmed/8911603	Ogle R, Sillence DO, Merrick A, Ell J, Lo B, Robson L, Smith A.	Am J Med Genet. 1996 Oct 16;65(2):124-7.	Am J Med Genet. 1996	PubMed	citation	PMID:8911603	pubmed	8911603	create date:1996/10/16 | first author:Ogle R
Upper limb nerve entrapments in elite wheelchair racers.	/pubmed/8663922	Boninger ML, Robertson RN, Wolff M, Cooper RA.	Am J Phys Med Rehabil. 1996 May-Jun;75(3):170-6.	Am J Phys Med Rehabil. 1996	PubMed	citation	PMID:8663922	pubmed	8663922	create date:1996/05/01 | first author:Boninger ML
Electrodiagnostic study of carpal tunnel syndrome in wheelchair basketball players.	/pubmed/8925362	Jackson DL, Hynninen BC, Caborn DN, McLean J.	Clin J Sport Med. 1996 Jan;6(1):27-31. Review.	Clin J Sport Med. 1996	PubMed	citation	PMID:8925362	pubmed	8925362	create date:1996/01/01 | first author:Jackson DL
Electromyographic and neuromuscular variables in post-polio subjects.	/pubmed/7487451	Rodriquez AA, Agre JC, Harmon RL, Franke TM, Swiggum ER, Curt JT.	Arch Phys Med Rehabil. 1995 Nov;76(11):989-93.	Arch Phys Med Rehabil. 1995	PubMed	citation	PMID:7487451	pubmed	7487451	create date:1995/11/01 | first author:Rodriquez AA
[Munchausen syndrome by proxy].	/pubmed/7885511	Krupinski M, Tutsch-Bauer E, Frank R, Brodherr-Heberlein S, Soyka M.	Nervenarzt. 1995 Jan;66(1):36-40. German.	Nervenarzt. 1995	PubMed	citation	PMID:7885511	pubmed	7885511	create date:1995/01/01 | first author:Krupinski M
Videotelephony for two persons with moderate mental retardation.	/pubmed/7875928	Brodin J.	Int J Rehabil Res. 1994 Dec;17(4):357-63. No abstract available.	Int J Rehabil Res. 1994	PubMed	citation	PMID:7875928	pubmed	7875928	create date:1994/12/01 | first author:Brodin J
Upper extremity peripheral nerve entrapments among wheelchair athletes: prevalence, location, and risk factors.	/pubmed/8185443	Burnham RS, Steadward RD.	Arch Phys Med Rehabil. 1994 May;75(5):519-24.	Arch Phys Med Rehabil. 1994	PubMed	citation	PMID:8185443	pubmed	8185443	create date:1994/05/01 | first author:Burnham RS
Acute median nerve dysfunction from wheelchair propulsion: the development of a model and study of the effect of hand protection.	/pubmed/8185442	Burnham R, Chan M, Hazlett C, Laskin J, Steadward R.	Arch Phys Med Rehabil. 1994 May;75(5):513-8.	Arch Phys Med Rehabil. 1994	PubMed	citation	PMID:8185442	pubmed	8185442	create date:1994/05/01 | first author:Burnham R
AIDS. In one community, silence equals death. Thousands of deaf Americans have never learned the details about HIV and AIDS and their ignorance is killing them.	/pubmed/10134858	Van Biema D.	Time. 1994 Apr 4;143(14):76-7. No abstract available.	Time. 1994	PubMed	citation	PMID:10134858	pubmed	10134858	create date:1994/03/12 | first author:Van Biema D
A communication system in cases of 'locked-in' syndrome.	/pubmed/8175242	Rechlin T.	Int J Rehabil Res. 1993 Dec;16(4):340-2. No abstract available.	Int J Rehabil Res. 1993	PubMed	citation	PMID:8175242	pubmed	8175242	create date:1993/12/01 | first author:Rechlin T
Evaluating facilitated communications of people with developmental disabilities.	/pubmed/8210603	Szempruch J, Jacobson JW.	Res Dev Disabil. 1993 Jul-Aug;14(4):253-64.	Res Dev Disabil. 1993	PubMed	citation	PMID:8210603	pubmed	8210603	create date:1993/07/01 | first author:Szempruch J
Shoulder pain in wheelchair athletes. The role of muscle imbalance.	/pubmed/8465919	Burnham RS, May L, Nelson E, Steadward R, Reid DC.	Am J Sports Med. 1993 Mar-Apr;21(2):238-42.	Am J Sports Med. 1993	PubMed	citation	PMID:8465919	pubmed	8465919	create date:1993/03/01 | first author:Burnham RS
Impaired joint mobility in Guillain-BarrÃ© syndrome: a primary or a secondary phenomenon?	/pubmed/1469395	Soryal I, Sinclair E, Hornby J, Pentland B.	J Neurol Neurosurg Psychiatry. 1992 Nov;55(11):1014-7.	J Neurol Neurosurg Psychiatry. 1992	PubMed	citation	PMID:1469395 | PMCID:PMC1015284	pubmed	1469395	create date:1992/11/01 | first author:Soryal I
Questions about facilitated communication and autism.	/pubmed/1400102	Prior M, Cummins R.	J Autism Dev Disord. 1992 Sep;22(3):331-7; discussion 337-8. No abstract available.	J Autism Dev Disord. 1992	PubMed	citation	PMID:1400102	pubmed	1400102	create date:1992/09/01 | first author:Prior M
[The course of rehabilitation in patients with locked-in syndrome].	/pubmed/1386161	Markus E, Reber A.	Rehabilitation (Stuttg). 1992 May;31(2):85-90. German.	Rehabilitation (Stuttg). 1992	PubMed	citation	PMID:1386161	pubmed	1386161	create date:1992/05/01 | first author:Markus E
Use of splints to develop hand skills in a woman with Rett syndrome.	/pubmed/1566802	Kubas ES.	Am J Occup Ther. 1992 Apr;46(4):364-8. No abstract available.	Am J Occup Ther. 1992	PubMed	citation	PMID:1566802	pubmed	1566802	create date:1992/04/01 | first author:Kubas ES
Syntax PAL: a system to improve the written syntax of language-impaired users.	/pubmed/10148589	Morris C, Newell A, Booth L, Ricketts I, Arnott J.	Assist Technol. 1992;4(2):51-9.	Assist Technol. 1992	PubMed	citation	PMID:10148589	pubmed	10148589	create date:1991/12/10 | first author:Morris C
Spin-off applications of mouthguards.	/pubmed/1936408	McWhorter AG, Seale NS.	Dent Clin North Am. 1991 Oct;35(4):683-700. Review.	Dent Clin North Am. 1991	PubMed	citation	PMID:1936408	pubmed	1936408	create date:1991/10/01 | first author:McWhorter AG
Wohlfart-Kugelberg-Welander syndrome: serum creatine kinase and functional outcome.	/pubmed/2059139	Dorsher PT, Sinaki M, Mulder DW, Litchy WJ, Ilstrup DM.	Arch Phys Med Rehabil. 1991 Jul;72(8):587-91.	Arch Phys Med Rehabil. 1991	PubMed	citation	PMID:2059139	pubmed	2059139	create date:1991/07/01 | first author:Dorsher PT
Ventilatory support alternatives to tracheostomy and intubation: current status of the application of this technology.	/pubmed/1935054	Bach JR.	Conn Med. 1991 Jun;55(6):323-9. Review.	Conn Med. 1991	PubMed	citation	PMID:1935054	pubmed	1935054	create date:1991/06/01 | first author:Bach JR
A treatment program for functional paraplegia/Munchausen syndrome.	/pubmed/2086607	Solyom C, Solyom L.	J Behav Ther Exp Psychiatry. 1990 Sep;21(3):225-30.	J Behav Ther Exp Psychiatry. 1990	PubMed	citation	PMID:2086607	pubmed	2086607	create date:1990/09/01 | first author:Solyom C
Is wheelchair wrist drop" a new syndrome to watch for?"	/pubmed/2341044	Hartigan JD, Connolly TJ.	Geriatrics. 1990 Jun;45(6):63-5, 68, 71.	Geriatrics. 1990	PubMed	citation	PMID:2341044	pubmed	2341044	create date:1990/06/01 | first author:Hartigan JD
Late complications of the weight-bearing upper extremity in the paraplegic patient.	/pubmed/3402118	Gellman H, Sie I, Waters RL.	Clin Orthop Relat Res. 1988 Aug;(233):132-5.	Clin Orthop Relat Res. 1988	PubMed	citation	PMID:3402118	pubmed	3402118	create date:1988/08/01 | first author:Gellman H
[The locked-in syndrome--experience dimensions and possibilities for an enlarged communication system].	/pubmed/2970598	Frank C, Harrer G, Ladurner G.	Nervenarzt. 1988 Jun;59(6):337-43. German. No abstract available.	Nervenarzt. 1988	PubMed	citation	PMID:2970598	pubmed	2970598	create date:1988/06/01 | first author:Frank C
Head injury. Integrated rehabilitation approach, optimal adaptation to disability.	/pubmed/2969615	HÃ¶Ã¶k O.	Scand J Rehabil Med Suppl. 1988;17:65-74. Review.	Scand J Rehabil Med Suppl. 1988	PubMed	citation	PMID:2969615	pubmed	2969615	create date:1988/01/01 | first author:HÃ¶Ã¶k O
'Locked-in' but not 'locked-out'. A case report.	/pubmed/2940713	de Graaf AS, Rybnikar MD.	S Afr Med J. 1986 Jun 21;69(13):839-40.	S Afr Med J. 1986	PubMed	citation	PMID:2940713	pubmed	2940713	create date:1986/06/21 | first author:de Graaf AS
Chronic 'locked-in' syndrome: psychological study of a case.	/pubmed/3156744	Cappa SF, Pirovano C, Vignolo LA.	Eur Neurol. 1985;24(2):107-11.	Eur Neurol. 1985	PubMed	citation	PMID:3156744	pubmed	3156744	create date:1985/01/01 | first author:Cappa SF
Selective auditory preferences and the use of automated equipment by severely, profoundly and multiply handicapped children.	/pubmed/6241261	Glenn SM, Cunningham CC.	J Ment Defic Res. 1984 Dec;28 ( Pt 4):281-96.	J Ment Defic Res. 1984	PubMed	citation	PMID:6241261	pubmed	6241261	create date:1984/12/01 | first author:Glenn SM
The treatment of scoliosis in Duchenne muscular dystrophy.	/pubmed/6727912	Rideau Y, Glorion B, Delaubier A, TarlÃ© O, Bach J.	Muscle Nerve. 1984 May;7(4):281-6.	Muscle Nerve. 1984	PubMed	citation	PMID:6727912	pubmed	6727912	create date:1984/05/01 | first author:Rideau Y
The windblown hip syndrome in total body cerebral palsy.	/pubmed/6693570	Letts M, Shapiro L, Mulder K, Klassen O.	J Pediatr Orthop. 1984 Jan;4(1):55-62.	J Pediatr Orthop. 1984	PubMed	citation	PMID:6693570	pubmed	6693570	create date:1984/01/01 | first author:Letts M
Identification of tonal contrasts in Thai aphasic patients.	/pubmed/6220759	Gandour J, Dardarananda R.	Brain Lang. 1983 Jan;18(1):98-114.	Brain Lang. 1983	PubMed	citation	PMID:6220759	pubmed	6220759	create date:1983/01/01 | first author:Gandour J
Electric cart modification for boy with hip extension contractures.	/pubmed/7138272	Currie DM, Ysla R.	Arch Phys Med Rehabil. 1982 Nov;63(11):588-9.	Arch Phys Med Rehabil. 1982	PubMed	citation	PMID:7138272	pubmed	7138272	create date:1982/11/01 | first author:Currie DM
Communication in the locked-in syndrome.	/pubmed/6454298	Gauger GE.	Trans Am Soc Artif Intern Organs. 1980;26:527-9. No abstract available.	Trans Am Soc Artif Intern Organs. 1980	PubMed	citation	PMID:6454298	pubmed	6454298	create date:1980/01/01 | first author:Gauger GE
Home parenteral nutrition for chronic short bowel syndrome.	/pubmed/118325	Stewart GR.	Med J Aust. 1979 Sep 22;2(6):317-9. No abstract available.	Med J Aust. 1979	PubMed	citation	PMID:118325	pubmed	118325	create date:1979/09/22 | first author:Stewart GR
[Muscular dystrophy].	/pubmed/245179	Bouwsma G.	Tijdschr Ziekenverpl. 1977 Nov 15;30(23):1074-82. Dutch. No abstract available.	Tijdschr Ziekenverpl. 1977	PubMed	citation	PMID:245179	pubmed	245179	create date:1977/11/15 | first author:Bouwsma G
Patient-initiated rapid atrial pacing to manage supraventricular tachycardia.	/pubmed/952263	Kahn A, Morris JJ, Citron P.	Am J Cardiol. 1976 Aug;38(2):200-4.	Am J Cardiol. 1976	PubMed	citation	PMID:952263	pubmed	952263	create date:1976/08/01 | first author:Kahn A
Special devices as aids in the management of child self-mutilation in the Lesch-Nyhan syndrome.	/pubmed/1134885	Letts RM, Hobson DA.	Pediatrics. 1975 Jun;55(6):852-5.	Pediatrics. 1975	PubMed	citation	PMID:1134885	pubmed	1134885	create date:1975/06/01 | first author:Letts RM
Legg-calvÃ©-perthes disease.	/pubmed/1056126	Lauritzen J.	Acta Orthop Scand Suppl. 1975;159:1-137. No abstract available.	Acta Orthop Scand Suppl. 1975	PubMed	citation	PMID:1056126	pubmed	1056126	create date:1975/01/01 | first author:Lauritzen J
[Progress in American medicine. Current successes, current problems].	/pubmed/4209458	Schweisheimer W.	Med Klin. 1974 Apr 19;69(16):711-3. German. No abstract available.	Med Klin. 1974	PubMed	citation	PMID:4209458	pubmed	4209458	create date:1974/04/19 | first author:Schweisheimer W
[TECHNICAL AIDS FOR MOTOR HANDICAPS].	/pubmed/14267905	HIRSCH C.	Lakartidningen. 1965 Feb 24;62:607-15. Swedish. No abstract available.	Lakartidningen. 1965	PubMed	citation	PMID:14267905	pubmed	14267905	create date:1965/02/24 | first author:HIRSCH C
SELF-HELP DEVICES: COMMUNICATION AND VOCATIONS: WRITING AIDS FOR NONFUNCTIONING UPPER EXTREMITIES.	/pubmed/14131642	LOWMAN EW, RUSK HA.	Postgrad Med. 1964 Apr;35:423-5. No abstract available.	Postgrad Med. 1964	PubMed	citation	PMID:14131642	pubmed	14131642	create date:1964/04/01 | first author:LOWMAN EW
SELF-HELP DEVICES: COMMUNICATION AND VOCATIONS. WRITING AIDS TO COMPENSATE FOR FOREARM, ELBOW AND SHOULDER INVOLVEMENT.	/pubmed/14129913	LOWMAN EW, RUSK HA.	Postgrad Med. 1964 Mar;35:327-9. No abstract available.	Postgrad Med. 1964	PubMed	citation	PMID:14129913	pubmed	14129913	create date:1964/03/01 | first author:LOWMAN EW
SELF-HELP DEVICES: COMMUNICATION AND VOCATIONS: WRITING AIDS FOR CONTRACTED OR SPASTIC WRIST AND HAND.	/pubmed/14126473	LOWMAN EW, RUSK HA.	Postgrad Med. 1964 Feb;35:215-7. No abstract available.	Postgrad Med. 1964	PubMed	citation	PMID:14126473	pubmed	14126473	create date:1964/02/01 | first author:LOWMAN EW
SELF-HELP DEVICES: COMMUNICATION AND VOCATIONS: WRITING AIDS TO COMPENSATE FOR HAND AND WRIST INVOLVEMENT.	/pubmed/14103035	LOWMAN EW, RUSK HA.	Postgrad Med. 1963 Dec;34:613-5. No abstract available.	Postgrad Med. 1963	PubMed	citation	PMID:14103035	pubmed	14103035	create date:1963/12/01 | first author:LOWMAN EW
MECHANICAL AIDS AND IMPEDIMENTS.	/pubmed/14078260	SMITH DA.	Nurs Times. 1963 Nov 29;59:1527. No abstract available.	Nurs Times. 1963	PubMed	citation	PMID:14078260	pubmed	14078260	create date:1963/11/29 | first author:SMITH DA
[AIDS FOR THE LEARNING AND USE OF SPEECH AFTER LARYNGECTOMY].	/pubmed/14111915	RUPPMANN E, SIEPRATH G.	Dtsch Med Wochenschr. 1963 Nov 15;88:2238-46. German. No abstract available.	Dtsch Med Wochenschr. 1963	PubMed	citation	PMID:14111915	pubmed	14111915	create date:1963/11/15 | first author:RUPPMANN E
Aids for congenitally deformed babies.	/pubmed/13990117	SPIERS BW, SAUNDERS J.	Physiotherapy. 1962 Dec 10;48:346-7. No abstract available.	Physiotherapy. 1962	PubMed	citation	PMID:13990117	pubmed	13990117	create date:1962/12/10 | first author:SPIERS BW
Self-help devices: grooming aids.	/pubmed/14418569	LOWMAN EW, RUSK HA.	Postgrad Med J. 1960 Jan;27:116-8. No abstract available.	Postgrad Med J. 1960	PubMed	citation	PMID:14418569	pubmed	14418569	create date:1960/01/01 | first author:LOWMAN EW
Aids to ambulation.	/pubmed/13080332	COVALT DA, BUCHWALD E.	Am J Nurs. 1953 Sep;53(9):1085-8. No abstract available.	Am J Nurs. 1953	PubMed	citation	PMID:13080332	pubmed	13080332	create date:1953/09/01 | first author:COVALT DA

## Sheet: Título 2.1 
	FALA DE SD	ASSUNTOS GERAIS - DISCUSSÃO	ANIMAIS	OUTRAS DOENÇAS	NÃO ABRE
[AIDS FOR THE LEARNING AND USE OF SPEECH AFTER LARYNGECTOMY].				X
[TECHNICAL AIDS FOR MOTOR HANDICAPS].		X
A clinical screening protocol for the RSVP Keyboard brain-computer interface.				X
Aids for congenitally deformed babies.				X
Aids to ambulation.				X
Assistive technology to promote occupation and reduce mouthing by three boys with fragile X syndrome.				X
Beyond the gaze: Communicating in chronic locked-in syndrome.				X
Brain-computer interfaces for communication and rehabilitation.
Brain-computer interfaces in amyotrophic lateral sclerosis: A metanalysis.				X
Change in physical mobility over 10 years in post-polio syndrome.				X
Communication intervention in Rett syndrome: a survey of speech language pathologists in Swedish health services.				X
Could be the predominantly-used hemibody related to the weight bearing distribution modified by the chronic hemiparesis after stroke?				X
Effects of Kinesio Taping versus McConnell Taping for Patellofemoral Pain Syndrome: A Systematic Review and Meta-Analysis.				X
Family satisfaction following spinal fusion in Rett syndrome.				X
From basic to applied research to improve outcomes for individuals who require augmentative and alternative communication: potential contributions of eye tracking research methods.
Huffman and linear scanning methods with statistical language models.		X
iPads, mobile technologies, and communication applications: a survey of family wants, needs, and preferences.
Is primiparity a risk factor for advanced maternal age pregnancies?				X
Kinesio taping and manual pressure release: Short-term effects in subjects with myofasical trigger point.				X
MECHANICAL AIDS AND IMPEDIMENTS.				X
Muscle load in reaching movements performed by a wheelchair user: a case study.
Parents' perceptions of communication patterns and effectiveness of use of augmentative and alternative communication systems by their children with Angelman syndrome.				X
Predictors for identifying patients with patellofemoral pain syndrome responding to femoral nerve mobilization.				X
Preliminary study of gaze toward humans in photographs by individuals with autism, Down syndrome, or other intellectual disabilities: implications for design of visual scene displays.
SELF-HELP DEVICES: COMMUNICATION AND VOCATIONS. WRITING AIDS TO COMPENSATE FOR FOREARM, ELBOW AND SHOULDER INVOLVEMENT.				X
SELF-HELP DEVICES: COMMUNICATION AND VOCATIONS: WRITING AIDS FOR CONTRACTED OR SPASTIC WRIST AND HAND.				X
SELF-HELP DEVICES: COMMUNICATION AND VOCATIONS: WRITING AIDS FOR NONFUNCTIONING UPPER EXTREMITIES.				X
SELF-HELP DEVICES: COMMUNICATION AND VOCATIONS: WRITING AIDS TO COMPENSATE FOR HAND AND WRIST INVOLVEMENT.				X
Self-help devices: grooming aids.				X
Treatments and technologies in the rehabilitation of apraxia and action disorganisation syndrome: A review.				X

## Sheet: Título e Resumo 2.1 
	FALA DE SD	ASSUNTOS GERAIS - DISCUSSÃO	ANIMAIS	OUTRAS DOENÇAS	NÃO ABRE
Brain-computer interfaces for communication and rehabilitation.				x
From basic to applied research to improve outcomes for individuals who require augmentative and alternative communication: potential contributions of eye tracking research methods.
iPads, mobile technologies, and communication applications: a survey of family wants, needs, and preferences.		Estudo com a família
Muscle load in reaching movements performed by a wheelchair user: a case study.				x
Preliminary study of gaze toward humans in photographs by individuals with autism, Down syndrome, or other intellectual disabilities: implications for design of visual scene displays.

## Sheet: Integra 2.1
From basic to applied research to improve outcomes for individuals who require augmentative and alternative communication: potential contributions of eye tracking research methods.	não teve intervenção
Preliminary study of gaze toward humans in photographs by individuals with autism, Down syndrome, or other intellectual disabilities: implications for design of visual scene displays.

## Sheet: Entra 2.1
Artigos Selecionados	População	Sexo	Idade	Instrumento Utilizado	Objetivo do Instrumento	Tempo de Intervenção	Resultados e Conclusão
Preliminary study of gaze toward humans in photographs by individuals with autism, Down syndrome, or other intellectual disabilities: implications for design of visual scene displays.

## Sheet: Plan 2.2
Title	URL	Description	Details	ShortDetails	Resource	Type	Identifiers	Db	EntrezUID	Properties
The concurrent and predictive validity of the Dutch version of the Communicative Development Inventory in children with Down Syndrome for the assessment of expressive vocabulary in verbal and signed modalities.	/pubmed/27268119	Deckers SR, Van Zaalen Y, Mens EJ, Van Balkom H, Verhoeven L.	Res Dev Disabil. 2016 Sep;56:99-107. doi: 10.1016/j.ridd.2016.05.017. Epub 2016 Jun 4.	Res Dev Disabil. 2016	PubMed	citation	PMID:27268119	pubmed	27268119	create date:2016/06/09 | first author:Deckers SR
Self-Reporting Tool On Pain in People with Intellectual Disabilities (STOP-ID!): a Usability Study.	/pubmed/26484676	de Knegt NC, Lobbezoo F, Schuengel C, Evenhuis HM, Scherder EJ.	Augment Altern Commun. 2016;32(1):1-11. doi: 10.3109/07434618.2015.1100677. Epub 2015 Oct 20.	Augment Altern Commun. 2016	PubMed	citation	PMID:26484676	pubmed	26484676	create date:2015/10/21 | first author:de Knegt NC
iPads, mobile technologies, and communication applications: a survey of family wants, needs, and preferences.	/pubmed/25685882	Meder AM, Wegner JR.	Augment Altern Commun. 2015 Mar;31(1):27-36. doi: 10.3109/07434618.2014.995223.	Augment Altern Commun. 2015	PubMed	citation	PMID:25685882	pubmed	25685882	create date:2015/02/17 | first author:Meder AM
From basic to applied research to improve outcomes for individuals who require augmentative and alternative communication: potential contributions of eye tracking research methods.	/pubmed/24898931	Light J, McNaughton D.	Augment Altern Commun. 2014 Jun;30(2):99-105. doi: 10.3109/07434618.2014.906498.	Augment Altern Commun. 2014	PubMed	citation	PMID:24898931	pubmed	24898931	create date:2014/06/06 | first author:Light J
Preliminary study of gaze toward humans in photographs by individuals with autism, Down syndrome, or other intellectual disabilities: implications for design of visual scene displays.	/pubmed/24773517	Wilkinson KM, Light J.	Augment Altern Commun. 2014 Jun;30(2):130-46. doi: 10.3109/07434618.2014.904434. Epub 2014 Apr 29.	Augment Altern Commun. 2014	PubMed	citation	PMID:24773517	pubmed	24773517	create date:2014/04/30 | first author:Wilkinson KM
Perceptual factors influence visual search for meaningful symbols in individuals with intellectual disabilities and Down syndrome or autism spectrum disorders.	/pubmed/24245729	Wilkinson KM, McIlvane WJ.	Am J Intellect Dev Disabil. 2013 Sep;118(5):353-64. doi: 10.1352/1944-7558-118.5.353.	Am J Intellect Dev Disabil. 2013	PubMed	citation	PMID:24245729 | PMCID:PMC3889128	pubmed	24245729	create date:2013/11/20 | first author:Wilkinson KM
Support for AAC use in preschool, and growth in language skills, for young children with developmental disabilities.	/pubmed/24229337	Barker RM, Akaba S, Brady NC, Thiemann-Bourque K.	Augment Altern Commun. 2013 Dec;29(4):334-46. doi: 10.3109/07434618.2013.848933.	Augment Altern Commun. 2013	PubMed	citation	PMID:24229337 | PMCID:PMC4017351	pubmed	24229337	create date:2013/11/16 | first author:Barker RM
Teaching conceptually referenced core vocabulary for initial augmentative and alternative communication.	/pubmed/24229336	Snodgrass MR, Stoner JB, Angell ME.	Augment Altern Commun. 2013 Dec;29(4):322-33. doi: 10.3109/07434618.2013.848932.	Augment Altern Commun. 2013	PubMed	citation	PMID:24229336	pubmed	24229336	create date:2013/11/16 | first author:Snodgrass MR
Video feedforward for rapid learning of a picture-based communication system.	/pubmed/24068486	Smith J, Hand L, Dowrick PW.	J Autism Dev Disord. 2014 Apr;44(4):926-36. doi: 10.1007/s10803-013-1946-0.	J Autism Dev Disord. 2014	PubMed	citation	PMID:24068486	pubmed	24068486	create date:2013/09/27 | first author:Smith J
Measuring responsive style in parents who use AAC with their children: development and evaluation of a new instrument.	/pubmed/23256856	Broberg M, Ferm U, Thunberg G.	Augment Altern Commun. 2012 Dec;28(4):243-53. doi: 10.3109/07434618.2012.740686.	Augment Altern Commun. 2012	PubMed	citation	PMID:23256856	pubmed	23256856	create date:2012/12/22 | first author:Broberg M
Factors affecting computer mouse use for young children: implications for AAC.	/pubmed/22670726	Costigan FA, Light JC, Newell KM.	Augment Altern Commun. 2012 Jun;28(2):85-95. doi: 10.3109/07434618.2012.679235.	Augment Altern Commun. 2012	PubMed	citation	PMID:22670726	pubmed	22670726	create date:2012/06/08 | first author:Costigan FA
Supporting the communication, language, and literacy development of children with complex communication needs: state of the science and future research priorities.	/pubmed/22590798	Light J, McNaughton D.	Assist Technol. 2011 Spring;24(1):34-44.	Assist Technol. 2011	PubMed	citation	PMID:22590798	pubmed	22590798	create date:2012/05/18 | first author:Light J
Speech-generating devices versus manual signing for children with developmental disabilities.	/pubmed/22554812	van der Meer L, Kagohara D, Achmadi D, O'Reilly MF, Lancioni GE, Sutherland D, Sigafoos J.	Res Dev Disabil. 2012 Sep-Oct;33(5):1658-69. doi: 10.1016/j.ridd.2012.04.004. Epub 2012 May 2.	Res Dev Disabil. 2012	PubMed	citation	PMID:22554812	pubmed	22554812	create date:2012/05/05 | first author:van der Meer L
Preliminary Exploration of the Effect of Background Color on the Speed and Accuracy of Search for an Aided Symbol Target by Typically Developing Preschoolers.	/pubmed/26457074	Wilkinson KM, Coombs B.	Early Child Serv (San Diego). 2010 Sep;4(3):171-183.	Early Child Serv (San Diego). 2010	PubMed	citation	PMID:26457074 | PMCID:PMC4599784	pubmed	26457074	create date:2010/09/01 | first author:Wilkinson KM
A comparison of picture exchange and speech-generating devices: acquisition, preference, and effects on social interaction.	/pubmed/19444681	Sigafoos J, Green VA, Payne D, Son SH, O'Reilly M, Lancioni GE.	Augment Altern Commun. 2009 Jun;25(2):99-109. doi: 10.1080/07434610902739959.	Augment Altern Commun. 2009	PubMed	citation	PMID:19444681	pubmed	19444681	create date:2009/05/16 | first author:Sigafoos J
The effect of aided language stimulation on vocabulary acquisition in children with little or no functional speech.	/pubmed/19106207	Dada S, Alant E.	Am J Speech Lang Pathol. 2009 Feb;18(1):50-64. doi: 10.1044/1058-0360(2008/07-0018). Epub 2008 Dec 23.	Am J Speech Lang Pathol. 2009	PubMed	citation	PMID:19106207	pubmed	19106207	create date:2008/12/25 | first author:Dada S
The role of color cues in facilitating accurate and rapid location of aided symbols by children with and without down syndrome.	/pubmed/18448605	Wilkinson K, Carlin M, Thistle J.	Am J Speech Lang Pathol. 2008 May;17(2):179-93. doi: 10.1044/1058-0360(2008/018).	Am J Speech Lang Pathol. 2008	PubMed	citation	PMID:18448605	pubmed	18448605	create date:2008/05/02 | first author:Wilkinson K
Use of safe-laser access technology to increase head movement in persons with severe motor impairment: a series of case reports.	/pubmed/17114165	Fager S, Beukelman D, Karantounis R, Jakobs T.	Augment Altern Commun. 2006 Sep;22(3):222-9.	Augment Altern Commun. 2006	PubMed	citation	PMID:17114165	pubmed	17114165	create date:2006/11/23 | first author:Fager S
Signing and lexical development in children with Down syndrome.	/pubmed/11721535	Clibbens J.	Downs Syndr Res Pract. 2001 Oct;7(3):101-5.	Downs Syndr Res Pract. 2001	PubMed	citation	PMID:11721535	pubmed	11721535	create date:2001/11/28 | first author:Clibbens J
Using augmentative communication with infants and young children with Down syndrome.	/pubmed/10890856	Foreman P, Crews G.	Downs Syndr Res Pract. 1998;5(1):16-25.	Downs Syndr Res Pract. 1998	PubMed	citation	PMID:10890856	pubmed	10890856	create date:2000/07/13 | first author:Foreman P

## Sheet: Título 2.2
	FALA DE SD	ASSUNTOS GERAIS - DISCUSSÃO	ANIMAIS	OUTRAS DOENÇAS	NÃO ABRE
iPads, mobile technologies, and communication applications: a survey of family wants, needs, and preferences.		Estuda a família
Preliminary Exploration of the Effect of Background Color on the Speed and Accuracy of Search for an Aided Symbol Target by Typically Developing Preschoolers.		intervenção com desenvolvimento típico
Self-Reporting Tool On Pain in People with Intellectual Disabilities (STOP-ID!): a Usability Study.
Signing and lexical development in children with Down syndrome.
The concurrent and predictive validity of the Dutch version of the Communicative Development Inventory in children with Down Syndrome for the assessment of expressive vocabulary in verbal and signed modalities.
The effect of aided language stimulation on vocabulary acquisition in children with little or no functional speech.
The role of color cues in facilitating accurate and rapid location of aided symbols by children with and without down syndrome.
Video feedforward for rapid learning of a picture-based communication system.

[truncated: 8 more sheets: Título e Resumo 2.2 , Integra 2.2, Entra 2.2, Plan2.3, Título 2.3, Título e Resumo 2.3, Integra 2.3 , Entra 2.3]
