# Supplementary material for: Augmentative and alternative communication in children with Down’s syndrome: a systematic review
Source: BMC Pediatr. 2018 May 11;18:160. doi: 10.1186/s12887-018-1144-5 (PMC5948828; doi:10.1186/s12887-018-1144-5)
Supplement: Supplementary file 3 — Extraction of data – worksheet – BVS. (XLSX 315 kb) [file 12887_2018_1144_MOESM3_ESM.xlsx]

## Sheet: 655
Title	ID	Authors	Source	Journal	Database	Type	Language	Publication year	Descriptor(s)	Publication Country	Fulltext URL
Socially Assistive Robots Help Patients Make Behavioral Changes.	28593246	Abbasi, Jennifer	JAMA;317(24): 2472-2474, 2017 Jun 27.	JAMA	MEDLINE	article	en	2017	Reabilitação/instrumentação; Robótica/instrumentação; Equipamentos de Autoajuda; Transtorno Autístico/reabilitação; Desenho de Equipamento; Humanos; Motivação; Reabilitação/psicologia; Reabilitação do Acidente Vascular Cerebral/instrumentação	US	http://dx.doi.org/10.1001/jama.2017.5682
Estimated Prevalence of the Target Population for Brain-Computer Interface Neurotechnology in the Netherlands.	28639486	Pels, Elmar G M; Aarnoutse, Erik J; Ramsey, Nick F; Vansteensel, Mariska J	Neurorehabil Neural Repair;31(7): 677-685, 2017 Jul.	Neurorehabil Neural Repair	MEDLINE	article	en	2017		US	http://dx.doi.org/10.1177/1545968317714577
POSEIDON - Bringing Assistive Technology to People with Down Syndrome: Results of a Three Year European Project.	28508793	Engler, Anne; Schulze, Eva	Stud Health Technol Inform;236: 169-175, 2017.	Stud Health Technol Inform	MEDLINE	article	en	2017		NL
Body-Machine Interface Enables People With Cervical Spinal Cord Injury to Control Devices With Available Body Movements: Proof of Concept.	28413945	Abdollahi, Farnaz; Farshchiansadegh, Ali; Pierella, Camilla; Seáñez-González, Ismael; Thorp, Elias; Lee, Mei-Hua; Ranganathan, Rajiv; Pedersen, Jessica; Chen, David; Roth, Elliot; Casadio, Maura; Mussa-Ivaldi, Ferdinando	Neurorehabil Neural Repair;31(5): 487-493, 2017 May.	Neurorehabil Neural Repair	MEDLINE	article	en	2017	Destreza Motora/fisiologia; Movimento/fisiologia; Equipamentos de Autoajuda; Traumatismos da Medula Espinal/reabilitação; Interface Usuário-Computador; Adulto; Algoritmos; Medula Cervical; Feminino; Humanos; Masculino; Meia-Idade; Amplitude de Movimento Articular; Jogos de Vídeo	US	http://dx.doi.org/10.1177/1545968317693111
Rehabilitation of hand function after spinal cord injury using a novel handgrip device: a pilot study.	28327161	Hoffman, Haydn; Sierro, Tiffany; Niu, Tianyi; Sarino, Melanie E; Sarrafzadeh, Majid; McArthur, David; Edgerton, V Reggie; Lu, Daniel C	J Neuroeng Rehabil;14(1): 22, 2017 Mar 21.	J Neuroeng Rehabil	MEDLINE	article	en	2017	Reabilitação Neurológica/instrumentação; Equipamentos de Autoajuda; Traumatismos da Medula Espinal/reabilitação; Adulto; Feminino; Força da Mão; Humanos; Masculino; Meia-Idade; Projetos Piloto	GB	http://dx.doi.org/10.1186/s12984-017-0234-1
Development and assessment of a hand assist device: GRIPIT.	28222759	Kim, Byungchul; In, Hyunki; Lee, Dae-Young; Cho, Kyu-Jin	J Neuroeng Rehabil;14(1): 15, 2017 Feb 21.	J Neuroeng Rehabil	MEDLINE	article	en	2017	Exoesqueleto Energizado; Equipamentos de Autoajuda; Traumatismos da Medula Espinal/reabilitação; Adulto; Mãos; Força da Mão; Escrita Manual; Humanos; Masculino	GB	http://dx.doi.org/10.1186/s12984-017-0223-4
Vision-related fitness to drive mobility scooters: A practical driving test.	28218336	Cordes, Christina; Heutink, Joost; Tucha, Oliver M; Brookhuis, Karel A; Brouwer, Wiebo H; Melis-Dankers, Bart J M	J Rehabil Med;49(3): 270-276, 2017 Mar 06.	J Rehabil Med	MEDLINE	article	en	2017	Condução de Veículo/psicologia; Veículos Automotores; Transtornos da Visão/psicologia; Acuidade Visual; Campos Visuais; Idoso; Estudos de Casos e Controles; Fontes de Energia Elétrica; Feminino; Humanos; Masculino; Meia-Idade; Limitação da Mobilidade; Veículos Off-Road; Medição de Risco/métodos; Equipamentos de Autoajuda/psicologia; Transtornos da Visão/fisiopatologia	SE	http://dx.doi.org/10.2340/16501977-2194
Hybrid brain-computer interface for biomedical cyber-physical system application using wireless embedded EEG systems.	28086889	Chai, Rifai; Naik, Ganesh R; Ling, Sai Ho; Nguyen, Hung T	Biomed Eng Online;16(1): 5, 2017 Jan 07.	Biomed Eng Online	MEDLINE	article	en	2017	Pesquisa Biomédica/instrumentação; Interfaces Cérebro-Computador; Eletroencefalografia/instrumentação; Fenômenos Eletrofisiológicos; Tecnologia sem Fio; Adulto; Idoso; Idoso de 80 Anos ou mais; Algoritmos; Encéfalo/fisiologia; Encéfalo/fisiopatologia; Feminino; Humanos; Masculino; Meia-Idade; Traumatismos da Medula Espinal/fisiopatologia	GB	http://dx.doi.org/10.1186/s12938-016-0303-x
Technical Developments and Clinical Use of Telemedicine in Sleep Medicine.	27983582	Bruyneel, Marie	J Clin Med;5(12)2016 Dec 13.		MEDLINE	article	en	2016		CH
The extent of using mobility assistive devices can partly explain fatigue among persons with late effects of polio - a retrospective registry study in Sweden.	27863472	Santos Tavares Silva, I; Sunnerhagen, K S; Willén, C; Ottenvall Hammar, I	BMC Neurol;16(1): 230, 2016 11 18.	BMC Neurol	MEDLINE	article	en	2016	Fadiga/epidemiologia; Poliomielite/epidemiologia; Sistema de Registros; Equipamentos de Autoajuda/utilização; Adulto; Fatores Etários; Idoso; Comorbidade; Fadiga/etiologia; Feminino; Humanos; Masculino; Meia-Idade; Estudos Retrospectivos; Suécia/epidemiologia; Adulto Jovem	GB
Critical Issues in the Lives of Children and Youth Who Are Deafblind.	27818397	Nelson, Catherine; Bruce, Susan M	Am Ann Deaf;161(4): 406-411, 2016.	Am Ann Deaf	MEDLINE	article	en	2016		US
Brain-computer interfaces for communication and rehabilitation.	27539560	Chaudhary, Ujwal; Birbaumer, Niels; Ramos-Murguialday, Ander	Nat Rev Neurol;12(9): 513-25, 2016 Sep.	Nat Rev Neurol	MEDLINE	article	en	2016		GB	http://dx.doi.org/10.1038/nrneurol.2016.113
Welcoming max: Increasing pediatric provider knowledge of service dogs.	27502802	Stace, Laura Britton	Complement Ther Clin Pract;24: 57-66, 2016 Aug.	Complement Ther Clin Pract	MEDLINE	article	en	2016	Competência Clínica; Crianças com Deficiência; Cães; Seleção de Pacientes; Pediatras; Pediatria; Encaminhamento e Consulta; Animais; Transtorno Autístico; Criança; Diabetes Mellitus; Humanos; Convulsões	GB	http://dx.doi.org/10.1016/j.ctcp.2016.05.005
Is primiparity a risk factor for advanced maternal age pregnancies?	27406982	Kalayci, Hakan; Ozdemir, Halis; Alkas, Didem; Cok, Tayfun; Tarim, Ebru	J Matern Fetal Neonatal Med;: 1-5, 2016 Aug 02.	J Matern Fetal Neonatal Med	MEDLINE	article	en	2016		GB	http://dx.doi.org/10.1080/14767058.2016.1211633
Treatments and technologies in the rehabilitation of apraxia and action disorganisation syndrome: A review.	27314872	Worthington, Andrew	NeuroRehabilitation;39(1): 163-74, 2016 Jun 13.	NeuroRehabilitation	MEDLINE	article	en	2016		NL	http://www.ncbi.nlm.nih.gov/pmc/articles/PMC4942853/?tool=pubmed
Exploration of shoulder load during hand-rim wheelchair start-up with and without power-assisted propulsion in experienced wheelchair users.	26999794	Kloosterman, Marieke G M; Buurke, Jaap H; Schaake, Leendert; Van der Woude, Lucas H V; Rietman, Johan S	Clin Biomech (Bristol, Avon);34: 1-6, 2016 05.	Clin Biomech (Bristol, Avon)	MEDLINE	article	en	2016	Ombro/fisiologia; Cadeiras de Rodas; Adulto; Fenômenos Biomecânicos; Transtornos Traumáticos Cumulativos/etiologia; Transtornos Traumáticos Cumulativos/prevenção &amp;amp; controle; Desenho de Equipamento; Feminino; Humanos; Masculino; Movimento; Distribuição Aleatória; Ombro/fisiopatologia; Extremidade Superior/fisiologia; Extremidade Superior/fisiopatologia; Suporte de Carga	GB	http://dx.doi.org/10.1016/j.clinbiomech.2016.02.016
The re-embodiment of bodies, tools, and worlds after spinal cord injury: An intricate picture: Reply to comments on &quot;The embodiment of assistive devices-From wheelchair to exoskeleton&quot;.	26917254	Pazzaglia, Mariella; Molinari, Marco	Phys Life Rev;16: 191-4, 2016 Mar.	Phys Life Rev	MEDLINE	article	en	2016	Traumatismos da Medula Espinal; Cadeiras de Rodas; Humanos; Equipamentos de Autoajuda	NL	http://dx.doi.org/10.1016/j.plrev.2016.02.004
Multisensory mechanisms underlying embodiment: Insights from and for spinal cord injury patients: Comment on &quot;The embodiment of assistive devices-from wheelchair to exoskeleton&quot; by M. Pazzaglia and M. Molinari.	26927944	Serino, Andrea	Phys Life Rev;16: 188-90, 2016 Mar.	Phys Life Rev	MEDLINE	article	en	2016	Traumatismos da Medula Espinal; Cadeiras de Rodas; Humanos; Resolução de Problemas; Equipamentos de Autoajuda	NL	http://dx.doi.org/10.1016/j.plrev.2016.01.023
Assistive technology to promote occupation and reduce mouthing by three boys with fragile X syndrome.	27054947	Stasolla, Fabrizio; Perilli, Viviana; Damiani, Rita; Albano, Vincenza	Dev Neurorehabil;: 1-9, 2016 Apr 07.	Dev Neurorehabil	MEDLINE	article	en	2016		GB
To What Extent Can the Use of a Mobility Assistance Dog Reduce Upper Limb Efforts When Manual Wheelchair Users Ascend a Ramp?	26540735	Martin-Lemoyne, Valérie; Gagnon, Dany H; Routhier, François; Poissant, Lise; Tousignant, Michel; Corriveau, Hélène; Vincent, Claude	J Appl Biomech;32(2): 186-95, 2016 Apr.	J Appl Biomech	MEDLINE	article	en	2016	Terapia Assistida por Animais/métodos; Músculo Esquelético/fisiopatologia; Esforço Físico; Traumatismos da Medula Espinal/fisiopatologia; Extremidade Superior/fisiologia; Cadeiras de Rodas; Adulto; Terapia Assistida por Animais/instrumentação; Animais; Cães; Feminino; Humanos; Masculino; Meia-Idade; Contração Muscular; Desempenho Psicomotor; Traumatismos da Medula Espinal/reabilitação; Adulto Jov…	US	http://dx.doi.org/10.1123/jab.2014-0292
The embodiment of assistive devices-from wheelchair to exoskeleton.	26708357	Pazzaglia, Mariella; Molinari, Marco	Phys Life Rev;16: 163-75, 2016 Mar.	Phys Life Rev	MEDLINE	article	en	2016	Exoesqueleto Energizado; Equipamentos de Autoajuda; Traumatismos da Medula Espinal/reabilitação; Cadeiras de Rodas; Humanos	NL	http://dx.doi.org/10.1016/j.plrev.2015.11.006
Perspectives on embodiment and prosthetic incorporation in those with spinal cord injury: Comment on &quot;The embodiment of assistive devices-from wheelchair to exoskeleton&quot; by M. Pazzaglia and M. Molinari.	26856679	Cole, Jonathan	Phys Life Rev;16: 176-7, 2016 Mar.	Phys Life Rev	MEDLINE	article	en	2016	Equipamentos de Autoajuda; Cadeiras de Rodas; Humanos; Traumatismos da Medula Espinal	NL	http://dx.doi.org/10.1016/j.plrev.2016.01.018
Blending of brain-machine interface and vision-guided autonomous robotics improves neuroprosthetic arm performance during grasping.	26987662	Downey, John E; Weiss, Jeffrey M; Muelling, Katharina; Venkatraman, Arun; Valois, Jean-Sebastien; Hebert, Martial; Bagnell, J Andrew; Schwartz, Andrew B; Collinger, Jennifer L	J Neuroeng Rehabil;13: 28, 2016 Mar 18.	J Neuroeng Rehabil	MEDLINE	article	en	2016	Interfaces Cérebro-Computador; Reabilitação Neurológica/instrumentação; Quadriplegia; Robótica/métodos; Extremidade Superior; Adulto; Encéfalo/fisiopatologia; Feminino; Mãos/fisiopatologia; Força da Mão; Humanos; Masculino; Meia-Idade; Movimento; Quadriplegia/fisiopatologia; Extremidade Superior/fisiopatologia	GB	http://www.ncbi.nlm.nih.gov/pmc/articles/PMC4797113/?tool=pubmed
Playskin Lift: Development and Initial Testing of an Exoskeletal Garment to Assist Upper Extremity Mobility and Function.	26316534	Lobo, Michele A; Koshy, John; Hall, Martha L; Erol, Ozan; Cao, Huantian; Buckley, Jenner M; Galloway, James C; Higginson, Jill	Phys Ther;96(3): 390-9, 2016 Mar.	Phys Ther	MEDLINE	article	en	2016	Artrogripose/fisiopatologia; Artrogripose/reabilitação; Vestuário; Crianças com Deficiência/reabilitação; Equipamentos de Autoajuda; Extremidade Superior/fisiopatologia; Atividades Cotidianas; Desenho de Equipamento; Gravitação; Humanos; Lactente; Masculino	US	http://www.ncbi.nlm.nih.gov/pmc/articles/PMC4774388/?tool=pubmed
Gait Cost of Using a Mobility Aid in Older Adults with Alzheimer&#039;s Disease.	26889848	Muir-Hunter, Susan W; Montero-Odasso, Manuel	J Am Geriatr Soc;64(2): 437-8, 2016 Feb.	J Am Geriatr Soc	MEDLINE	article	en	2016	Doença de Alzheimer/fisiopatologia; Transtornos Neurológicos da Marcha/fisiopatologia; Equipamentos de Autoajuda; Idoso; Estudos de Casos e Controles; Feminino; Humanos; Masculino; Meia-Idade; Limitação da Mobilidade	US	http://dx.doi.org/10.1111/jgs.13973
Assessment of the Tongue-Drive System Using a Computer, a Smartphone, and a Powered-Wheelchair by People With Tetraplegia.	25730827	Kim, Jeonghee; Park, Hangue; Bruce, Joy; Rowles, Diane; Holbrook, Jaimee; Nardone, Beatrice; West, Dennis P; Laumann, Anne; Roth, Elliot J; Ghovanloo, Maysam	IEEE Trans Neural Syst Rehabil Eng;24(1): 68-78, 2016 Jan.	IEEE Trans Neural Syst Rehabil Eng	MEDLINE	article	en	2016	Aplicativos Móveis; Quadriplegia/reabilitação; Smartphone/instrumentação; Língua/fisiopatologia; Interface Usuário-Computador; Cadeiras de Rodas; Adolescente; Adulto; Desenho de Equipamento; Análise de Falha de Equipamento; Feminino; Humanos; Masculino; Sistemas Homem-Máquina; Sistemas Microeletromecânicos/instrumentação; Meia-Idade; Movimento; Quadriplegia/fisiopatologia; Tecnologia sem Fio/inst…	US	http://dx.doi.org/10.1109/TNSRE.2015.2405072
Assistive technology devices for toileting and showering used in spinal cord injury rehabilitation - a comment on terminology.	25399923	Friesen, Emma L; Theodoros, Deborah; Russell, Trevor G	Disabil Rehabil Assist Technol;11(1): 1-2, 2016.	Disabil Rehabil Assist Technol	MEDLINE	article	en	2016	Pessoas com Deficiência/reabilitação; Equipamentos de Autoajuda/classificação; Traumatismos da Medula Espinal/reabilitação; Terminologia como Assunto; Atividades Cotidianas; Humanos; Higiene; Sanitários Públicos	GB	http://dx.doi.org/10.3109/17483107.2014.984779
Dementia beyond 2025: Knowledge and uncertainties.	25740575	Kenigsberg, Paul-Ariel; Aquino, Jean-Pierre; Bérard, Alain; Gzil, Fabrice; Andrieu, Sandrine; Banerjee, Sube; Brémond, François; Buée, Luc; Cohen-Mansfield, Jiska; Mangialasche, Francesca; Platel, Hervé; Salmon, Eric; Robert, Philippe	Dementia (London);15(1): 6-21, 2016 Jan.	Dementia (London)	MEDLINE	article	en	2016	Doença de Alzheimer/terapia; Conhecimentos, Atitudes e Prática em Saúde; Incerteza; Doença de Alzheimer/diagnóstico; Doença de Alzheimer/etiologia; Pesquisa Biomédica/tendências; Humanos; Política Pública; Equipamentos de Autoajuda/tendências	GB	http://dx.doi.org/10.1177/1471301215574785
Lower-limb exoskeletons for individuals with chronic spinal cord injury: findings from a feasibility study.	25761635	Benson, Ian; Hart, Kirsten; Tussler, Dot; van Middendorp, Joost J	Clin Rehabil;30(1): 73-84, 2016 Jan.	Clin Rehabil	MEDLINE	article	en	2016	Terapia por Exercício/instrumentação; Exoesqueleto Energizado/utilização; Paraplegia/reabilitação; Traumatismos da Medula Espinal/diagnóstico; Traumatismos da Medula Espinal/reabilitação; Adolescente; Adulto; Estudos de Casos e Controles; Doença Crônica; Terapia por Exercício/métodos; Estudos de Viabilidade; Feminino; Seguimentos; Humanos; Escala de Gravidade do Ferimento; Estudos Longitudinais; …	GB	http://dx.doi.org/10.1177/0269215515575166
Brain-machine interfaces in neurorehabilitation of stroke.	25489973	Soekadar, Surjo R; Birbaumer, Niels; Slutzky, Marc W; Cohen, Leonardo G	Neurobiol Dis;83: 172-9, 2015 Nov.	Neurobiol Dis	MEDLINE	article	en	2015	Interfaces Cérebro-Computador/tendências; Encéfalo/fisiopatologia; Transtornos dos Movimentos/reabilitação; Reabilitação Neurológica/tendências; Reabilitação do Acidente Vascular Cerebral; Ondas Encefálicas; Terapia por Estimulação Elétrica; Retroalimentação Sensorial; Humanos; Aprendizagem/fisiologia; Transtornos dos Movimentos/etiologia; Neurorretroalimentação; Reabilitação Neurológica/instrume…	US	http://dx.doi.org/10.1016/j.nbd.2014.11.025
Exploring the Psychosocial Impact of Wheelchair and Contextual Factors on Quality of Life of People with Neuromuscular Disorders.	26186427	Pousada García, Thais; Groba González, Betania; Nieto Rivero, Laura; Pereira Loureiro, Javier; Díez Villoria, Emiliano; Pazos Sierra, Alejandro	Assist Technol;27(4): 246-56, 2015.	Assist Technol	MEDLINE	article	en	2015	Pessoas com Deficiência/psicologia; Pessoas com Deficiência/reabilitação; Doenças Neuromusculares/psicologia; Doenças Neuromusculares/reabilitação; Cadeiras de Rodas/psicologia; Adulto; Estudos de Coortes; Pessoas com Deficiência/estatística &amp;amp; dados numéricos; Feminino; Humanos; Masculino; Meia-Idade; Doenças Neuromusculares/epidemiologia; Qualidade de Vida	US	http://dx.doi.org/10.1080/10400435.2015.1045996
Cortical neuroprosthetics from a clinical perspective.	26253606	Tsu, Adelyn P; Burish, Mark J; GodLove, Jason; Ganguly, Karunesh	Neurobiol Dis;83: 154-60, 2015 Nov.	Neurobiol Dis	MEDLINE	article	en	2015	Interfaces Cérebro-Computador/tendências; Córtex Cerebral/fisiopatologia; Transtornos dos Movimentos/reabilitação; Pesquisa Médica Translacional/tendências; Eletrodos Implantados; Retroalimentação Sensorial; Humanos; Transtornos dos Movimentos/fisiopatologia; Próteses e Implantes; Recuperação de Função Fisiológica; Interface Usuário-Computador	US	http://dx.doi.org/10.1016/j.nbd.2015.07.015
Speech Recognition for Environmental Control: Effect of Microphone Type, Dysarthria, and Severity on Recognition Results.	26691559	Fager, Susan Koch; Burnfield, Judith M	Assist Technol;27(4): 199-207, 2015.	Assist Technol	MEDLINE	article	en	2015	Disartria/fisiopatologia; Equipamentos de Autoajuda; Interface para o Reconhecimento da Fala; Feminino; Humanos; Masculino; Doenças Neuromusculares/reabilitação	US	http://dx.doi.org/10.1080/10400435.2015.1024349
Remapping residual coordination for controlling assistive devices and recovering motor functions.	26341935	Pierella, Camilla; Abdollahi, Farnaz; Farshchiansadegh, Ali; Pedersen, Jessica; Thorp, Elias B; Mussa-Ivaldi, Ferdinando A; Casadio, Maura	Neuropsychologia;79(Pt B): 364-76, 2015 Dec.	Neuropsychologia	MEDLINE	article	en	2015	Aprendizagem/fisiologia; Destreza Motora/fisiologia; Recuperação de Função Fisiológica/fisiologia; Equipamentos de Autoajuda; Traumatismos da Medula Espinal/reabilitação; Interface Usuário-Computador; Feminino; Humanos; Masculino; Meia-Idade; Fenômenos Fisiológicos Musculoesqueléticos; Análise de Componente Principal; Resultado do Tratamento; Adulto Jovem	GB	http://dx.doi.org/10.1016/j.neuropsychologia.2015.08.024
Autism: Historic View and a Current Biomedical Engineering Approach.	26685388	Pérez, Elisa; Ponce, Sergio D; Piccinini, David J; López, Natalia; Valentinuzzi, Max E	IEEE Pulse;6(5): 40-6, 2015 Sep-Oct.	IEEE Pulse	MEDLINE	article	en	2015	Transtorno Autístico/história; Transtorno Autístico/terapia; Engenharia Biomédica; Criança; Pré-Escolar; Feminino; História do Século XX; História do Século XXI; Humanos; Masculino; Equipamentos de Autoajuda; Software	US
Fostering Ambulation for a Preschool Child with Rett Syndrome: A Case Report.	24649976	Schaefer-Campion, Catherine; Johnson, Norah L	Phys Occup Ther Pediatr;35(4): 354-64, 2015.	Phys Occup Ther Pediatr	MEDLINE	article	en	2015	Síndrome de Rett/reabilitação; Equipamentos de Autoajuda; Andadores; Caminhada/fisiologia; Pré-Escolar; Feminino; Humanos; Jogos e Brinquedos	GB	http://dx.doi.org/10.3109/01942638.2014.899287
Exploratory Validation of a Multidimensional Power Wheelchair Outcomes Toolkit.	26403685	Mortenson, W Ben; Demers, Louise; Rushton, Paula W; Auger, Claudine; Routhier, Francois; Miller, William C	Arch Phys Med Rehabil;96(12): 2184-93, 2015 Dec.	Arch Phys Med Rehabil	MEDLINE	article	en	2015	Pessoas com Deficiência/reabilitação; Avaliação de Resultados (Cuidados de Saúde)/métodos; Modalidades de Fisioterapia; Cadeiras de Rodas; Idoso; Estudos Transversais; Fontes de Energia Elétrica; Feminino; Humanos; Masculino; Meia-Idade; Limitação da Mobilidade; Esclerose Múltipla/reabilitação; Avaliação de Resultados (Cuidados de Saúde)/normas; Reprodutibilidade dos Testes; Autoimagem; Autoeficá…	US	http://dx.doi.org/10.1016/j.apmr.2015.08.430
Virtual typing by people with tetraplegia using a self-calibrating intracortical brain-computer interface.	26560357	Jarosiewicz, Beata; Sarma, Anish A; Bacher, Daniel; Masse, Nicolas Y; Simeral, John D; Sorice, Brittany; Oakley, Erin M; Blabe, Christine; Pandarinath, Chethan; Gilja, Vikash; Cash, Sydney S; Eskandar, Emad N; Friehs, Gerhard; Henderson, Jaimie M; Shenoy, Krishna V; Donoghue, John P; Hochberg, Leigh R	Sci Transl Med;7(313): 313ra179, 2015 Nov 11.	Sci Transl Med	MEDLINE	article	en	2015	Interfaces Cérebro-Computador; Quadriplegia/fisiopatologia; Quadriplegia/reabilitação; Equipamentos de Autoajuda; Esclerose Amiotrófica Lateral/complicações; Calibragem; Feminino; Humanos; Masculino; Córtex Motor/fisiopatologia; Acidente Vascular Cerebral/complicações	US	http://www.ncbi.nlm.nih.gov/pmc/articles/PMC4765319/?tool=pubmed
EXTENDING THE ASSESSMENT OF TECHNOLOGY-AIDED PROGRAMS TO SUPPORT LEISURE AND COMMUNICATION IN PEOPLE WITH ACQUIRED BRAIN INJURY AND EXTENSIVE MULTIPLE DISABILITIES.	26445152	Lancioni, Giulio E; Singh, Nirbhay N; O&#039;reilly, Mark F; Sigafoos, Jeff; Buonocunto, Francesca; D&#039;amico, Fiora; Quaranta, Sara; Navarro, Jorge; Lanzilotti, Crocifissa; Colonna, Fabio	Percept Mot Skills;121(2): 621-34, 2015 Oct.	Percept Mot Skills	MEDLINE	article	en	2015	Dano Encefálico Crônico/psicologia; Dano Encefálico Crônico/reabilitação; Lesão Encefálica Crônica/psicologia; Lesão Encefálica Crônica/reabilitação; Transtornos da Comunicação/psicologia; Transtornos da Comunicação/reabilitação; Pessoas com Deficiência/psicologia; Pessoas com Deficiência/reabilitação; Atividades de Lazer; Equipamentos de Autoajuda; Avaliação da Tecnologia Biomédica; Adulto; Idos…	US	http://dx.doi.org/10.2466/15.PMS.121c19x1
Gait speed using powered robotic exoskeletons after spinal cord injury: a systematic review and correlational study.	26463355	Louie, Dennis R; Eng, Janice J; Lam, Tania	J Neuroeng Rehabil;12: 82, 2015 Oct 14.	J Neuroeng Rehabil	MEDLINE	article	en	2015	Marcha; Aparelhos Ortopédicos; Robótica; Traumatismos da Medula Espinal/reabilitação; Desenho de Equipamento; Humanos	GB	http://www.ncbi.nlm.nih.gov/pmc/articles/PMC4604762/?tool=pubmed
Haptics-Based Apps for Middle School Students with Visual Impairments.	25680216	Murphy, Kristen; Darrah, Marjorie	IEEE Trans Haptics;8(3): 318-26, 2015 Jul-Sep.	IEEE Trans Haptics	MEDLINE	article	en	2015	Instrução por Computador/métodos; Aprendizagem; Aplicativos Móveis; Equipamentos de Autoajuda; Transtornos da Visão/reabilitação; Adolescente; Criança; Simulação por Computador; Desenho de Equipamento/métodos; Retroalimentação; Feminino; Humanos; Masculino; Estudantes; Interface Usuário-Computador	US	http://dx.doi.org/10.1109/TOH.2015.2401832
Telerobotic Haptic Exploration in Art Galleries and Museums for Individuals with Visual Impairments.	26219098	Park, Chung Hyuk; Ryu, Eun-Seok; Howard, Ayanna M	IEEE Trans Haptics;8(3): 327-38, 2015 Jul-Sep.	IEEE Trans Haptics	MEDLINE	article	en	2015	Apresentação de Dados; Museus; Robótica/métodos; Equipamentos de Autoajuda; Auxiliares Sensoriais; Tato/fisiologia; Transtornos da Visão/reabilitação; Algoritmos; Gráficos por Computador; Simulação por Computador; Feminino; Humanos; Masculino; Multimídia; Análise e Desempenho de Tarefas; Interface Usuário-Computador	US	http://dx.doi.org/10.1109/TOH.2015.2460253
&quot;It Gives Me My Freedom&quot;: Technology and Responding to Bodily Limitations in Motor Neuron Disease.	26082966	Pavey, Amanda; Warren, Narelle; Allen-Collinson, Jacquelyn	Med Anthropol;34(5): 442-55, 2015.	Med Anthropol	MEDLINE	article	en	2015	Doença dos Neurônios Motores/reabilitação; Equipamentos de Autoajuda/psicologia; Adulto; Idoso; Feminino; Liberdade; Humanos; Masculino; Meia-Idade	US	http://dx.doi.org/10.1080/01459740.2015.1035782
Comparison of eye tracking, electrooculography and an auditory brain-computer interface for binary communication: a case study with a participant in the locked-in state.	26338101	Käthner, Ivo; Kübler, Andrea; Halder, Sebastian	J Neuroeng Rehabil;12: 76, 2015 Sep 04.	J Neuroeng Rehabil	MEDLINE	article	en	2015	Interfaces Cérebro-Computador; Auxiliares de Comunicação para Pessoas com Deficiência; Eletroculografia/métodos; Movimentos Oculares/fisiologia; Desempenho Psicomotor/fisiologia; Quadriplegia/reabilitação; Esclerose Amiotrófica Lateral/reabilitação; Cuidadores/psicologia; Eletrodos Implantados; Eletroencefalografia; Humanos; Masculino; Meia-Idade; Músculos Oculomotores/fisiologia; Satisfação do P…	GB	http://www.ncbi.nlm.nih.gov/pmc/articles/PMC4560087/?tool=pubmed
Time and Effort Required by Persons with Spinal Cord Injury to Learn to Use a Powered Exoskeleton for Assisted Walking.	26364280	Kozlowski, Allan J; Bryce, Thomas N; Dijkers, Marcel P	Top Spinal Cord Inj Rehabil;21(2): 110-21, 2015.	Top Spinal Cord Inj Rehabil	MEDLINE	article	en	2015	Exoesqueleto Energizado; Traumatismos da Medula Espinal/reabilitação; Caminhada/fisiologia; Adolescente; Adulto; Frequência Cardíaca/fisiologia; Humanos; Aprendizagem; Masculino; Meia-Idade; Esforço Físico/fisiologia; Quadriplegia/fisiopatologia; Traumatismos da Medula Espinal/fisiopatologia; Fatores de Tempo; Adulto Jovem	US	http://www.ncbi.nlm.nih.gov/pmc/articles/PMC4568092/?tool=pubmed
A concept-environment for computer-based augmentative and alternative communication founded on a systematic review	829439	Loja, Luiz Fernando Batista; Gomide, Renato de Sousa; Mendes, Fabiana Freitas; Teixeira, Ricardo Antonio Gonçalves; Lemos, Rodrigo Pinto; Flôres, Edna Lúcia	Res. Biomed. Eng. (Online);31(3): 257-272, July-Sept. 2015. tab, graf	Res. Biomed. Eng. (Online)	LILACS	article	en	2015		BR	http://www.scielo.br/scielo.php?script=sci_arttext&amp;pid=S2446-47402015000300257
Effectiveness of Powered Mobility Devices in Enabling Community Mobility-Related Participation: A Prospective Study Among People With Mobility Restrictions.	25677008	Sund, Terje; Iwarsson, Susanne; Anttila, Heidi; Brandt, Åse	PM R;7(8): 859-70, 2015 Aug.	PM R	MEDLINE	article	en	2015	Pessoas com Deficiência/reabilitação; Limitação da Mobilidade; Transtornos dos Movimentos/reabilitação; Movimento/fisiologia; Equipamentos de Autoajuda; Idoso; Feminino; Seguimentos; Humanos; Masculino; Meia-Idade; Transtornos dos Movimentos/fisiopatologia; Estudos Prospectivos; Inquéritos e Questionários	US	http://dx.doi.org/10.1016/j.pmrj.2015.02.001
Early Intervention and AAC: What a Difference 30 Years Makes.	26153901	Romski, MaryAnn; Sevcik, Rose A; Barton-Hulsey, Andrea; Whitmore, Ani S	Augment Altern Commun;31(3): 181-202, 2015.	Augment Altern Commun	MEDLINE	article	en	2015	Transtorno Autístico/reabilitação; Auxiliares de Comunicação para Pessoas com Deficiência/história; Transtornos da Comunicação/reabilitação; Deficiências do Desenvolvimento/reabilitação; Intervenção Precoce (Educação)/história; Deficiência Intelectual/reabilitação; História do Século XX; História do Século XXI; Humanos	GB	http://dx.doi.org/10.3109/07434618.2015.1064163
Beyond the gaze: Communicating in chronic locked-in syndrome.	26182228	Lugo, Zulay R; Bruno, Marie-Aurélie; Gosseries, Olivia; Demertzi, Athena; Heine, Lizette; Thonnard, Marie; Blandin, Véronique; Pellas, Frédéric; Laureys, Steven	Brain Inj;29(9): 1056-61, 2015.	Brain Inj	MEDLINE	article	en	2015	Comunicação; Quadriplegia/fisiopatologia; Quadriplegia/reabilitação; Adulto; Infartos do Tronco Encefálico/reabilitação; Doença Crônica; Movimentos Oculares/fisiologia; Feminino; Humanos; Masculino; Meia-Idade; Quadriplegia/psicologia; Equipamentos de Autoajuda; Fala; Inquéritos e Questionários	GB	http://dx.doi.org/10.3109/02699052.2015.1004750
HAL® exoskeleton training improves walking parameters and normalizes cortical excitability in primary somatosensory cortex in spinal cord injury patients.	26289818	Sczesny-Kaiser, Matthias; Höffken, Oliver; Aach, Mirko; Cruciger, Oliver; Grasmücke, Dennis; Meindl, Renate; Schildhauer, Thomas A; Schwenkreis, Peter; Tegenthoff, Martin	J Neuroeng Rehabil;12: 68, 2015 Aug 20.	J Neuroeng Rehabil	MEDLINE	article	en	2015	Aparelhos Ortopédicos; Córtex Somatossensorial/fisiopatologia; Traumatismos da Medula Espinal/fisiopatologia; Traumatismos da Medula Espinal/reabilitação; Caminhada; Adulto; Fenômenos Eletrofisiológicos; Potencial Evocado Motor; Potenciais Somatossensoriais Evocados; Feminino; Humanos; Locomoção; Masculino; Nervo Mediano/fisiopatologia; Meia-Idade; Plasticidade Neuronal; Projetos Piloto; Desenho …	GB	http://www.ncbi.nlm.nih.gov/pmc/articles/PMC4545929/?tool=pubmed
Assistive technologies for self-managed pressure ulcer prevention in spinal cord injury: a scoping review.	26237111	Tung, James Y; Stead, Brent; Mann, William; Popovic, Milos R	J Rehabil Res Dev;52(2): 131-46, 2015.	J Rehabil Res Dev	MEDLINE	article	en	2015	Lesão por Pressão/prevenção &amp;amp; controle; Autocuidado; Equipamentos de Autoajuda; Traumatismos da Medula Espinal/complicações; Humanos; Lesão por Pressão/etiologia	US	http://dx.doi.org/10.1682/JRRD.2014.02.0064
Assessment of brain-machine interfaces from the perspective of people with paralysis.	26169880	Blabe, Christine H; Gilja, Vikash; Chestek, Cindy A; Shenoy, Krishna V; Anderson, Kim D; Henderson, Jaimie M	J Neural Eng;12(4): 043002, 2015 Aug.	J Neural Eng	MEDLINE	article	en	2015	Auxiliares de Comunicação para Pessoas com Deficiência/estatística &amp;amp; dados numéricos; Eletroencefalografia/estatística &amp;amp; dados numéricos; Determinação de Necessidades de Cuidados de Saúde; Preferência do Paciente/estatística &amp;amp; dados numéricos; Quadriplegia/reabilitação; Robótica/estatística &amp;amp; dados numéricos; Adolescente; Adulto; Idoso; Idoso de 80 Anos ou mais; In…	GB	http://www.ncbi.nlm.nih.gov/pmc/articles/PMC4761228/?tool=pubmed
Neurobehavioral Concerns Among Males with Dystrophinopathy Using Population-Based Surveillance Data from the Muscular Dystrophy Surveillance, Tracking, and Research Network.	26020585	Caspers Conway, Kristin; Mathews, Katherine D; Paramsothy, Pangaja; Oleszek, Joyce; Trout, Christina; Zhang, Ying; Romitti, Paul A	J Dev Behav Pediatr;36(6): 455-63, 2015 Jul-Aug.	J Dev Behav Pediatr	MEDLINE	article	en	2015	Corticosteroides/uso terapêutico; Transtorno do Deficit de Atenção com Hiperatividade/epidemiologia; Depressão/epidemiologia; Distrofia Muscular de Duchenne/epidemiologia; Distrofia Muscular de Duchenne/terapia; Comportamento Problema; Sistema de Registros; Equipamentos de Autoajuda/estatística &amp;amp; dados numéricos; Adolescente; Adulto; Transtorno do Deficit de Atenção com Hiperatividade/eti…	US	http://www.ncbi.nlm.nih.gov/pmc/articles/PMC4497929/?tool=pubmed
Voice-Activated Lightweight Reacher to Assist with Upper Extremity Movement Limitations: A Case Study.	26132355	Khalid, Umer; Conti, Gerry E; Erlandson, Robert F; Ellis, Richard D; Brown, Vince; Pandya, Abhilash K	Assist Technol;27(2): 112-20, 2015.	Assist Technol	MEDLINE	article	en	2015	Eletrônica Médica/instrumentação; Robótica/instrumentação; Equipamentos de Autoajuda; Extremidade Superior/fisiopatologia; Adulto; Desenho de Equipamento; Força da Mão; Humanos; Quadriplegia/reabilitação; Traumatismos da Medula Espinal/reabilitação; Cadeiras de Rodas	US	http://dx.doi.org/10.1080/10400435.2014.970676
Neural Point-and-Click Communication by a Person With Incomplete Locked-In Syndrome.	25385765	Bacher, Daniel; Jarosiewicz, Beata; Masse, Nicolas Y; Stavisky, Sergey D; Simeral, John D; Newell, Katherine; Oakley, Erin M; Cash, Sydney S; Friehs, Gerhard; Hochberg, Leigh R	Neurorehabil Neural Repair;29(5): 462-71, 2015 Jun.	Neurorehabil Neural Repair	MEDLINE	article	en	2015	Interfaces Cérebro-Computador; Comunicação; Quadriplegia/reabilitação; Interface Usuário-Computador; Auxiliares de Comunicação para Pessoas com Deficiência; Feminino; Humanos; Meia-Idade	US	http://www.ncbi.nlm.nih.gov/pmc/articles/PMC4426256/?tool=pubmed
Acceptance of brain-computer interfaces in amyotrophic lateral sclerosis.	25372874	Geronimo, Andrew; Stephens, Helen E; Schiff, Steven J; Simmons, Zachary	Amyotroph Lateral Scler Frontotemporal Degener;16(3-4): 258-64, 2015 Jun.	Amyotroph Lateral Scler Frontotemporal Degener	MEDLINE	article	en	2015	Esclerose Amiotrófica Lateral/psicologia; Esclerose Amiotrófica Lateral/reabilitação; Interfaces Cérebro-Computador/psicologia; Transtornos Cognitivos/etiologia; Auxiliares de Comunicação para Pessoas com Deficiência; Adulto; Idoso; Idoso de 80 Anos ou mais; Esclerose Amiotrófica Lateral/complicações; Cuidadores/psicologia; Transtornos Cognitivos/reabilitação; Auxiliares de Comunicação para Pesso…	GB	http://dx.doi.org/10.3109/21678421.2014.969275
Developing brain-computer interfaces from a user-centered perspective: Assessing the needs of persons with amyotrophic lateral sclerosis, caregivers, and professionals.	25959328	Liberati, Giulia; Pizzimenti, Alessia; Simione, Luca; Riccio, Angela; Schettini, Francesca; Inghilleri, Maurizio; Mattia, Donatella; Cincotti, Febo	Appl Ergon;50: 139-46, 2015 Sep.	Appl Ergon	MEDLINE	article	en	2015	Esclerose Amiotrófica Lateral/terapia; Interfaces Cérebro-Computador/normas; Necessidades e Demandas de Serviços de Saúde; Adulto; Esclerose Amiotrófica Lateral/psicologia; Interfaces Cérebro-Computador/psicologia; Cuidadores/psicologia; Emoções; Feminino; Grupos Focais; Humanos; Masculino; Meia-Idade; Senso de Coerência	GB	http://dx.doi.org/10.1016/j.apergo.2015.03.012
Towards an assistive peripheral visual prosthesis for long-term treatment of retinitis pigmentosa: evaluating mobility performance in immersive simulations.	25782059	Zapf, Marc Patrick H; Boon, Mei-Ying; Matteucci, Paul B; Lovell, Nigel H; Suaning, Gregg J	J Neural Eng;12(3): 036001, 2015 Jun.	J Neural Eng	MEDLINE	article	en	2015	Projeto Auxiliado por Computador; Terapia por Estimulação Elétrica/instrumentação; Terapia por Estimulação Elétrica/métodos; Retinite Pigmentosa/reabilitação; Interface Usuário-Computador; Transtornos da Visão/reabilitação; Desenho de Equipamento; Análise de Falha de Equipamento; Feminino; Humanos; Masculino; Limitação da Mobilidade; Próteses Neurais; Simulação de Paciente; Desenho de Prótese/mét…	GB	http://dx.doi.org/10.1088/1741-2560/12/3/036001
Development and initial evaluation of the SCI-FI/AT.	26010975	Jette, Alan M; Slavin, Mary D; Ni, Pengsheng; Kisala, Pamela A; Tulsky, David S; Heinemann, Allen W; Charlifue, Susie; Tate, Denise G; Fyffe, Denise; Morse, Leslie; Marino, Ralph; Smith, Ian; Williams, Steve	J Spinal Cord Med;38(3): 409-18, 2015 May.	J Spinal Cord Med	MEDLINE	article	en	2015	Movimento; Qualidade de Vida; Traumatismos da Medula Espinal/reabilitação; Índices de Gravidade do Trauma; Adulto; Feminino; Humanos; Masculino; Meia-Idade; Traumatismos da Medula Espinal/classificação; Inquéritos e Questionários	GB	http://www.ncbi.nlm.nih.gov/pmc/articles/PMC4445031/?tool=pubmed
Frequency and factors associated with falls in patients with advanced cancer presenting to an outpatient supportive care clinic.	24524647	Kuriya, Meiko; Yennurajalingam, Sriram; de la Cruz, Maxine Grace; Wei, Wei; Palla, Shana; Bruera, Eduardo	Palliat Support Care;13(2): 223-7, 2015 Apr.	Palliat Support Care	MEDLINE	article	en	2015	Acidentes por Quedas; Neoplasias/complicações; Instituições de Assistência Ambulatorial; Anorexia/etiologia; Delírio/etiologia; Fadiga/etiologia; Feminino; Humanos; Hipnóticos e Sedativos/administração &amp;amp; dosagem; Masculino; Meia-Idade; Medição da Dor; Piridinas/administração &amp;amp; dosagem; Fatores de Risco; Equipamentos de Autoajuda; Transtornos do Sono-Vigília/etiologia; Inquéritos e…	GB	http://dx.doi.org/10.1017/S1478951513001181
Automobile or other conveyance and adaptive equipment certificate of eligibility for veterans or members of the armed forces with amyotrophic lateral sclerosis. Interim final rule.	25898423		Fed Regist;80(37): 10001-3, 2015 Feb 25.	Fed Regist	MEDLINE	article	en	2015	Esclerose Amiotrófica Lateral/reabilitação; Automóveis/legislação &amp;amp; jurisprudência; Pessoas com Deficiência/legislação &amp;amp; jurisprudência; Definição da Elegibilidade/legislação &amp;amp; jurisprudência; Militares/legislação &amp;amp; jurisprudência; Veteranos/legislação &amp;amp; jurisprudência; Humanos; Equipamentos de Autoajuda; Estados Unidos	US
Environmental factors item development for persons with stroke, traumatic brain injury, and spinal cord injury.	24378804	Heinemann, Allen W; Magasi, Susan; Hammel, Joy; Carlozzi, Noelle E; Garcia, Sofia F; Hahn, Elizabeth A; Lai, Jin-Shei; Tulsky, David; Gray, David B; Hollingsworth, Holly; Jerousek, Sara	Arch Phys Med Rehabil;96(4): 589-95, 2015 Apr.	Arch Phys Med Rehabil	MEDLINE	article	en	2015	Lesões Encefálicas/psicologia; Pessoas com Deficiência/psicologia; Meio Ambiente; Traumatismos da Medula Espinal/psicologia; Acidente Vascular Cerebral/psicologia; Lesões Encefálicas/reabilitação; Avaliação da Deficiência; Pessoas com Deficiência/reabilitação; Grupos Focais; Humanos; Classificação Internacional de Funcionalidade, Incapacidade e Saúde; Políticas; Psicometria; Qualidade de Vida; Re…	US	http://www.ncbi.nlm.nih.gov/pmc/articles/PMC4593403/?tool=pubmed
Technology transfer of brain-computer interfaces as assistive technology: barriers and opportunities.	25595535	Nijboer, F	Ann Phys Rehabil Med;58(1): 35-8, 2015 Feb.	Ann Phys Rehabil Med	MEDLINE	article	en	2015	Interfaces Cérebro-Computador; Reabilitação Neurológica/instrumentação; Equipamentos de Autoajuda; Transferência de Tecnologia; Desenho de Equipamento; Humanos	NL	http://dx.doi.org/10.1016/j.rehab.2014.11.001
Change in physical mobility over 10 years in post-polio syndrome.	25613808	Bickerstaffe, A; Beelen, A; Nollet, F	Neuromuscul Disord;25(3): 225-30, 2015 Mar.	Neuromuscul Disord	MEDLINE	article	en	2015	Síndrome Pós-Poliomielite/fisiopatologia; Caminhada/fisiologia; Progressão da Doença; Eletromiografia; Feminino; Seguimentos; Humanos; Estudos Longitudinais; Masculino; Meia-Idade; Força Muscular/fisiologia; Estudos Prospectivos; Músculo Quadríceps/fisiopatologia; Autorrelato; Equipamentos de Autoajuda; Índice de Gravidade de Doença	GB	http://dx.doi.org/10.1016/j.nmd.2014.11.015
Facilitators and barriers to employment among veterans with spinal cord injury receiving 12 months of evidence-based supported employment services.	25762857	Cotner, Bridget A; Njoh, Eni N; Trainor, John K; O&#039;Connor, Danielle R; Barnett, Scott D; Ottomanelli, Lisa	Top Spinal Cord Inj Rehabil;21(1): 20-30, 2015.	Top Spinal Cord Inj Rehabil	MEDLINE	article	en	2015	Emprego; Traumatismos da Medula Espinal/reabilitação; Veteranos; Adulto; Estruturas de Acesso; Estudos de Casos e Controles; Computadores; Depressão/complicações; Avaliação da Deficiência; Escolaridade; Emprego/psicologia; Readaptação ao Emprego/organização &amp;amp; administração; Prática Clínica Baseada em Evidências; Fadiga/complicações; Feminino; Nível de Saúde; Humanos; Seguro por Invalidez/…	US	http://www.ncbi.nlm.nih.gov/pmc/articles/PMC4349172/?tool=pubmed
Safety and efficacy of medically performed tongue piercing in people with tetraplegia for use with tongue-operated assistive technology.	25762861	Laumann, Anne; Holbrook, Jaimee; Minocha, Julia; Rowles, Diane; Nardone, Beatrice; West, Dennis; Kim, Jeonghee; Bruce, Joy; Roth, Elliot J; Ghovanloo, Maysam	Top Spinal Cord Inj Rehabil;21(1): 61-76, 2015.	Top Spinal Cord Inj Rehabil	MEDLINE	article	en	2015	Piercing Corporal; Sistemas Homem-Máquina; Quadriplegia/reabilitação; Equipamentos de Autoajuda; Traumatismos da Medula Espinal/reabilitação; Interface Usuário-Computador; Adulto; Melhoramento Biomédico/métodos; Piercing Corporal/efeitos adversos; Piercing Corporal/métodos; Feminino; Humanos; Imãs; Masculino; Meia-Idade; Quadriplegia/etiologia; Traumatismos da Medula Espinal/complicações; Língua	US	http://www.ncbi.nlm.nih.gov/pmc/articles/PMC4349176/?tool=pubmed
Development, construction, and content validation of a questionnaire to test mobile shower commode usability.	25762862	Friesen, Emma L; Theodoros, Deborah G; Russell, Trevor G	Top Spinal Cord Inj Rehabil;21(1): 77-86, 2015.	Top Spinal Cord Inj Rehabil	MEDLINE	article	en	2015	Banhos; Pessoas com Deficiência/reabilitação; Traumatismos da Medula Espinal/reabilitação; Inquéritos e Questionários; Atividades Cotidianas; Adulto; Banhos/instrumentação; Desenho de Equipamento; Feminino; Humanos; Masculino; Meia-Idade; Preferência do Paciente; Equipamentos de Autoajuda; Sanitários Públicos	US	http://www.ncbi.nlm.nih.gov/pmc/articles/PMC4349177/?tool=pubmed
Exploring factors facilitating adults with spinal cord injury rejoining the workforce: a pilot study.	25003483	Wilbanks, Susan R; Ivankova, Nataliya V	Disabil Rehabil;37(9): 739-49, 2015.	Disabil Rehabil	MEDLINE	article	en	2015	Reabilitação Vocacional; Retorno ao Trabalho; Traumatismos da Medula Espinal/reabilitação; Adulto; Feminino; Humanos; Entrevistas como Assunto; Masculino; Meia-Idade; Motivação; Ocupações; Projetos Piloto; Pesquisa Qualitativa; Equipamentos de Autoajuda; Trabalho	GB	http://dx.doi.org/10.3109/09638288.2014.938177
The UP-TECH project, an intervention to support caregivers of Alzheimer&#039;s disease patients in Italy: preliminary findings on recruitment and caregiving burden in the baseline population.	25188811	Chiatti, Carlos; Rimland, Joseph M; Bonfranceschi, Franco; Masera, Filippo; Bustacchini, Silvia; Cassetta, Laura	Aging Ment Health;19(6): 517-25, 2015.	Aging Ment Health	MEDLINE	article	en	2015	Adaptação Psicológica; Doença de Alzheimer/terapia; Cuidadores/psicologia; Efeitos Psicossociais da Doença; Qualidade de Vida; Atividades Cotidianas; Adulto; Idoso; Doença de Alzheimer/epidemiologia; Doença de Alzheimer/psicologia; Cuidadores/educação; Feminino; Conhecimentos, Atitudes e Prática em Saúde; Humanos; Itália/epidemiologia; Masculino; Meia-Idade; Avaliação de Processos e Resultados (C…	GB	http://dx.doi.org/10.1080/13607863.2014.954526
Experienced usability of assistive technology for cognitive support with respect to user goals.	25547777	Lindqvist, Eva; Larsson, Tore J; Borell, Lena	NeuroRehabilitation;36(1): 135-49, 2015.	NeuroRehabilitation	MEDLINE	article	en	2015	Transtornos Cognitivos/reabilitação; Metas; Equipamentos de Autoajuda/normas; Adulto; Doença de Alzheimer/complicações; Doença de Alzheimer/reabilitação; Transtornos Cognitivos/etiologia; Humanos; Equipamentos de Autoajuda/utilização; Acidente Vascular Cerebral/complicações; Reabilitação do Acidente Vascular Cerebral	NL	http://dx.doi.org/10.3233/NRE-141201
The use of a wearable camera improves autobiographical memory in patients with Alzheimer&#039;s disease.	24528204	Woodberry, Emma; Browne, Georgina; Hodges, Steve; Watson, Peter; Kapur, Narinder; Woodberry, Ken	Memory;23(3): 340-9, 2015.	Memory	MEDLINE	article	en	2015	Doença de Alzheimer/reabilitação; Memória Episódica; Equipamentos de Autoajuda; Idoso; Idoso de 80 Anos ou mais; Doença de Alzheimer/psicologia; Feminino; Humanos; Masculino; Rememoração Mental; Meia-Idade; Testes Neuropsicológicos	GB	http://dx.doi.org/10.1080/09658211.2014.886703
Donning devices (foot slips and frames) enable elderly people with severe chronic venous insufficiency to put on compression stockings.	25579875	Sippel, K; Seifert, B; Hafner, J	Eur J Vasc Endovasc Surg;49(2): 221-9, 2015 Feb.	Eur J Vasc Endovasc Surg	MEDLINE	article	en	2015	Cooperação do Paciente; Autocuidado/instrumentação; Equipamentos de Autoajuda; Meias de Compressão; Insuficiência Venosa/terapia; Fatores Etários; Idoso; Idoso de 80 Anos ou mais; Doença Crônica; Desenho de Equipamento; Feminino; Humanos; Masculino; Satisfação do Paciente; Estudos Prospectivos; Índice de Gravidade de Doença; Suíça; Resultado do Tratamento; Insuficiência Venosa/diagnóstico	GB	http://dx.doi.org/10.1016/j.ejvs.2014.11.005
Persons with Alzheimer&#039;s disease engage in leisure and mild physical activity with the support of technology-aided programs.	25460220	Lancioni, Giulio E; Singh, Nirbhay N; O&#039;Reilly, Mark F; Sigafoos, Jeff; D&#039;Amico, Fiora; Sasanelli, Giovanni; De Vanna, Floriana; Signorino, Mario	Res Dev Disabil;37: 55-63, 2015 Feb.	Res Dev Disabil	MEDLINE	article	en	2015	Doença de Alzheimer/reabilitação; Atividades de Lazer; Atividade Motora; Música; Equipamentos de Autoajuda; Idoso; Idoso de 80 Anos ou mais; Exercício; Feminino; Humanos; Masculino; Índice de Gravidade de Doença	US	http://dx.doi.org/10.1016/j.ridd.2014.11.004
Age-related eye diseases and recommendations for low-vision AIDS.	25654340	Young, Judith S	Home Healthc Now;33(1): 10-7; quiz 18-9, 2015 Jan.	Home Healthc Now	MEDLINE	article	en	2015	Síndrome de Imunodeficiência Adquirida/complicações; Guias de Prática Clínica como Assunto; Auxiliares Sensoriais; Baixa Visão/etiologia; Baixa Visão/reabilitação; Síndrome de Imunodeficiência Adquirida/diagnóstico; Idoso; Idoso de 80 Anos ou mais; Envelhecimento/fisiologia; Feminino; Humanos; Masculino; Qualidade de Vida; Equipamentos de Autoajuda; Baixa Visão/fisiopatologia	US	http://dx.doi.org/10.1097/NHH.0000000000000177
Long-term independent brain-computer interface home use improves quality of life of a patient in the locked-in state: a case study.	25721543	Holz, Elisa Mira; Botrel, Loic; Kaufmann, Tobias; Kübler, Andrea	Arch Phys Med Rehabil;96(3 Suppl): S16-26, 2015 Mar.	Arch Phys Med Rehabil	MEDLINE	article	en	2015	Esclerose Amiotrófica Lateral/reabilitação; Interfaces Cérebro-Computador; Pinturas; Satisfação do Paciente; Qualidade de Vida; Idoso; Feminino; Humanos; Relações Interpessoais; Interface Usuário-Computador	US	http://dx.doi.org/10.1016/j.apmr.2014.03.035
What would brain-computer interface users want: opinions and priorities of potential users with spinal cord injury.	25721546	Huggins, Jane E; Moinuddin, Aisha A; Chiodo, Anthony E; Wren, Patricia A	Arch Phys Med Rehabil;96(3 Suppl): S38-45.e1-5, 2015 Mar.	Arch Phys Med Rehabil	MEDLINE	article	en	2015	Interfaces Cérebro-Computador; Traumatismos da Medula Espinal/reabilitação; Adulto; Idoso; Cuidadores; Auxiliares de Comunicação para Pessoas com Deficiência; Eletroencefalografia; Feminino; Humanos; Masculino; Meia-Idade; Modalidades de Fisioterapia; Fatores Socioeconômicos; Traumatismos da Medula Espinal/psicologia; Índices de Gravidade do Trauma; Interface Usuário-Computador	US	http://dx.doi.org/10.1016/j.apmr.2014.05.028
Assistive device with conventional, alternative, and brain-computer interface inputs to enhance interaction with the environment for people with amyotrophic lateral sclerosis: a feasibility and usability study.	25721547	Schettini, Francesca; Riccio, Angela; Simione, Luca; Liberati, Giulia; Caruso, Mario; Frasca, Vittorio; Calabrese, Barbara; Mecella, Massimo; Pizzimenti, Alessia; Inghilleri, Maurizio; Mattia, Donatella; Cincotti, Febo	Arch Phys Med Rehabil;96(3 Suppl): S46-53, 2015 Mar.	Arch Phys Med Rehabil	MEDLINE	article	en	2015	Esclerose Amiotrófica Lateral/reabilitação; Interfaces Cérebro-Computador; Pessoas com Deficiência/reabilitação; Equipamentos de Autoajuda; Idoso; Auxiliares de Comunicação para Pessoas com Deficiência; Eletroencefalografia; Meio Ambiente; Feminino; Humanos; Masculino; Meia-Idade; Centros de Reabilitação; Interface Usuário-Computador	US	http://dx.doi.org/10.1016/j.apmr.2014.05.027
An ambient assisted living approach in designing domiciliary services combined with innovative technologies for patients with Alzheimer&#039;s disease: a case study.	24951634	Cavallo, Filippo; Aquilano, Michela; Arvati, Marco	Am J Alzheimers Dis Other Demen;30(1): 69-77, 2015 Feb.	Am J Alzheimers Dis Other Demen	MEDLINE	article	en	2015	Doença de Alzheimer/enfermagem; Moradias Assistidas/normas; Monitorização Ambulatorial/instrumentação; Equipamentos de Autoajuda/normas; Idoso; Idoso de 80 Anos ou mais; Desenho de Equipamento; Feminino; Humanos; Masculino; Monitorização Ambulatorial/normas	US	http://dx.doi.org/10.1177/1533317514539724
Reducing the need for personal supports among workers with autism using an iPod Touch as an assistive technology: delayed randomized control trial.	25212414	Gentry, Tony; Kriner, Richard; Sima, Adam; McDonough, Jennifer; Wehman, Paul	J Autism Dev Disord;45(3): 669-84, 2015 Mar.	J Autism Dev Disord	MEDLINE	article	en	2015	Transtorno Autístico/reabilitação; Computadores de Mão; Equipamentos de Autoajuda; Adolescente; Adulto; Computadores de Mão/utilização; Aconselhamento/estatística &amp;amp; dados numéricos; Feminino; Necessidades e Demandas de Serviços de Saúde/estatística &amp;amp; dados numéricos; Humanos; Modelos Lineares; Masculino; Meia-Idade; Equipamentos de Autoajuda/utilização; Adulto Jovem	US	http://dx.doi.org/10.1007/s10803-014-2221-8
Differences in quality of life outcomes among depressed spinal cord injury trial participants.	25450124	Tate, Denise G; Forchheimer, Martin; Bombardier, Charles H; Heinemann, Allen W; Neumann, Holly D; Fann, Jesse R	Arch Phys Med Rehabil;96(2): 340-8, 2015 Feb.	Arch Phys Med Rehabil	MEDLINE	article	en	2015	Transtorno Depressivo Maior/psicologia; Nível de Saúde; Qualidade de Vida/psicologia; Traumatismos da Medula Espinal/psicologia; Adolescente; Adulto; Antidepressivos de Segunda Geração/uso terapêutico; Cicloexanóis/uso terapêutico; Transtorno Depressivo Maior/tratamento farmacológico; Feminino; Humanos; Masculino; Saúde Mental; Meia-Idade; Escalas de Graduação Psiquiátrica; Cloridrato de Venlafax…	US	http://dx.doi.org/10.1016/j.apmr.2014.09.036
Exploratory study of physical activity in persons with Charcot-Marie-Tooth disease.	25286435	Anens, Elisabeth; Emtner, Margareta; Hellström, Karin	Arch Phys Med Rehabil;96(2): 260-8, 2015 Feb.	Arch Phys Med Rehabil	MEDLINE	article	en	2015	Doença de Charcot-Marie-Tooth/complicações; Doença de Charcot-Marie-Tooth/fisiopatologia; Atividade Motora; Adulto; Idoso; Doença de Charcot-Marie-Tooth/psicologia; Estudos Transversais; Fadiga/etiologia; Feminino; Comportamentos Saudáveis; Humanos; Masculino; Meia-Idade; Debilidade Muscular/etiologia; Dor Musculoesquelética/etiologia; Equilíbrio Postural; Autoeficácia; Equipamentos de Autoajuda;…	US	http://dx.doi.org/10.1016/j.apmr.2014.09.013
Technological aids to support choice strategies by three girls with Rett syndrome.	25310833	Stasolla, Fabrizio; Perilli, Viviana; Di Leone, Antonia; Damiani, Rita; Albano, Vincenza; Stella, Anna; Damato, Concetta	Res Dev Disabil;36: 36-44, 2015 Jan.	Res Dev Disabil	MEDLINE	article	en	2015	Comportamento de Escolha; Síndrome de Rett/reabilitação; Equipamentos de Autoajuda; Transtorno de Movimento Estereotipado/reabilitação; Afeto; Criança; Feminino; Felicidade; Humanos; Qualidade de Vida; Síndrome de Rett/complicações; Comportamento Estereotipado; Transtorno de Movimento Estereotipado/etiologia	US	http://dx.doi.org/10.1016/j.ridd.2014.09.017
Extending technology-aided leisure and communication programs to persons with spinal cord injury and post-coma multiple disabilities.	24261713	Lancioni, Giulio E; Singh, Nirbhay N; O&#039;Reilly, Mark F; Sigafoos, Jeff; Ricciuti, Riccardo A; Trignani, Roberto; Oliva, Doretta; Signorino, Mario; D&#039;Amico, Fiora; Sasanelli, Giovanni	Disabil Rehabil Assist Technol;10(1): 32-7, 2015 Jan.	Disabil Rehabil Assist Technol	MEDLINE	article	en	2015	Coma/reabilitação; Computadores; Atividades de Lazer; Equipamentos de Autoajuda; Traumatismos da Medula Espinal/reabilitação; Idoso; Auxiliares de Comunicação para Pessoas com Deficiência; Pessoas com Deficiência; Feminino; Humanos; Masculino; Meia-Idade; Mensagem de Texto; Interface Usuário-Computador	GB	http://dx.doi.org/10.3109/17483107.2013.860635
Use, performance and features of mobile shower commodes: perspectives of adults with spinal cord injury and expert clinicians.	24003959	Friesen, Emma L; Theodoros, Deborah; Russell, Trevor G	Disabil Rehabil Assist Technol;10(1): 38-45, 2015 Jan.	Disabil Rehabil Assist Technol	MEDLINE	article	en	2015	Banhos/instrumentação; Equipamentos de Autoajuda; Sanitários Públicos; Atividades Cotidianas; Adulto; Austrália; Feminino; Humanos; Masculino; Meia-Idade; Traumatismos da Medula Espinal/reabilitação	GB	http://dx.doi.org/10.3109/17483107.2013.832413
Women with fibromyalgia&#039;s experience with three motion-controlled video game consoles and indicators of symptom severity and performance of activities of daily living.	24028282	Mortensen, Jesper; Kristensen, Lola Qvist; Brooks, Eva Petersson; Brooks, Anthony Lewis	Disabil Rehabil Assist Technol;10(1): 61-6, 2015 Jan.	Disabil Rehabil Assist Technol	MEDLINE	article	en	2015	Atividades Cotidianas; Dor Crônica/etiologia; Dor Crônica/reabilitação; Terapia por Exercício/métodos; Fibromialgia/complicações; Jogos de Vídeo; Adulto; Dor Crônica/psicologia; Terapia por Exercício/instrumentação; Feminino; Felicidade; Humanos; Meia-Idade; Índice de Gravidade de Doença	GB	http://dx.doi.org/10.3109/17483107.2013.836687
Exploring the experience of clients with tetraplegia utilizing assistive technology for computer access.	24050283	Folan, Alyce; Barclay, Linda; Cooper, Cathy; Robinson, Merren	Disabil Rehabil Assist Technol;10(1): 46-52, 2015 Jan.	Disabil Rehabil Assist Technol	MEDLINE	article	en	2015	Computadores; Modalidades de Fisioterapia/instrumentação; Quadriplegia/psicologia; Quadriplegia/reabilitação; Equipamentos de Autoajuda; Adaptação Psicológica; Adulto; Humanos; Internet; Aprendizagem; Masculino; Meia-Idade; Projetos Piloto; Quadriplegia/etiologia; Qualidade de Vida; Traumatismos da Medula Espinal/complicações	GB	http://dx.doi.org/10.3109/17483107.2013.836686
A clinical screening protocol for the RSVP Keyboard brain-computer interface.	24059536	Fried-Oken, Melanie; Mooney, Aimee; Peters, Betts; Oken, Barry	Disabil Rehabil Assist Technol;10(1): 11-8, 2015 Jan.	Disabil Rehabil Assist Technol	MEDLINE	article	en	2015	Interfaces Cérebro-Computador; Quadriplegia/reabilitação; Equipamentos de Autoajuda; Adulto; Idoso; Protocolos Clínicos; Auxiliares de Comunicação para Pessoas com Deficiência; Eletroencefalografia; Feminino; Humanos; Masculino; Meia-Idade; Modalidades de Fisioterapia/instrumentação; Percepção Visual	GB	http://www.ncbi.nlm.nih.gov/pmc/articles/PMC3962814/?tool=pubmed
Quality of life in amyotrophic lateral sclerosis patients and caregivers: Impact of assistive communication from early stages.	25808635	Londral, Ana; Pinto, Anabela; Pinto, Susana; Azevedo, Luis; De Carvalho, Mamede	Muscle Nerve;52(6): 933-41, 2015 Dec.	Muscle Nerve	MEDLINE	article	en	2015	Esclerose Amiotrófica Lateral/psicologia; Esclerose Amiotrófica Lateral/terapia; Cuidadores/psicologia; Auxiliares de Comunicação para Pessoas com Deficiência; Qualidade de Vida/psicologia; Adulto; Idoso; Idoso de 80 Anos ou mais; Avaliação da Deficiência; Feminino; Seguimentos; Humanos; Internet; Masculino; Meia-Idade; Medição da Dor; Equipamentos de Autoajuda; Inquéritos e Questionários	US	http://dx.doi.org/10.1002/mus.24659
Voluntary driven exoskeleton as a new tool for rehabilitation in chronic spinal cord injury: a pilot study.	24704677	Aach, Mirko; Cruciger, Oliver; Sczesny-Kaiser, Matthias; Höffken, Oliver; Meindl, Renate Ch; Tegenthoff, Martin; Schwenkreis, Peter; Sankai, Yoshiyuki; Schildhauer, Thomas A	Spine J;14(12): 2847-53, 2014 Dec 01.	Spine J	MEDLINE	article	en	2014	Teste de Esforço/métodos; Terapia por Exercício/métodos; Paraplegia/reabilitação; Equipamentos de Autoajuda; Traumatismos da Medula Espinal/reabilitação; Caminhada/fisiologia; Atividades Cotidianas; Adulto; Feminino; Marcha; Humanos; Masculino; Meia-Idade; Força Muscular; Avaliação de Resultados (Cuidados de Saúde); Paraplegia/etiologia; Projetos Piloto; Traumatismos da Medula Espinal/complicaçõe…	US	http://dx.doi.org/10.1016/j.spinee.2014.03.042
Forward stair descent with hybrid neuroprosthesis after paralysis: Single case study demonstrating feasibility.	25437932	Bulea, Thomas C; Kobetic, Rudi; Audu, Musa L; Schnellenberger, John R; Pinault, Gilles; Triolo, Ronald J	J Rehabil Res Dev;51(7): 1077-94, 2014.	J Rehabil Res Dev	MEDLINE	article	en	2014	Terapia por Estimulação Elétrica/instrumentação; Marcha/fisiologia; Próteses Neurais; Paraplegia/reabilitação; Traumatismos da Medula Espinal/reabilitação; Impedância Elétrica; Terapia por Estimulação Elétrica/métodos; Estudos de Viabilidade; Humanos; Pernas/fisiopatologia; Masculino; Meia-Idade; Músculo Esquelético/fisiopatologia; Paraplegia/etiologia; Desenho de Prótese; Traumatismos da Medula …	US	http://www.ncbi.nlm.nih.gov/pmc/articles/PMC4667789/?tool=pubmed
Noninvasive brain-computer interface enables communication after brainstem stroke.	25298323	Sellers, Eric W; Ryan, David B; Hauser, Christopher K	Sci Transl Med;6(257): 257re7, 2014 Oct 08.	Sci Transl Med	MEDLINE	article	en	2014	Infartos do Tronco Encefálico/reabilitação; Interfaces Cérebro-Computador; Auxiliares de Comunicação para Pessoas com Deficiência; Quadriplegia/reabilitação; Algoritmos; Imagem de Difusão por Ressonância Magnética; Eletroencefalografia; Potencial Evocado P300; Humanos; Masculino; Testes Neuropsicológicos; Análise e Desempenho de Tarefas; Pesquisa Médica Translacional	US	http://www.ncbi.nlm.nih.gov/pmc/articles/PMC4711808/?tool=pubmed
Autonomous spatial orientation in patients with mild to moderate Alzheimer&#039;s disease by using mobile assistive devices: a pilot study.	24958461	Lanza, Claudia; Knörzer, Oliver; Weber, Michael; Riepe, Matthias W	J Alzheimers Dis;42(3): 879-84, 2014.	J Alzheimers Dis	MEDLINE	article	en	2014	Aplicativos Móveis; Orientação/fisiologia; Transtornos da Percepção/diagnóstico; Equipamentos de Autoajuda; Percepção Espacial/fisiologia; Navegação Espacial; Idoso; Doença de Alzheimer/complicações; Feminino; Humanos; Masculino; Entrevista Psiquiátrica Padronizada; Testes Neuropsicológicos; Transtornos da Percepção/etiologia; Projetos Piloto	NL	http://dx.doi.org/10.3233/JAD-140063
Technological supports to promote choice opportunities by two children with fragile X syndrome and severe to profound developmental disabilities.	25118066	Stasolla, Fabrizio; Damiani, Rita; Perilli, Viviana; Di Leone, Antonia; Albano, Vincenza; Stella, Anna; Damato, Concetta	Res Dev Disabil;35(11): 2993-3000, 2014 Nov.	Res Dev Disabil	MEDLINE	article	en	2014	Comportamento de Escolha; Deficiências do Desenvolvimento/reabilitação; Síndrome do Cromossomo X Frágil/reabilitação; Qualidade de Vida; Equipamentos de Autoajuda; Criança; Deficiências do Desenvolvimento/complicações; Deficiências do Desenvolvimento/psicologia; Síndrome do Cromossomo X Frágil/complicações; Síndrome do Cromossomo X Frágil/psicologia; Humanos; Masculino; Índice de Gravidade de Doe…	US	http://dx.doi.org/10.1016/j.ridd.2014.07.045
Modified ride-on car for mobility and socialization: single-case study of an infant with Down syndrome.	25192001	Logan, Samuel W; Huang, Hsiang-Han; Stahlin, Kylee; Galloway, James C	Pediatr Phys Ther;26(4): 418-26, 2014.	Pediatr Phys Ther	MEDLINE	article	en	2014	Síndrome de Down/reabilitação; Relações Interpessoais; Modalidades de Fisioterapia; Equipamentos de Autoajuda; Feminino; Humanos; Lactente; Limitação da Mobilidade; Socialização	US	http://dx.doi.org/10.1097/PEP.0000000000000070
Use of technology to enhance mental health for older adults.	25062353	Cangelosi, Pamela R; Sorrell, Jeanne M	J Psychosoc Nurs Ment Health Serv;52(9): 17-20, 2014 Sep.	J Psychosoc Nurs Ment Health Serv	MEDLINE	article	en	2014	Doença de Alzheimer/terapia; Transtornos de Ansiedade/terapia; Demência/terapia; Transtorno Depressivo/terapia; Saúde Mental/educação; Educação de Pacientes como Assunto/métodos; Terapia Assistida por Computador; Idoso; Idoso de 80 Anos ou mais; Humanos; Internet; Meia-Idade	US	http://dx.doi.org/10.3928/02793695-20140721-01
Commentary on &quot;Modified ride-on car use for mobility and socialization: single-case study of an infant With Down syndrome&quot;.	25251798	Llamas, Azucena; Ingram, Lynette	Pediatr Phys Ther;26(4): 427, 2014.	Pediatr Phys Ther	MEDLINE	article	en	2014	Síndrome de Down/reabilitação; Relações Interpessoais; Modalidades de Fisioterapia; Equipamentos de Autoajuda; Feminino; Humanos	US	http://dx.doi.org/10.1097/PEP.0000000000000080
Improving the motor skill of children with posterior fossa syndrome: a case series.	25251805	Harbourne, Regina; Becker, Katherine; Arpin, David J; Wilson, Tony W; Kurz, Max J	Pediatr Phys Ther;26(4): 462-8, 2014.	Pediatr Phys Ther	MEDLINE	article	en	2014	Encefalopatias/etiologia; Encefalopatias/reabilitação; Meduloblastoma/complicações; Modalidades de Fisioterapia; Equipamentos de Autoajuda; Adolescente; Criança; Terapia por Estimulação Elétrica; Feminino; Humanos; Magnetoencefalografia; Destreza Motora; Língua	US	http://dx.doi.org/10.1097/PEP.0000000000000092
The provision of assistive devices and home adaptations to patients with ALS in the Netherlands: patients&#039; perspectives.	24899120	Creemers, Huub; Beelen, Anita; Grupstra, Hepke; Nollet, Frans; van den Berg, Leonard H	Amyotroph Lateral Scler Frontotemporal Degener;15(5-6): 420-5, 2014 Sep.	Amyotroph Lateral Scler Frontotemporal Degener	MEDLINE	article	en	2014	Adaptação Psicológica; Esclerose Amiotrófica Lateral/enfermagem; Esclerose Amiotrófica Lateral/psicologia; Atitude Frente à Saúde; Serviços de Assistência Domiciliar; Equipamentos de Autoajuda; Idoso; Esclerose Amiotrófica Lateral/epidemiologia; Cuidadores/psicologia; Estudos Transversais; Feminino; Humanos; Masculino; Meia-Idade; Países Baixos; Qualidade de Vida; Estudos Retrospectivos; Inquérit…	GB	http://dx.doi.org/10.3109/21678421.2014.920031
Assistive system for people with Apraxia using a Markov decision process.	25160274	Jean-Baptiste, Emilie M D; Russell, Martin; Rothstein, Pia	Stud Health Technol Inform;205: 687-91, 2014.	Stud Health Technol Inform	MEDLINE	article	en	2014	Apraxias/reabilitação; Culinária/métodos; Cadeias de Markov; Autocuidado/métodos; Equipamentos de Autoajuda; Terapia Assistida por Computador/métodos; Interface Usuário-Computador; Culinária/instrumentação; Técnicas de Apoio para a Decisão; Desenho de Equipamento; Humanos; Autocuidado/instrumentação; Terapia Assistida por Computador/instrumentação	NL
Field testing of two electronic mobility aid devices for persons who are deaf-blind.	24266810	Vincent, Claude; Routhier, François; Martel, Valérie; Mottard, Marie-Ève; Dumont, Frédéric; Côté, Lise; Cloutier, Danielle	Disabil Rehabil Assist Technol;9(5): 414-20, 2014 Sep.	Disabil Rehabil Assist Technol	MEDLINE	article	en	2014	Transtornos da Surdocegueira/reabilitação; Equipamentos de Autoajuda; Caminhada; Atividades Cotidianas; Eletrônica; Desenho de Equipamento; Humanos; Limitação da Mobilidade; Satisfação do Paciente	GB	http://dx.doi.org/10.3109/17483107.2013.825929
Qualitative assessment of tongue drive system by people with high-level spinal cord injury.	25019667	Kim, Jeonghee; Park, Hangue; Bruce, Joy; Rowles, Diane; Holbrook, Jaimee; Nardone, Beatrice; West, Dennis P; Laumann, Anne E; Roth, Elliot; Veledar, Emir; Ghovanloo, Maysam	J Rehabil Res Dev;51(3): 451-65, 2014.	J Rehabil Res Dev	MEDLINE	article	en	2014	Pessoas com Deficiência/psicologia; Satisfação do Paciente; Quadriplegia/reabilitação; Equipamentos de Autoajuda; Traumatismos da Medula Espinal/reabilitação; Língua; Adulto; Piercing Corporal/efeitos adversos; Vértebras Cervicais; Feminino; Gestos; Humanos; Imãs; Masculino; Meia-Idade; Dor/etiologia; Quadriplegia/etiologia; Pesquisa Qualitativa; Traumatismos da Medula Espinal/complicações; Inqué…	US	http://www.ncbi.nlm.nih.gov/pmc/articles/PMC4445124/?tool=pubmed
Effect of dynamic keyboard and word-prediction systems on text input speed in persons with functional tetraplegia.	25019668	Pouplin, Samuel; Robertson, Johanna; Antoine, Jean-Yves; Blanchet, Antoine; Kahloun, Jean Loup; Volle, Philippe; Bouteille, Justine; Lofaso, Frédéric; Bensmail, Djamel	J Rehabil Res Dev;51(3): 467-79, 2014.	J Rehabil Res Dev	MEDLINE	article	en	2014	Auxiliares de Comunicação para Pessoas com Deficiência; Quadriplegia/reabilitação; Interface Usuário-Computador; Adulto; Vértebras Cervicais; Feminino; Humanos; Masculino; Meia-Idade; Doenças Musculares/complicações; Satisfação do Paciente; Quadriplegia/complicações; Quadriplegia/etiologia; Traumatismos da Medula Espinal/complicações; Fatores de Tempo; Estudos de Tempo e Movimento; Adulto Jovem	US	http://dx.doi.org/10.1682/JRRD.2012.05.0094
Benefits of the use of ICT in school activities by students with motor, speech, visual, and hearing impairment: a literature review.	24506197	Lidström, Helene; Hemmingsson, Helena	Scand J Occup Ther;21(4): 251-66, 2014 Jul.	Scand J Occup Ther	MEDLINE	article	en	2014	Auxiliares de Comunicação para Pessoas com Deficiência; Educação Especial/métodos; Perda Auditiva/reabilitação; Transtornos das Habilidades Motoras/reabilitação; Transtornos da Visão/reabilitação; Computadores; Humanos; Instituições Acadêmicas; Software	GB	http://dx.doi.org/10.3109/11038128.2014.880940
Rehabilitation in amyotrophic lateral sclerosis: why it matters.	24510737	Majmudar, Salony; Wu, Jason; Paganoni, Sabrina	Muscle Nerve;50(1): 4-13, 2014 Jul.	Muscle Nerve	MEDLINE	article	en	2014	Esclerose Amiotrófica Lateral/reabilitação; Acidentes por Quedas; Atividades Cotidianas; Adulto; Idoso; Esclerose Amiotrófica Lateral/complicações; Cuidadores; Progressão da Doença; Terapia por Exercício; Feminino; Mãos; Humanos; Extremidade Inferior; Masculino; Meia-Idade; Doenças Musculoesqueléticas/etiologia; Aparelhos Ortopédicos; Equipe de Assistência ao Paciente; Equipamentos de Autoajuda; …	US	http://www.ncbi.nlm.nih.gov/pmc/articles/PMC4433000/?tool=pubmed
Assisting children with attention deficit hyperactivity disorder to reduce the hyperactive behavior of arbitrary standing in class with a Nintendo Wii remote controller through an active reminder and preferred reward stimulation.	24881005	Shih, Ching-Hsiang; Wang, Shu-Hui; Wang, Yun-Ting	Res Dev Disabil;35(9): 2069-76, 2014 Sep.	Res Dev Disabil	MEDLINE	article	en	2014	Transtorno do Deficit de Atenção com Hiperatividade/reabilitação; Terapia Comportamental/métodos; Sistemas de Alerta; Recompensa; Equipamentos de Autoajuda; Terapia Assistida por Computador; Terapia Comportamental/instrumentação; Criança; Periféricos de Computador; Humanos; Masculino	US	http://dx.doi.org/10.1016/j.ridd.2014.05.007
Persons with moderate Alzheimer&#039;s disease use simple technology aids to manage daily activities and leisure occupation.	24881006	Lancioni, Giulio E; Singh, Nirbhay N; O&#039;Reilly, Mark F; Sigafoos, Jeff; Renna, Caterina; Pinto, Katia; De Vanna, Floriana; Caffò, Alessandro O; Stasolla, Fabrizio	Res Dev Disabil;35(9): 2117-28, 2014 Sep.	Res Dev Disabil	MEDLINE	article	en	2014	Atividades Cotidianas; Doença de Alzheimer/reabilitação; Computadores; Atividades de Lazer; Música; Equipamentos de Autoajuda; Idoso; Idoso de 80 Anos ou mais; Feminino; Humanos; Masculino; Índice de Gravidade de Doença	US	http://dx.doi.org/10.1016/j.ridd.2014.05.002
Evaluation of EMG, force and joystick as control interfaces for active arm supports.	24746015	Lobo-Prat, Joan; Keemink, Arvid Q L; Stienen, Arno H A; Schouten, Alfred C; Veltink, Peter H; Koopman, Bart F J M	J Neuroeng Rehabil;11: 68, 2014 Apr 19.	J Neuroeng Rehabil	MEDLINE	article	en	2014	Braço/fisiologia; Eletromiografia/métodos; Doenças Neuromusculares/reabilitação; Equipamentos de Autoajuda; Interface Usuário-Computador; Adulto; Humanos; Masculino; Adulto Jovem	GB	http://www.ncbi.nlm.nih.gov/pmc/articles/PMC4041061/?tool=pubmed
Treatment components for upper limb rehabilitation after stroke: a survey of UK national practice.	23962194	McHugh, Gabrielle; Swain, Ian D; Jenkinson, Damian	Disabil Rehabil;36(11): 925-31, 2014.	Disabil Rehabil	MEDLINE	article	en	2014	Terapia por Exercício/métodos; Transtornos dos Movimentos; Equipamentos de Autoajuda; Acidente Vascular Cerebral; Extremidade Superior/fisiopatologia; Idoso; Protocolos Clínicos; Terapia Combinada/estatística &amp;amp; dados numéricos; Feminino; Pesquisas sobre Serviços de Saúde; Humanos; Masculino; Meia-Idade; Transtornos dos Movimentos/etiologia; Transtornos dos Movimentos/fisiopatologia; Trans…	GB	http://dx.doi.org/10.3109/09638288.2013.824034
Automatic feedback to promote safe walking and speech loudness control in persons with multiple disabilities: two single-case studies.	24102507	Lancioni, Giulio E; Singh, Nirbhay N; O&#039;Reilly, Mark F; Green, Vanessa A; Alberti, Gloria; Boccasini, Adele; Smaldone, Angela; Oliva, Doretta; Bosco, Andrea	Dev Neurorehabil;17(4): 224-31, 2014 Aug.	Dev Neurorehabil	MEDLINE	article	en	2014	Automação; Pessoas com Deficiência/reabilitação; Distúrbios da Fala/reabilitação; Fala; Transtornos da Visão/reabilitação; Caminhada; Adulto; Retroalimentação; Humanos; Percepção Sonora; Masculino; Microcomputadores; Segurança do Paciente; Equipamentos de Autoajuda; Som; Acústica da Fala; Medida da Produção da Fala; Comportamento Verbal	GB	http://dx.doi.org/10.3109/17518423.2012.749953
Improving manual skills in persons with disabilities (PWD) through a multimodal assistance system.	23692410	Covarrubias, Mario; Gatti, Elia; Bordegoni, Monica; Cugini, Umberto; Mansutti, Alessandro	Disabil Rehabil Assist Technol;9(4): 335-43, 2014 Jul.	Disabil Rehabil Assist Technol	MEDLINE	article	en	2014	Deficiências do Desenvolvimento/reabilitação; Transtornos das Habilidades Motoras/reabilitação; Desempenho Psicomotor/fisiologia; Robótica; Equipamentos de Autoajuda; Interface Usuário-Computador; Adolescente; Adulto; Deficiências do Desenvolvimento/fisiopatologia; Deficiências do Desenvolvimento/psicologia; Desenho de Equipamento; Retroalimentação Sensorial/fisiologia; Feminino; Humanos; Masculi…	GB	http://dx.doi.org/10.3109/17483107.2013.799238
An eye-tracking assistive device improves the quality of life for ALS patients and reduces the caregivers&#039; burden.	24731126	Hwang, Chi-Shin; Weng, Ho-Hsiu; Wang, Li-Fen; Tsai, Chon-Haw; Chang, Hao-Teng	J Mot Behav;46(4): 233-8, 2014.	J Mot Behav	MEDLINE	article	en	2014	Esclerose Amiotrófica Lateral/reabilitação; Interfaces Cérebro-Computador/normas; Cuidadores/psicologia; Efeitos Psicossociais da Doença; Qualidade de Vida/psicologia; Equipamentos de Autoajuda; Adulto; Idoso; Idoso de 80 Anos ou mais; Esclerose Amiotrófica Lateral/psicologia; Movimentos Oculares/fisiologia; Feminino; Humanos; Masculino; Meia-Idade	US	http://dx.doi.org/10.1080/00222895.2014.891970
Chronic obstructive pulmonary disease and asthma-patient characteristics and health impairment.	24152212	Pleasants, Roy A; Ohar, Jill A; Croft, Janet B; Liu, Yong; Kraft, Monica; Mannino, David M; Donohue, James F; Herrick, Harry L	COPD;11(3): 256-66, 2014 Jun.	COPD	MEDLINE	article	en	2014	Asma/epidemiologia; Nível de Saúde; Doença Pulmonar Obstrutiva Crônica/epidemiologia; Atividades Cotidianas; Adolescente; Adulto; Idoso; Artrite/epidemiologia; Asma/psicologia; Sistema de Vigilância de Fator de Risco Comportamental; Comorbidade; Doença das Coronárias/epidemiologia; Diabetes Mellitus/epidemiologia; Feminino; Humanos; Hipertensão/epidemiologia; Masculino; Saúde Mental/estatística &…	GB	http://dx.doi.org/10.3109/15412555.2013.840571
Intervention strategies for spatial orientation disorders in dementia: a selective review.	24102462	Caffò, Alessandro O; Hoogeveen, Frans; Groenendaal, Mari; Perilli, Anna Viviana; Picucci, Luciana; Lancioni, Giulio E; Bosco, Andrea	Dev Neurorehabil;17(3): 200-9, 2014 Jun.	Dev Neurorehabil	MEDLINE	article	en	2014	Doença de Alzheimer/reabilitação; Demência/reabilitação; Percepção Espacial; Atividades Cotidianas; Idoso; Idoso de 80 Anos ou mais; Sinais (Psicologia); Feminino; Humanos; Aprendizagem; Masculino; Memória; Testes Neuropsicológicos; Orientação; Qualidade de Vida; Equipamentos de Autoajuda	GB	http://dx.doi.org/10.3109/17518423.2012.749951
Evaluating intervention using time aids in children with disabilities.	24417452	Janeslätt, Gunnel; Kottorp, Anders; Granlund, Mats	Scand J Occup Ther;21(3): 181-90, 2014 May.	Scand J Occup Ther	MEDLINE	article	en	2014	Crianças com Deficiência/reabilitação; Equipamentos de Autoajuda; Gerenciamento do Tempo; Transtorno do Deficit de Atenção com Hiperatividade/reabilitação; Paralisia Cerebral/reabilitação; Criança; Transtornos Globais do Desenvolvimento Infantil/reabilitação; Crianças com Deficiência/psicologia; Humanos; Deficiência Intelectual/reabilitação; Disrafismo Espinal/reabilitação; Percepção do Tempo	GB	http://dx.doi.org/10.3109/11038128.2013.870225
Pain and fatigue as mediators of the relationship between mobility aid usage and depressive symptomatology in ambulatory individuals with SCI.	24418957	Dipiro, N D; Saunders, L L; Brotherton, S; Kraft, S; Krause, J S	Spinal Cord;52(4): 316-21, 2014 Apr.	Spinal Cord	MEDLINE	article	en	2014	Depressão/fisiopatologia; Fadiga/fisiopatologia; Equipamentos Ortopédicos; Dor/fisiopatologia; Equipamentos de Autoajuda; Traumatismos da Medula Espinal/fisiopatologia; Traumatismos da Medula Espinal/reabilitação; Estudos de Coortes; Estudos Transversais; Feminino; Humanos; Masculino; Meia-Idade; Medição da Dor; Escalas de Graduação Psiquiátrica; Autorrelato; Índice de Gravidade de Doença; Trauma…	GB	http://www.ncbi.nlm.nih.gov/pmc/articles/PMC4488847/?tool=pubmed
People with multiple disabilities learn to engage in occupation and work activities with the support of technology-aided programs.	24685943	Lancioni, Giulio E; Singh, Nirbhay N; O&#039;Reilly, Mark F; Sigafoos, Jeff; Alberti, Gloria; Perilli, Viviana; Laporta, Dominga; Campodonico, Francesca; Oliva, Doretta; Groeneweg, Jop	Res Dev Disabil;35(6): 1264-71, 2014 Jun.	Res Dev Disabil	MEDLINE	article	en	2014	Surdez/reabilitação; Pessoas com Deficiência/reabilitação; Deficiência Intelectual/reabilitação; Aprendizagem; Terapia Ocupacional/métodos; Equipamentos de Autoajuda; Transtornos da Visão/reabilitação; Trabalho; Adolescente; Adulto; Cegueira/complicações; Cegueira/reabilitação; Surdez/complicações; Feminino; Humanos; Deficiência Intelectual/complicações; Masculino; Índice de Gravidade de Doença; …	US	http://dx.doi.org/10.1016/j.ridd.2014.03.026
GOM-Face: GKP, EOG, and EMG-based multimodal interface with application to humanoid robot control.	24021635	Nam, Yunjun; Koo, Bonkon; Cichocki, Andrzej; Choi, Seungjin	IEEE Trans Biomed Eng;61(2): 453-62, 2014 Feb.	IEEE Trans Biomed Eng	MEDLINE	article	en	2014	Eletromiografia/métodos; Eletroculografia/métodos; Sistemas Homem-Máquina; Robótica/instrumentação; Processamento de Sinais Assistido por Computador/instrumentação; Língua/fisiologia; Adulto; Força de Mordida; Potencial Evocado Motor/fisiologia; Movimentos Oculares/fisiologia; Feminino; Humanos; Masculino; Quadriplegia/reabilitação; Equipamentos de Autoajuda; Dente/fisiologia; Adulto Jovem	US
The association of assistive mobility devices and social participation in people with spinal cord injuries.	24469145	Tsai, I H; Graves, D E; Lai, C H	Spinal Cord;52(3): 209-15, 2014 Mar.	Spinal Cord	MEDLINE	article	en	2014	Participação Social; Traumatismos da Medula Espinal/reabilitação; Cadeiras de Rodas; Atividades Cotidianas; Adulto; Idoso; Desenho de Equipamento; Feminino; Humanos; Masculino; Meia-Idade; Recuperação de Função Fisiológica/fisiologia; Inquéritos e Questionários	GB	http://dx.doi.org/10.1038/sc.2013.178
Hybrid FES-robot cooperative control of ambulatory gait rehabilitation exoskeleton.	24594302	del-Ama, Antonio J; Gil-Agudo, Angel; Pons, José L; Moreno, Juan C	J Neuroeng Rehabil;11: 27, 2014 Mar 04.	J Neuroeng Rehabil	MEDLINE	article	en	2014	Terapia por Estimulação Elétrica/instrumentação; Robótica/instrumentação; Traumatismos da Medula Espinal/reabilitação; Adulto; Terapia por Estimulação Elétrica/métodos; Transtornos Neurológicos da Marcha/etiologia; Transtornos Neurológicos da Marcha/reabilitação; Humanos; Robótica/métodos; Traumatismos da Medula Espinal/complicações	GB	http://www.ncbi.nlm.nih.gov/pmc/articles/PMC3995973/?tool=pubmed
Ambulatory assistive devices and walking performance in patients with incomplete spinal cord injury.	24126853	Saensook, W; Phonthee, S; Srisim, K; Mato, L; Wattanapan, P; Amatachaya, S	Spinal Cord;52(3): 216-9, 2014 Mar.	Spinal Cord	MEDLINE	article	en	2014	Muletas; Equipamentos de Autoajuda; Traumatismos da Medula Espinal/reabilitação; Andadores; Caminhada/fisiologia; Adulto; Idoso; Estudos Transversais; Feminino; Marcha/fisiologia; Humanos; Masculino; Meia-Idade; Traumatismos da Medula Espinal/fisiopatologia	GB	http://dx.doi.org/10.1038/sc.2013.120
Comparing two different orientation strategies for promoting indoor traveling in people with Alzheimer&#039;s disease.	24380786	Caffò, Alessandro O; Hoogeveen, Frans; Groenendaal, Mari; Perilli, Viviana A; Damen, Marjori; Stasolla, Fabrizio; Lancioni, Giulio E; Bosco, Andrea	Res Dev Disabil;35(2): 572-80, 2014 Feb.	Res Dev Disabil	MEDLINE	article	en	2014	Doença de Alzheimer/reabilitação; Orientação; Equipamentos de Autoajuda; Idoso; Idoso de 80 Anos ou mais; Feminino; Humanos; Masculino	US	http://dx.doi.org/10.1016/j.ridd.2013.12.003
Technology to help persons with extensive neuro-motor impairment and lack of speech with their leisure occupation and communication.	24472502	Lancioni, Giulio E; Singh, Nirbhay N; O&#039;Reilly, Mark F; Sigafoos, Jeff; D&#039;Amico, Fiora; Addante, Luigi M; Ferlisi, Gabriele; Zullo, Valeria; Oliva, Doretta; Megna, Marisa	Res Dev Disabil;35(3): 611-8, 2014 Mar.	Res Dev Disabil	MEDLINE	article	en	2014	Esclerose Amiotrófica Lateral/reabilitação; Auxiliares de Comunicação para Pessoas com Deficiência; Atividades de Lazer; Reabilitação do Acidente Vascular Cerebral; Interface Usuário-Computador; Idoso; Idoso de 80 Anos ou mais; Computadores; Humanos; Masculino; Meia-Idade; Equipamentos de Autoajuda; Telefone	US	http://dx.doi.org/10.1016/j.ridd.2014.01.002
A plug-and-play brain-computer interface to operate commercial assistive technology.	23590556	Thompson, David E; Gruis, Kirsten L; Huggins, Jane E	Disabil Rehabil Assist Technol;9(2): 144-50, 2014 Mar.	Disabil Rehabil Assist Technol	MEDLINE	article	en	2014	Esclerose Amiotrófica Lateral/reabilitação; Interfaces Cérebro-Computador; Pessoas com Deficiência/reabilitação; Equipamentos de Autoajuda; Adolescente; Adulto; Idoso; Feminino; Humanos; Masculino; Meia-Idade; Adulto Jovem	GB	http://www.ncbi.nlm.nih.gov/pmc/articles/PMC3795924/?tool=pubmed
Intermittent self-catheterization in tetraplegic patients: a 6-year experience gained in the spinal cord unit in Prague.	24343054	Kriz, J; Relichova, Z	Spinal Cord;52(2): 163-6, 2014 Feb.	Spinal Cord	MEDLINE	article	en	2014	Quadriplegia/etiologia; Traumatismos da Medula Espinal/complicações; Bexiga Urinaria Neurogênica/etiologia; Bexiga Urinaria Neurogênica/reabilitação; Cateterismo Urinário/métodos; Adulto; Cateteres de Demora; Vértebras Cervicais; Cistostomia; República Tcheca; Feminino; Seguimentos; Força da Mão; Humanos; Aprendizagem; Masculino; Meia-Idade; Modelos Biológicos; Postura; Quadriplegia/reabilitação;…	GB	http://dx.doi.org/10.1038/sc.2013.154
Poor oral health, a potential new geriatric syndrome.	24446975	van der Putten, Gert-Jan; de Baat, Cees; De Visschere, Luc; Schols, Jos	Gerodontology;31 Suppl 1: 17-24, 2014 Feb.	Gerodontology	MEDLINE	article	en	2014	Envelhecimento/fisiologia; Nível de Saúde; Saúde Bucal; Idoso; Assistência à Saúde; Assistência Odontológica para Idosos; Acesso aos Serviços de Saúde; Humanos; Vida Independente; Dados de Sequência Molecular	GB	http://dx.doi.org/10.1111/ger.12086
Wearable monitoring devices for assistive technology: case studies in post-polio syndrome.	24469354	Andreoni, Giuseppe; Mazzola, Marco; Perego, Paolo; Standoli, Carlo Emilio; Manzoni, Simone; Piccini, Luca; Molteni, Franco	Sensors (Basel);14(2): 2012-27, 2014 Jan 24.	Sensors (Basel)	MEDLINE	article	en	2014		CH	http://www.ncbi.nlm.nih.gov/pmc/articles/PMC3958267/?tool=pubmed
Systematic review of the effectiveness of occupational therapy-related interventions for people with amyotrophic lateral sclerosis.	24367951	Arbesman, Marian; Sheard, Kendra	Am J Occup Ther;68(1): 20-6, 2014 Jan-Feb.	Am J Occup Ther	MEDLINE	article	en	2014	Esclerose Amiotrófica Lateral/reabilitação; Terapia Ocupacional; Medicina Baseada em Evidências; Terapia por Exercício; Humanos; Cuidados Paliativos; Equipe de Assistência ao Paciente; Equipamentos de Autoajuda; Resultado do Tratamento	US	http://dx.doi.org/10.5014/ajot.2014.008649
Wheelchair ergonomic hand drive mechanism use improves wrist mechanics associated with carpal tunnel syndrome.	25856042	Zukowski, Lisa A; Roper, Jaimie A; Shechtman, Orit; Otzel, Dana M; Hovis, Patty W; Tillman, Mark D	J Rehabil Res Dev;51(10): 1515-24, 2014.	J Rehabil Res Dev	MEDLINE	article	en	2014	Síndrome do Túnel Carpal/prevenção &amp;amp; controle; Cadeiras de Rodas; Articulação do Punho/fisiopatologia; Adulto; Fenômenos Biomecânicos; Síndrome do Túnel Carpal/etiologia; Desenho de Equipamento; Feminino; Engenharia Humana; Humanos; Masculino; Meia-Idade; Paraplegia/reabilitação; Postura/fisiologia; Quadriplegia/reabilitação; Traumatismos da Medula Espinal/reabilitação; Cadeiras de Rodas/…	US	http://www.ncbi.nlm.nih.gov/pmc/articles/PMC4584408/?tool=pubmed
A body machine interface based on inertial sensors.	25571394	Farshchiansadegh, Ali; Abdollahi, Farnaz; Chen, David; Pedersen, Jessica; Pierella, Camilla; Roth, Elliot J; Seanez Gonzalez, Ismael; Thorp, Elias B; Mussa-Ivaldi, Ferdinando A	Conf Proc IEEE Eng Med Biol Soc;2014: 6120-4, 2014.	Conf Proc IEEE Eng Med Biol Soc	MEDLINE	article	en	2014	Vértebras Cervicais/lesões; Equipamentos de Autoajuda; Traumatismos da Medula Espinal/reabilitação; Adulto; Estudos de Casos e Controles; Pessoas com Deficiência; Desenho de Equipamento; Feminino; Humanos; Aprendizagem; Campos Magnéticos; Masculino; Meia-Idade; Movimento (Física); Destreza Motora; Atrofia Muscular; Software; Cadeiras de Rodas	US	http://www.ncbi.nlm.nih.gov/pmc/articles/PMC4350775/?tool=pubmed
Experiences of using an Environmental Control System (ECS) for persons with high cervical spinal cord injury: the interplay between hassle and engagement.	23937385	Verdonck, Michèle; Steggles, Elizabeth; Nolan, Maeve; Chard, Gill	Disabil Rehabil Assist Technol;9(1): 70-8, 2014 Jan.	Disabil Rehabil Assist Technol	MEDLINE	article	en	2014	Adaptação Psicológica; Meio Ambiente; Equipamentos de Autoajuda; Traumatismos da Medula Espinal/reabilitação; Desenho de Equipamento; Humanos; Relações Interpessoais; Pesquisa Qualitativa; Traumatismos da Medula Espinal/psicologia	GB	http://dx.doi.org/10.3109/17483107.2013.823572
In-home monitoring of older adults with vision impairment: exploring patients&#039;, caregivers&#039; and professionals&#039; views.	23676244	Larizza, Melanie Frances; Zukerman, Ingrid; Bohnert, Fabian; Busija, Lucy; Bentley, Sharon Ann; Russell, R Andrew; Rees, Gwyneth	J Am Med Inform Assoc;21(1): 56-63, 2014 Jan-Feb.	J Am Med Inform Assoc	MEDLINE	article	en	2014	Atitude do Pessoal de Saúde; Atitude Frente à Saúde; Serviços de Assistência Domiciliar; Monitorização Fisiológica/métodos; Transtornos da Visão; Idoso; Cuidadores/psicologia; Feminino; Nível de Saúde; Humanos; Masculino; Fatores Socioeconômicos; Inquéritos e Questionários; Telemedicina	GB	http://www.ncbi.nlm.nih.gov/pmc/articles/PMC3912714/?tool=pubmed
Participatory research to design a novel telehealth system to support the night-time needs of people with dementia: NOCTURNAL.	24304507	Martin, Suzanne; Augusto, Juan Carlos; McCullagh, Paul; Carswell, William; Zheng, Huiru; Wang, Haiying; Wallace, Jonathan; Mulvenna, Maurice	Int J Environ Res Public Health;10(12): 6764-82, 2013 Dec 04.	Int J Environ Res Public Health	MEDLINE	article	en	2013	Demência/terapia; Serviços de Saúde para Idosos; Serviços de Assistência Domiciliar; Transtornos do Sono-Vigília/terapia; Telemedicina/métodos; Pesquisa Participativa Baseada na Comunidade; Demência/complicações; Humanos; Vida Independente; Gestão de Riscos; Transtornos do Sono-Vigília/complicações	CH	http://www.ncbi.nlm.nih.gov/pmc/articles/PMC3881140/?tool=pubmed
Mobility restriction and comorbidity in vision-impaired individuals living in the community.	24335794	Mac Cobb, Siobhan	Br J Community Nurs;18(12): 608-13, 2013 Dec.	Br J Community Nurs	MEDLINE	article	en	2013	Limitação da Mobilidade; Determinação de Necessidades de Cuidados de Saúde; Equipamentos de Autoajuda; Transtornos da Visão/reabilitação; Adulto; Idoso; Idoso de 80 Anos ou mais; Terapia Assistida por Animais; Animais; Planejamento de Cidades; Comorbidade; Estudos Transversais; Cães; Feminino; Humanos; Irlanda; Masculino; Meia-Idade; Educação de Pacientes como Assunto; Transtornos da Visão/epidem…	GB
Activities of daily living: evaluation and treatment in persons with multiple sclerosis.	24314681	Buzaid, Ann; Dodge, Mary Pat; Handmacher, Lynne; Kiltz, Pamela J	Phys Med Rehabil Clin N Am;24(4): 629-38, 2013 Nov.	Phys Med Rehabil Clin N Am	MEDLINE	article	en	2013	Atividades Cotidianas; Transtornos Cognitivos/reabilitação; Esclerose Múltipla/reabilitação; Terapia Ocupacional; Transtornos Cognitivos/diagnóstico; Transtornos Cognitivos/etiologia; Fadiga/etiologia; Fadiga/reabilitação; Humanos; Esclerose Múltipla/fisiopatologia; Manejo da Dor; Gravidade do Paciente; Segurança; Equipamentos de Autoajuda; Transtornos da Visão/etiologia; Transtornos da Visão/rea…	US	http://dx.doi.org/10.1016/j.pmr.2013.06.008
Recipients of electric-powered indoor/outdoor wheelchairs provided by a national health service: a cross-sectional study.	23891668	Frank, Andrew O; De Souza, Lorraine H	Arch Phys Med Rehabil;94(12): 2403-9, 2013 Dec.	Arch Phys Med Rehabil	MEDLINE	article	en	2013	Pessoas com Deficiência/estatística &amp;amp; dados numéricos; Cadeiras de Rodas; Adolescente; Adulto; Idoso; Idoso de 80 Anos ou mais; Paralisia Cerebral/epidemiologia; Criança; Estudos Transversais; Desenho de Equipamento; Feminino; Humanos; Cifose/epidemiologia; Masculino; Meia-Idade; Esclerose Múltipla/epidemiologia; Doenças Neuromusculares/epidemiologia; Dor/epidemiologia; Respiração Artific…	US	http://dx.doi.org/10.1016/j.apmr.2013.07.010
The Asilomar Survey: Stakeholders&#039; Opinions on Ethical Issues Related to Brain-Computer Interfacing.	24273623	Nijboer, Femke; Clausen, Jens; Allison, Brendan Z; Haselager, Pim	Neuroethics;6: 541-578, 2013.	Neuroethics	MEDLINE	article	en	2013		NL
The tongue enables computer and wheelchair control for people with spinal cord injury.	24285485	Kim, Jeonghee; Park, Hangue; Bruce, Joy; Sutton, Erica; Rowles, Diane; Pucci, Deborah; Holbrook, Jaimee; Minocha, Julia; Nardone, Beatrice; West, Dennis; Laumann, Anne; Roth, Eliot; Jones, Mike; Veledar, Emir; Ghovanloo, Maysam	Sci Transl Med;5(213): 213ra166, 2013 Nov 27.	Sci Transl Med	MEDLINE	article	en	2013	Computadores; Traumatismos da Medula Espinal; Língua; Cadeiras de Rodas; Adolescente; Adulto; Feminino; Humanos; Masculino; Adulto Jovem	US	http://www.ncbi.nlm.nih.gov/pmc/articles/PMC4454612/?tool=pubmed
Whole-arm tactile sensing for beneficial and acceptable contact during robotic assistance.	24187281	Grice, Phillip M; Killpack, Marc D; Jain, Advait; Vaish, Sarvagya; Hawke, Jeffrey; Kemp, Charles C	IEEE Int Conf Rehabil Robot;2013: 6650464, 2013 Jun.	IEEE Int Conf Rehabil Robot	MEDLINE	article	en	2013	Aceitação pelo Paciente de Cuidados de Saúde/psicologia; Quadriplegia/reabilitação; Robótica/instrumentação; Equipamentos de Autoajuda; Atividades Cotidianas; Adolescente; Adulto; Simulação por Computador; Humanos; Masculino; Análise e Desempenho de Tarefas; Tato/fisiologia; Adulto Jovem	US	http://dx.doi.org/10.1109/ICORR.2013.6650464
User-centered design in brain-computer interfaces-a case study.	24076341	Schreuder, Martijn; Riccio, Angela; Risetti, Monica; Dähne, Sven; Ramsay, Andrew; Williamson, John; Mattia, Donatella; Tangermann, Michael	Artif Intell Med;59(2): 71-80, 2013 Oct.	Artif Intell Med	MEDLINE	article	en	2013	Interfaces Cérebro-Computador; Inteligência Artificial; Eletroencefalografia; Feminino; Humanos; Meia-Idade; Testes Neuropsicológicos; Acidente Vascular Cerebral/fisiopatologia; Reabilitação do Acidente Vascular Cerebral; Inquéritos e Questionários	NL	http://dx.doi.org/10.1016/j.artmed.2013.07.005
Technology: Mobility machines.	24227002	Gwynne, Peter	Nature;503(7475): S16-7, 2013 Nov 14.	Nature	MEDLINE	article	en	2013	Robótica; Equipamentos de Autoajuda/normas; Equipamentos de Autoajuda/tendências; Traumatismos da Medula Espinal/terapia; Humanos	GB	http://dx.doi.org/10.1038/503S16a
Eye tracking communication devices in amyotrophic lateral sclerosis: impact on disability and quality of life.	23834069	Caligari, Marco; Godi, Marco; Guglielmetti, Simone; Franchignoni, Franco; Nardone, Antonio	Amyotroph Lateral Scler Frontotemporal Degener;14(7-8): 546-52, 2013 Dec.	Amyotroph Lateral Scler Frontotemporal Degener	MEDLINE	article	en	2013	Esclerose Amiotrófica Lateral/psicologia; Esclerose Amiotrófica Lateral/terapia; Transtornos da Comunicação/psicologia; Transtornos da Comunicação/terapia; Qualidade de Vida/psicologia; Equipamentos de Autoajuda; Adulto; Esclerose Amiotrófica Lateral/epidemiologia; Transtornos da Comunicação/epidemiologia; Estudos Transversais; Disartria/epidemiologia; Disartria/psicologia; Disartria/terapia; Fem…	GB	http://dx.doi.org/10.3109/21678421.2013.803576
Neuropsychological rehabilitation in alcohol-related brain damage: a systematic review.	23955833	Svanberg, Jenny; Evans, Jonathan J	Alcohol Alcohol;48(6): 704-11, 2013 Nov-Dec.	Alcohol Alcohol	MEDLINE	article	en	2013	Alcoolismo/reabilitação; Encefalopatias/induzido quimicamente; Encefalopatias/reabilitação; Afeto; Alcoolismo/psicologia; Encefalopatias/psicologia; Transtornos Cognitivos/induzido quimicamente; Transtornos Cognitivos/psicologia; Transtornos Cognitivos/reabilitação; Função Executiva/fisiologia; Humanos; Síndrome de Korsakoff/psicologia; Síndrome de Korsakoff/reabilitação; Aprendizagem/fisiologia;…	GB	http://dx.doi.org/10.1093/alcalc/agt131
Use of an electronic cognitive aid by a person with Korsakoff syndrome.	23883173	de Joode, E A; van Boxtel, M P J; Hartjes, P; Verhey, F R J; van Heugten, C M	Scand J Occup Ther;20(6): 446-53, 2013 Nov.	Scand J Occup Ther	MEDLINE	article	en	2013	Computadores de Mão; Síndrome de Korsakoff/reabilitação; Equipamentos de Autoajuda; Adulto; Humanos; Masculino; Análise e Desempenho de Tarefas	GB	http://dx.doi.org/10.3109/11038128.2013.821161
Systematic reviews of physical and rehabilitation medicine Cochrane contents. Part 1. Disabilities due to spinal disorders and pain syndromes in adults.	24084418	Negrini, S; Imperio, G; Villafañe, J H; Negrini, F; Zaina, F	Eur J Phys Rehabil Med;49(4): 597-609, 2013 Aug.	Eur J Phys Rehabil Med	MEDLINE	article	en	2013	Medicina Baseada em Evidências; Manejo da Dor/normas; Modalidades de Fisioterapia/normas; Medicina Física e Reabilitação/normas; Equipamentos de Autoajuda; Doenças da Coluna Vertebral/reabilitação; Traumatismos da Coluna Vertebral/reabilitação; Adulto; Fibromialgia/reabilitação; Humanos; Dor/etiologia; Dor/reabilitação; Manejo da Dor/métodos; Educação de Pacientes como Assunto; Medicina Física e …	IT
Effects of locomotor training after incomplete spinal cord injury: a systematic review.	23850614	Morawietz, Christina; Moffat, Fiona	Arch Phys Med Rehabil;94(11): 2297-308, 2013 Nov.	Arch Phys Med Rehabil	MEDLINE	article	en	2013	Marcha; Atividade Motora; Destreza Motora; Traumatismos da Medula Espinal/reabilitação; Adulto; Terapia por Estimulação Elétrica; Humanos; Avaliação de Resultados (Cuidados de Saúde); Ensaios Clínicos Controlados Aleatórios como Assunto; Robótica; Equipamentos de Autoajuda	US	http://dx.doi.org/10.1016/j.apmr.2013.06.023
The physical and psychological impact of using a computer-based environmental control system: a case study.	23336601	Squires, Luke A; Rush, Frank; Hopkinson, Andrew; Val, Morrison	Disabil Rehabil Assist Technol;8(5): 434-43, 2013 Sep.	Disabil Rehabil Assist Technol	MEDLINE	article	en	2013	Pessoas com Deficiência/psicologia; Pessoas com Deficiência/reabilitação; Quadriplegia/psicologia; Quadriplegia/reabilitação; Equipamentos de Autoajuda; Meio Ambiente; Feminino; Humanos; Saúde Mental; Meia-Idade; Satisfação do Paciente; Qualidade de Vida	GB	http://dx.doi.org/10.3109/17483107.2012.749427
Significant junctures on the way towards becoming a user of assistive technology in Alzheimer&#039;s disease.	23394183	Lindqvist, Eva; Nygård, Louise; Borell, Lena	Scand J Occup Ther;20(5): 386-96, 2013 Sep.	Scand J Occup Ther	MEDLINE	article	en	2013	Doença de Alzheimer/psicologia; Doença de Alzheimer/reabilitação; Tomada de Decisões; Equipamentos de Autoajuda/psicologia; Idoso; Autoavaliação Diagnóstica; Feminino; Humanos; Entrevistas como Assunto; Masculino; Meia-Idade; Motivação; Determinação de Necessidades de Cuidados de Saúde; Confiança	GB	http://dx.doi.org/10.3109/11038128.2013.766761
Pressure mapping to assess seated pressure distributions and the potential risk for skin ulceration in a population of sledge hockey players and control subjects.	23992457	Berthold, Justin; Dicianno, Brad E; Cooper, Rory A	Disabil Rehabil Assist Technol;8(5): 387-91, 2013 Sep.	Disabil Rehabil Assist Technol	MEDLINE	article	en	2013	Pessoas com Deficiência/reabilitação; Hóquei; Pressão; Equipamentos de Autoajuda; Úlcera Cutânea/prevenção &amp;amp; controle; Adulto; Amputação/reabilitação; Lesões Encefálicas/reabilitação; Feminino; Humanos; Masculino; Meia-Idade; Esclerose Múltipla/reabilitação; Fatores de Risco; Traumatismos da Medula Espinal/reabilitação	GB	http://dx.doi.org/10.3109/17483107.2013.769123
Cognitive assistive technology and professional support in everyday life for adults with ADHD.	23992459	Lindstedt, Helena; Umb-Carlsson, Oie	Disabil Rehabil Assist Technol;8(5): 402-8, 2013 Sep.	Disabil Rehabil Assist Technol	MEDLINE	article	en	2013	Transtorno do Deficit de Atenção com Hiperatividade/reabilitação; Terapia Ocupacional/métodos; Qualidade de Vida; Equipamentos de Autoajuda; Participação Social; Adulto; Feminino; Humanos; Masculino; Satisfação do Paciente; Sistemas de Alerta; Fatores Socioeconômicos	GB	http://dx.doi.org/10.3109/17483107.2013.769120
Experiences of handwriting and using a computerized ATD in school: adolescents with Asperger&#039;s syndrome.	23312011	Breivik, Ingrid; Hemmingsson, Helena	Scand J Occup Ther;20(5): 349-56, 2013 Sep.	Scand J Occup Ther	MEDLINE	article	en	2013	Síndrome de Asperger/reabilitação; Escrita Manual; Microcomputadores; Equipamentos de Autoajuda; Adolescente; Docentes; Feminino; Humanos; Entrevistas como Assunto; Masculino; Pais; Satisfação Pessoal; Pesquisa Qualitativa; Instituições Acadêmicas; Análise e Desempenho de Tarefas	GB	http://dx.doi.org/10.3109/11038128.2012.748822
Video self-modeling in children with autism: a pilot study validating prerequisite skills and extending the utilization of VSM across skill sets.	23923688	Williamson, Robert L; Casey, Laura B; Robertson, Janna Siegel; Buggey, Tom	Assist Technol;25(2): 63-71, 2013.	Assist Technol	MEDLINE	article	en	2013	Aptidão; Transtorno Autístico/psicologia; Transtorno Autístico/terapia; Terapia Comportamental; Comportamento Social; Gravação em Vídeo; Criança; Estudos de Coortes; Feminino; Humanos; Comportamento Imitativo; Masculino; Projetos Piloto; Recognição (Psicologia); Autoimagem; Equipamentos de Autoajuda	US
The person with a spinal cord injury: an evolving prototype for life care planning.	23910484	Stiens, Steven A; Fawber, Heidi L; Yuhas, Steven A	Phys Med Rehabil Clin N Am;24(3): 419-44, 2013 Aug.	Phys Med Rehabil Clin N Am	MEDLINE	article	en	2013	Administração de Caso/organização &amp;amp; administração; Traumatismos da Medula Espinal/complicações; Traumatismos da Medula Espinal/reabilitação; Atividades Cotidianas; Estruturas de Acesso; Aconselhamento; Metas; Serviços de Assistência Domiciliar/economia; Humanos; Determinação de Necessidades de Cuidados de Saúde; Navegação de Pacientes; Equipamentos de Autoajuda; Traumatismos da Medula Esp…	US	http://dx.doi.org/10.1016/j.pmr.2013.03.006
Overground body-weight-supported gait training for children and youth with neuromuscular impairments.	23477615	Kurz, Max J; Stuberg, Wayne; Dejong, Stacey; Arpin, David J	Phys Occup Ther Pediatr;33(3): 353-65, 2013 Aug.	Phys Occup Ther Pediatr	MEDLINE	article	en	2013	Marcha; Deficiência Intelectual/reabilitação; Doenças Neuromusculares/reabilitação; Caminhada/fisiologia; Suporte de Carga; Adolescente; Adulto; Criança; Feminino; Humanos; Deficiência Intelectual/complicações; Masculino; Doenças Neuromusculares/complicações; Modalidades de Fisioterapia; Projetos Piloto; Equipamentos de Autoajuda; Adulto Jovem	GB	http://dx.doi.org/10.3109/01942638.2013.771719
Comparison of tactile, auditory, and visual modality for brain-computer interface use: a case study with a patient in the locked-in state.	23898236	Kaufmann, Tobias; Holz, Elisa M; Kübler, Andrea	Front Neurosci;7: 129, 2013.	Front Neurosci	MEDLINE	article	en	2013		CH	http://www.ncbi.nlm.nih.gov/pmc/articles/PMC3721006/?tool=pubmed
Evacuation preparedness in full-time wheelchair users with spinal cord injury.	23820144	Hogaboom, Nathan S; Oyster, Michelle L; Riggins, Melissa S; Boninger, Michael L	J Spinal Cord Med;36(4): 290-5, 2013 Jul.	J Spinal Cord Med	MEDLINE	article	en	2013	Serviços Médicos de Emergência; Traumatismos da Medula Espinal/epidemiologia; Transporte de Pacientes/estatística &amp;amp; dados numéricos; Cadeiras de Rodas; Adulto; Idoso; Feminino; Humanos; Masculino; Meia-Idade; Pacientes Ambulatoriais/estatística &amp;amp; dados numéricos; Traumatismos da Medula Espinal/terapia; Estatísticas não Paramétricas; Inquéritos e Questionários; Adulto Jovem	GB	http://www.ncbi.nlm.nih.gov/pmc/articles/PMC3758525/?tool=pubmed
Vertical ground reaction force-based analysis of powered exoskeleton-assisted walking in persons with motor-complete paraplegia.	23820147	Fineberg, Drew B; Asselin, Pierre; Harel, Noam Y; Agranova-Breyter, Irina; Kornfeld, Stephen D; Bauman, William A; Spungen, Ann M	J Spinal Cord Med;36(4): 313-21, 2013 Jul.	J Spinal Cord Med	MEDLINE	article	en	2013	Aparelhos Ortopédicos; Paraplegia/reabilitação; Equipamentos de Autoajuda; Caminhada/fisiologia; Adulto; Feminino; Marcha; Humanos; Extremidade Inferior/fisiopatologia; Masculino; Meia-Idade; Paraplegia/etiologia; Amplitude de Movimento Articular; Traumatismos da Medula Espinal/complicações; Veteranos; Adulto Jovem	GB	http://www.ncbi.nlm.nih.gov/pmc/articles/PMC3758528/?tool=pubmed
Monitor, a vibrotactile aid for environmental perception: a field evaluation by four people with severe hearing and vision impairment.	23861651	Ranjbar, Parivash; Stenström, Ingeborg	ScientificWorldJournal;2013: 206734, 2013.	ScientificWorldJournal	MEDLINE	article	en	2013	Ecossistema; Equipamentos de Autoajuda; Tato; Síndromes de Usher/reabilitação; Vibração; Adulto; Desenho de Equipamento; Análise de Falha de Equipamento; Feminino; Humanos; Meia-Idade	US	http://www.ncbi.nlm.nih.gov/pmc/articles/PMC3703905/?tool=pubmed
Clinical assessment, design and performance testing of mobile shower commodes for adults with spinal cord injury: an exploratory review.	22830674	Friesen, Emma; Theodoros, Deborah; Russell, Trevor	Disabil Rehabil Assist Technol;8(4): 267-74, 2013 Jul.	Disabil Rehabil Assist Technol	MEDLINE	article	en	2013	Terapia Ocupacional/métodos; Equipamentos de Autoajuda/normas; Traumatismos da Medula Espinal/reabilitação; Desenho de Equipamento; Humanos; Determinação de Necessidades de Cuidados de Saúde	GB	http://dx.doi.org/10.3109/17483107.2012.704656
Functional priorities, assistive technology, and brain-computer interfaces after spinal cord injury.	23760996	Collinger, Jennifer L; Boninger, Michael L; Bruns, Tim M; Curley, Kenneth; Wang, Wei; Weber, Douglas J	J Rehabil Res Dev;50(2): 145-60, 2013.	J Rehabil Res Dev	MEDLINE	article	en	2013	Atividades Cotidianas; Interfaces Cérebro-Computador; Equipamentos de Autoajuda; Traumatismos da Medula Espinal/reabilitação; Veteranos; Braço/fisiopatologia; Desenho de Equipamento; Incontinência Fecal/etiologia; Incontinência Fecal/reabilitação; Feminino; Mãos/fisiopatologia; Conhecimentos, Atitudes e Prática em Saúde; Humanos; Masculino; Determinação de Necessidades de Cuidados de Saúde; Parap…	US	http://www.ncbi.nlm.nih.gov/pmc/articles/PMC3684986/?tool=pubmed
AsTeRICS.	23739379	Drajsajtl, Tomás; Struk, Petr; Bednárová, Alice	Stud Health Technol Inform;189: 179-86, 2013.	Stud Health Technol Inform	MEDLINE	article	en	2013	Biorretroalimentação Psicológica/instrumentação; Transtornos dos Movimentos/reabilitação; Robótica/instrumentação; Equipamentos de Autoajuda; Software; Terapia Assistida por Computador/instrumentação; Interface Usuário-Computador; Biorretroalimentação Psicológica/métodos; Desenho de Equipamento; Análise de Falha de Equipamento; Humanos; Integração de Sistemas; Terapia Assistida por Computador/mét…	NL
A novel five degree of freedom user command controller in people with spinal cord injury and non-injured for full upper extremity neuroprostheses, wearable powered orthoses and prosthetics.	23238829	Scott, Timothy R D; Vare, Veronica A	Med Biol Eng Comput;51(3): 317-30, 2013 Mar.	Med Biol Eng Comput	MEDLINE	article	en	2013	Sistemas Homem-Máquina; Próteses Neurais; Traumatismos da Medula Espinal/reabilitação; Adulto; Vértebras Cervicais/fisiologia; Feminino; Movimentos da Cabeça/fisiologia; Humanos; Masculino; Meia-Idade; Amplitude de Movimento Articular; Equipamentos de Autoajuda; Análise e Desempenho de Tarefas	US	http://dx.doi.org/10.1007/s11517-012-0996-3
An electrocorticographic brain interface in an individual with tetraplegia.	23405137	Wang, Wei; Collinger, Jennifer L; Degenhart, Alan D; Tyler-Kabara, Elizabeth C; Schwartz, Andrew B; Moran, Daniel W; Weber, Douglas J; Wodlinger, Brian; Vinjamuri, Ramana K; Ashmore, Robin C; Kelly, John W; Boninger, Michael L	PLoS One;8(2): e55344, 2013.	PLoS One	MEDLINE	article	en	2013	Eletroencefalografia/instrumentação; Eletroencefalografia/métodos; Córtex Motor/fisiopatologia; Quadriplegia/reabilitação; Traumatismos da Medula Espinal/reabilitação; Interface Usuário-Computador; Adulto; Braço/fisiologia; Mãos/fisiologia; Humanos; Masculino; Movimento/fisiologia; Quadriplegia/fisiopatologia; Traumatismos da Medula Espinal/fisiopatologia	US	http://www.ncbi.nlm.nih.gov/pmc/articles/PMC3566209/?tool=pubmed
Design of a virtual reality based adaptive response technology for children with autism.	23033333	Lahiri, Uttama; Bekele, Esubalew; Dohrmann, Elizabeth; Warren, Zachary; Sarkar, Nilanjan	IEEE Trans Neural Syst Rehabil Eng;21(1): 55-64, 2013 Jan.	IEEE Trans Neural Syst Rehabil Eng	MEDLINE	article	en	2013	Transtorno Autístico/fisiopatologia; Transtorno Autístico/reabilitação; Biorretroalimentação Psicológica/métodos; Imagem Tridimensional/métodos; Relações Interpessoais; Terapia Assistida por Computador/métodos; Interface Usuário-Computador; Adolescente; Biorretroalimentação Psicológica/instrumentação; Desenho de Equipamento; Movimentos Oculares; Feminino; Fixação Ocular; Humanos; Imagem Tridimens…	US	http://www.ncbi.nlm.nih.gov/pmc/articles/PMC3867261/?tool=pubmed
A review of lower extremity assistive robotic exoskeletons in rehabilitation therapy.	24941413	Chen, Gong; Chan, Chow Khuen; Guo, Zhao; Yu, Haoyong	Crit Rev Biomed Eng;41(4-5): 343-63, 2013.	Crit Rev Biomed Eng	MEDLINE	article	en	2013	Pernas/fisiopatologia; Reabilitação/instrumentação; Reabilitação/métodos; Robótica/instrumentação; Traumatismos da Medula Espinal/reabilitação; Marcha/fisiologia; Humanos; Traumatismos da Medula Espinal/fisiopatologia; Traumatismos da Medula Espinal/terapia; Caminhada/fisiologia	US
ANSO study: evaluation in an indoor environment of a mobile assistance robotic grasping arm.	24459695	Coignard, P; Departe, J P; Remy Neris, O; Baillet, A; Bar, A; Drean, D; Verier, A; Leroux, C; Belletante, P; Le Guiet, J L	Ann Phys Rehabil Med;56(9-10): 621-33, 2013 Dec.	Ann Phys Rehabil Med	MEDLINE	article	en	2013	Aceitação pelo Paciente de Cuidados de Saúde; Robótica; Equipamentos de Autoajuda; Análise e Desempenho de Tarefas; Atividades Cotidianas; Adulto; Braço; Habitação; Humanos; Microcomputadores; Meia-Idade; Quadriplegia/reabilitação; Adulto Jovem	NL
The &quot;voice&quot; has it: screen reader adoption and switching behavior among vision impaired persons in India.	24620705	McCarthy, Ted; Pal, Joyojeet; Cutrell, Edward	Assist Technol;25(4): 222-9, 2013.	Assist Technol	MEDLINE	article	en	2013	Preferência do Paciente; Equipamentos de Autoajuda; Interface Usuário-Computador; Transtornos da Visão/psicologia; Transtornos da Visão/terapia; Voz; Adolescente; Adulto; Criança; Feminino; Humanos; Índia; Masculino; Meia-Idade; Leitura; Autorrelato; Adulto Jovem	US	http://www.ncbi.nlm.nih.gov/pmc/articles/PMC3955012/?tool=pubmed
Tetraparetic children and caregivers: featuring the profile and accessibility assistive technology/ Crianças tetraparéticas e cuidadores: caracterizando o perfil e a acessibilidade à tecnologia assistiva	56466	Alcassa, Tatiana Cristina; Filipini, Rosangela; Garcia, Jesus Carlos Delgado; Amarante, Sandra Terezinha; Adami, Fernando; Luz, Maria Claudia de Brito; Pimentel, Renata Macedo Martins; Azzalis, Ligia Ajaime; Junqueira, Virginia Berlanga Campos; Fonseca, Fernando Luiz Affonso	Rev. bras. crescimento desenvolv. hum;23(1): 107-111, 2013. tab	Rev. bras. crescimento desenvolv. hum	INDEXPSI	article	en	2013	Quadriplegia/reabilitação; Quadriplegia/psicologia; Cuidadores		http://pepsic.bvsalud.org/scielo.php?script=sci_arttext&amp;pid=S0104-12822013000100016
A personal monitoring architecture to detect muscular fatigue in elderly.	23182638	Tartarisco, G; Billeci, L; Ricci, G; Volpi, L; Pioggia, G; Siciliano, G	Neuromuscul Disord;22 Suppl 3: S192-7, 2012 Dec.	Neuromuscul Disord	MEDLINE	article	en	2012	Eletromiografia/métodos; Fadiga Muscular/fisiologia; Doenças Musculares/diagnóstico; Doenças Neuromusculares/diagnóstico; Idoso; Engenharia Humana/métodos; Humanos; Músculo Esquelético/fisiopatologia; Doenças Musculares/fisiopatologia; Tecnologia sem Fio	GB	http://dx.doi.org/10.1016/j.nmd.2012.10.009
Mobility-assistive technology in progressive neuromuscular disease.	23137743	Lin, Wendy; Pierce, Aaron; Skalsky, Andrew J; McDonald, Craig M	Phys Med Rehabil Clin N Am;23(4): 885-94, 2012 Nov.	Phys Med Rehabil Clin N Am	MEDLINE	article	en	2012	Desenho de Equipamento; Limitação da Mobilidade; Doenças Neuromusculares/reabilitação; Interface Usuário-Computador; Cadeiras de Rodas; Auxiliares de Comunicação para Pessoas com Deficiência; Humanos; Doenças Neuromusculares/complicações; Posicionamento do Paciente; Postura	US	http://dx.doi.org/10.1016/j.pmr.2012.08.007
The effect of supported standing in adults with upper motor neurone disorders: a systematic review.	22643724	Newman, Meredith; Barker, Karen	Clin Rehabil;26(12): 1059-77, 2012 Dec.	Clin Rehabil	MEDLINE	article	en	2012	Pernas/fisiopatologia; Doença dos Neurônios Motores/reabilitação; Atrofia Muscular/prevenção &amp;amp; controle; Osteoporose/prevenção &amp;amp; controle; Equipamentos de Autoajuda; Atividades Cotidianas; Adulto; Densidade Óssea; Humanos; Amplitude de Movimento Articular	GB	http://dx.doi.org/10.1177/0269215512443373
Functional electrical stimulation mediated by iterative learning control and 3D robotics reduces motor impairment in chronic stroke.	22676920	Meadmore, Katie L; Hughes, Ann-Marie; Freeman, Chris T; Cai, Zhonglun; Tong, Daisy; Burridge, Jane H; Rogers, Eric	J Neuroeng Rehabil;9: 32, 2012 Jun 07.	J Neuroeng Rehabil	MEDLINE	article	en	2012	Inteligência Artificial; Estimulação Elétrica/métodos; Transtornos dos Movimentos/etiologia; Transtornos dos Movimentos/reabilitação; Robótica/métodos; Equipamentos de Autoajuda; Reabilitação do Acidente Vascular Cerebral; Acidente Vascular Cerebral/complicações; Adulto; Idoso; Algoritmos; Braço/fisiologia; Desenho de Equipamento; Estudos de Viabilidade; Feminino; Humanos; Masculino; Meia-Idade; …	GB	http://www.ncbi.nlm.nih.gov/pmc/articles/PMC3502116/?tool=pubmed
Abdominal binder improves lung volumes and voice in people with tetraplegic spinal cord injury.	22732370	Wadsworth, Brooke M; Haines, Terry P; Cornwell, Petrea L; Rodwell, Leanne T; Paratz, Jennifer D	Arch Phys Med Rehabil;93(12): 2189-97, 2012 Dec.	Arch Phys Med Rehabil	MEDLINE	article	en	2012	Abdome; Quadriplegia/reabilitação; Equipamentos de Autoajuda; Traumatismos da Medula Espinal/reabilitação; Adolescente; Adulto; Idoso; Estudos Cross-Over; Expiração; Feminino; Hemodinâmica; Hospitais Universitários; Humanos; Hipotensão Ortostática/prevenção &amp;amp; controle; Medidas de Volume Pulmonar; Masculino; Meia-Idade; Quadriplegia/etiologia; Testes de Função Respiratória; Mecânica Respir…	US	http://dx.doi.org/10.1016/j.apmr.2012.06.010
Augmentative and alternative communication for people with progressive neuromuscular disease.	22938882	Ball, Laura J; Fager, Susan; Fried-Oken, Melanie	Phys Med Rehabil Clin N Am;23(3): 689-99, 2012 Aug.	Phys Med Rehabil Clin N Am	MEDLINE	article	en	2012	Auxiliares de Comunicação para Pessoas com Deficiência; Doenças Neuromusculares/complicações; Doenças Neuromusculares/fisiopatologia; Distúrbios da Fala/etiologia; Interfaces Cérebro-Computador; Movimentos Oculares; Gestos; Movimentos da Cabeça; Humanos; Interface para o Reconhecimento da Fala	US	http://dx.doi.org/10.1016/j.pmr.2012.06.003
Robotics, assistive technology, and occupational therapy management to improve upper limb function in pediatric neuromuscular diseases.	22938883	Rahman, Tariq; Basante, Joseph; Alexander, Michael	Phys Med Rehabil Clin N Am;23(3): 701-17, 2012 Aug.	Phys Med Rehabil Clin N Am	MEDLINE	article	en	2012	Doenças Neuromusculares/terapia; Terapia Ocupacional; Robótica; Equipamentos de Autoajuda; Atividades Cotidianas; Adolescente; Criança; Pré-Escolar; Humanos; Lactente; Aparelhos Ortopédicos; Extremidade Superior	US	http://dx.doi.org/10.1016/j.pmr.2012.06.008
Assisted-living spaces for end-users with complex needs: a proposed implementation and delivery model.	23011811	Linskell, Jeremy; Bouamrane, Matt-Mouley	Health Informatics J;18(3): 159-70, 2012 Sep.	Health Informatics J	MEDLINE	article	en	2012	Prestação Integrada de Cuidados de Saúde; Implementação de Plano de Saúde; Necessidades e Demandas de Serviços de Saúde; Habitação; Telemedicina; Interface Usuário-Computador; Arquitetura como Assunto; Prestação Integrada de Cuidados de Saúde/organização &amp;amp; administração; Planejamento Ambiental/normas; Humanos; Vida Independente; Estudos de Casos Organizacionais; Prática Associada; Desenvo…	GB
Spasticity changes in SCI following a dynamic standing program using the Segway.	22584281	Boutilier, G; Sawatzky, B J; Grant, C; Wiefelspuett, S; Finlayson, H	Spinal Cord;50(8): 595-8, 2012 Aug.	Spinal Cord	MEDLINE	article	en	2012	Veículos Automotores; Espasticidade Muscular/complicações; Espasticidade Muscular/fisiopatologia; Equipamentos de Autoajuda; Traumatismos da Medula Espinal/complicações; Adulto; Fadiga/complicações; Feminino; Humanos; Masculino; Meia-Idade; Dor/complicações; Estudos Prospectivos; Autorrelato; Equipamentos de Autoajuda/efeitos adversos; Índice de Gravidade de Doença; Traumatismos da Medula Espinal…	GB	http://dx.doi.org/10.1038/sc.2012.23
The next generation of exoskeletons: lighter, cheaper devices are in the works.	22850839	Mertz, Leslie	IEEE Pulse;3(4): 56-61, 2012 Jul.	IEEE Pulse	MEDLINE	article	en	2012	Engenharia Biomédica/instrumentação; Engenharia Biomédica/métodos; Paraplegia/reabilitação; Robótica/instrumentação; Robótica/métodos; Equipamentos de Autoajuda; Humanos; Traumatismos da Medula Espinal/reabilitação; Reabilitação do Acidente Vascular Cerebral	US	http://dx.doi.org/10.1109/MPUL.2012.2196836
Exploratory study of perceived quality of life with implanted standing neuroprostheses.	22773528	Rohde, Loretta M; Bonder, Bette R; Triolo, Ronald J	J Rehabil Res Dev;49(2): 265-78, 2012.	J Rehabil Res Dev	MEDLINE	article	en	2012	Atividades Cotidianas; Terapia por Estimulação Elétrica/instrumentação; Eletrodos Implantados; Qualidade de Vida; Traumatismos da Medula Espinal/psicologia; Veteranos/psicologia; Adolescente; Adulto; Terapia por Estimulação Elétrica/métodos; Feminino; Nível de Saúde; Humanos; Entrevistas como Assunto; Masculino; Meia-Idade; Paraplegia/reabilitação; Satisfação do Paciente; Percepção; Postura; Pesq…	US	http://www.ncbi.nlm.nih.gov/pmc/articles/PMC4465790/?tool=pubmed
Reuse and refurbish: a cost savings delivery model for specialized seating.	22410182	Li Pi Shan, Rodney S; Chrusch, Wendy M; Linassi, Angelo G; Sankaran, Rajini; Munchinsky, Jeanine	Arch Phys Med Rehabil;93(7): 1286-8, 2012 Jul.	Arch Phys Med Rehabil	MEDLINE	article	en	2012	Redução de Custos; Reutilização de Equipamento/economia; Equipamentos de Autoajuda/economia; Cadeiras de Rodas/economia; Adolescente; Alberta; Criança; Pré-Escolar; Análise Custo-Benefício; Avaliação da Deficiência; Crianças com Deficiência; Feminino; Humanos; Lactente; Estudos Longitudinais; Masculino; Modelos Econômicos; Estudos Retrospectivos	US	http://dx.doi.org/10.1016/j.apmr.2011.11.024
Adults should be treated too.	22679462	Schmidt, Dieter	Dtsch Arztebl Int;109(18): 342; author reply 342, 2012 May.	Dtsch Arztebl Int	MEDLINE	article	en	2012	Óculos; Equipamentos de Autoajuda; Transtornos da Visão/diagnóstico; Transtornos da Visão/reabilitação; Humanos	DE	http://www.ncbi.nlm.nih.gov/pmc/articles/PMC3369383/?tool=pubmed
The role of assistive technology in self-perceived participation.	22453627	Ripat, Jacquie D; Woodgate, Roberta L	Int J Rehabil Res;35(2): 170-7, 2012 Jun.	Int J Rehabil Res	MEDLINE	article	en	2012	Pessoas com Deficiência/reabilitação; Traumatismos da Medula Espinal/reabilitação; Adulto; Feminino; Grupos Focais; Humanos; Masculino; Meia-Idade; Equipamentos de Autoajuda; Adulto Jovem	GB	http://dx.doi.org/10.1097/MRR.0b013e3283531806
Why do we need improved mobility technology?	22463101	Boninger, Michael L; Cowan, Rachel E	J Neuroeng Rehabil;9: 16, 2012 Mar 30.	J Neuroeng Rehabil	MEDLINE	article	en	2012	Biotecnologia/tendências; Limitação da Mobilidade; Transtornos dos Movimentos/reabilitação; Equipamentos de Autoajuda/tendências; Viagem; Humanos	GB	http://www.ncbi.nlm.nih.gov/pmc/articles/PMC3342866/?tool=pubmed
Major trends in mobility technology research and development: overview of the results of the NSF-WTEC European study.	22520596	Reinkensmeyer, David J; Bonato, Paolo; Boninger, Michael L; Chan, Leighton; Cowan, Rachel E; Fregly, Benjamin J; Rodgers, Mary M	J Neuroeng Rehabil;9: 22, 2012 Apr 20.	J Neuroeng Rehabil	MEDLINE	article	en	2012	Engenharia Biomédica/tendências; Pesquisa Biomédica/tendências; Biotecnologia/tendências; Transtornos dos Movimentos/reabilitação; Pesquisa/tendências; Europa (Continente); Humanos	GB	http://www.ncbi.nlm.nih.gov/pmc/articles/PMC3348088/?tool=pubmed
Association between reliance on devices and people for walking and ability to walk community distances among persons with spinal cord injury.	22507025	Brotherton, Sandra S; Saunders, Lee L; Krause, James S; Morrisette, David C	J Spinal Cord Med;35(3): 156-61, 2012 May.	J Spinal Cord Med	MEDLINE	article	en	2012	Atividades Cotidianas; Equipamentos de Autoajuda; Traumatismos da Medula Espinal/fisiopatologia; Caminhada/fisiologia; Adolescente; Adulto; Idoso; Idoso de 80 Anos ou mais; Bengala; Muletas; Avaliação da Deficiência; Feminino; Inquéritos Epidemiológicos; Humanos; Masculino; Meia-Idade; Traumatismos da Medula Espinal/reabilitação; Andadores	GB	http://www.ncbi.nlm.nih.gov/pmc/articles/PMC3324832/?tool=pubmed
The use of a vertical arm support device to reduce upper extremity muscle firing in sonographers.	22523026	Coffin, Carolyn T	Work;42(3): 367-71, 2012.	Work	MEDLINE	article	en	2012	Engenharia Humana; Pessoal de Laboratório Médico; Postura/fisiologia; Equipamentos de Autoajuda/utilização; Ultrassonografia de Intervenção/instrumentação; Extremidade Superior/fisiologia; Adulto; Mesas de Exames Clínicos/normas; Feminino; Humanos; Pessoal de Laboratório Médico/psicologia; Unidades Móveis de Saúde; Doenças Musculoesqueléticas/complicações; Doenças Musculoesqueléticas/prevenção &a…	NL	http://dx.doi.org/10.3233/WOR-2012-1431
Provision and financing of assistive technology devices in Germany: a bureaucratic odyssey? The case of amyotrophic lateral sclerosis and Duchenne muscular dystrophy.	22349416	Henschke, Cornelia	Health Policy;105(2-3): 176-84, 2012 May.	Health Policy	MEDLINE	article	en	2012	Esclerose Amiotrófica Lateral/terapia; Financiamento Governamental/organização &amp;amp; administração; Regulamentação Governamental; Distrofia Muscular de Duchenne/terapia; Equipamentos de Autoajuda/economia; Adolescente; Adulto; Idoso; Idoso de 80 Anos ou mais; Esclerose Amiotrófica Lateral/economia; Criança; Pré-Escolar; Feminino; Financiamento Governamental/economia; Alemanha; Custos de Cuida…	IE	http://dx.doi.org/10.1016/j.healthpol.2012.01.013
Risk factors for falls and fall-related injuries in adults 85 years of age and older.	21862143	Grundstrom, Anna C; Guse, Clare E; Layde, Peter M	Arch Gerontol Geriatr;54(3): 421-8, 2012 May-Jun.	Arch Gerontol Geriatr	MEDLINE	article	en	2012	Acidentes por Quedas/estatística &amp;amp; dados numéricos; Acidentes por Quedas/prevenção &amp;amp; controle; Idoso; Idoso de 80 Anos ou mais; Consumo de Bebidas Alcoólicas/epidemiologia; Índice de Massa Corporal; Feminino; Nível de Saúde; Humanos; Masculino; Fatores de Risco; Autorrelato; Equipamentos de Autoajuda/estatística &amp;amp; dados numéricos; Fatores Sexuais; Privação do Sono/epidemio…	NL	http://www.ncbi.nlm.nih.gov/pmc/articles/PMC3236252/?tool=pubmed
Assistive technology and prediction of happiness in people withpost-polio syndrome.	21978177	Spiliotopoulou, Georgia; Fowkes, Carly; Atwal, Anita	Disabil Rehabil Assist Technol;7(3): 199-204, 2012 May.	Disabil Rehabil Assist Technol	MEDLINE	article	en	2012	Adaptação Psicológica; Felicidade; Síndrome Pós-Poliomielite/psicologia; Equipamentos de Autoajuda; Adolescente; Adulto; Fatores Etários; Idoso; Idoso de 80 Anos ou mais; Distribuição de Qui-Quadrado; Intervalos de Confiança; Estudos Transversais; Feminino; Inquéritos Epidemiológicos; Humanos; Modelos Logísticos; Masculino; Meia-Idade; Estatística como Assunto; Estresse Psicológico; Reino Unido; …	GB	http://dx.doi.org/10.3109/17483107.2011.616921
The effects of a mobile stress management protocol on nurses working with cancer patients: a preliminary controlled study.	22357050	Villani, Daniela; Grassi, Alessandra; Cognetta, Chiara; Cipresso, Pietro; Toniolo, Davide; Riva, Giuseppe	Stud Health Technol Inform;173: 524-8, 2012.	Stud Health Technol Inform	MEDLINE	article	en	2012	Telefones Celulares; Recursos Humanos de Enfermagem no Hospital/psicologia; Enfermagem Oncológica; Estresse Psicológico/prevenção &amp;amp; controle; Adulto; Esgotamento Profissional/prevenção &amp;amp; controle; Feminino; Humanos; Itália; Meia-Idade; Equipamentos de Autoajuda; Gravação de Videoteipe	NL
Dusty: an assistive mobile manipulator that retrieves dropped objects for people with motor impairments.	22013888	King, Chih-Hung; Chen, Tiffany L; Fan, Zhengqin; Glass, Jonathan D; Kemp, Charles C	Disabil Rehabil Assist Technol;7(2): 168-79, 2012 Mar.	Disabil Rehabil Assist Technol	MEDLINE	article	en	2012	Esclerose Amiotrófica Lateral/reabilitação; Sistemas Homem-Máquina; Limitação da Mobilidade; Satisfação do Paciente; Robótica/instrumentação; Equipamentos de Autoajuda; Adulto; Idoso; Coleta de Dados; Avaliação da Deficiência; Feminino; Força da Mão/fisiologia; Humanos; Masculino; Meia-Idade; Estatística como Assunto; Análise e Desempenho de Tarefas	GB	http://www.ncbi.nlm.nih.gov/pmc/articles/PMC3296521/?tool=pubmed
Where did that sound come from? Comparing the ability to localise using audification and audition.	21923566	Davies, T Claire; Pinder, Shane D; Dodd, George; Burns, Catherine M	Disabil Rehabil Assist Technol;7(2): 130-8, 2012 Mar.	Disabil Rehabil Assist Technol	MEDLINE	article	en	2012	Meio Ambiente; Sistemas Homem-Máquina; Equipamentos de Autoajuda; Localização de Som; Ultrassonografia/instrumentação; Transtornos da Visão/reabilitação; Adulto; Análise de Variância; Estudos de Viabilidade; Feminino; Auxiliares de Audição; Humanos; Masculino; Meia-Idade; Estatística como Assunto; Adulto Jovem	GB	http://dx.doi.org/10.3109/17483107.2011.602172
Persons with multiple disabilities exercise adaptive response schemes with the help of technology-based programs: three single-case studies.	22240142	Lancioni, Giulio E; Singh, Nirbhay N; O&#039;Reilly, Mark F; Sigafoos, Jeff; Oliva, Doretta; Campodonico, Francesca; Lang, Russell	Res Dev Disabil;33(3): 849-57, 2012 May-Jun.	Res Dev Disabil	MEDLINE	article	en	2012	Pessoas com Deficiência/reabilitação; Motivação; Quadriplegia/reabilitação; Equipamentos de Autoajuda; Adaptação Psicológica; Idoso; Criança; Pessoas com Deficiência/psicologia; Feminino; Movimentos da Cabeça; Humanos; Masculino; Destreza Motora; Modalidades de Fisioterapia; Quadriplegia/psicologia; Reforço por Recompensa; Resultado do Tratamento; Adulto Jovem	US	http://dx.doi.org/10.1016/j.ridd.2011.12.009
Ethical aspects of using GPS for tracking people with dementia: recommendations for practice.	22014284	Landau, Ruth; Werner, Shirli	Int Psychogeriatr;24(3): 358-66, 2012 Mar.	Int Psychogeriatr	MEDLINE	article	en	2012	Doença de Alzheimer/enfermagem; Ética Médica; Sistemas de Informação Geográfica/ética; Adulto; Idoso; Doença de Alzheimer/diagnóstico; Doença de Alzheimer/psicologia; Atitude; Comportamento Cooperativo; Desenho de Equipamento; Feminino; Grupos Focais; Sistemas de Informação Geográfica/instrumentação; Política de Saúde; Assistência Domiciliar/ética; Humanos; Comunicação Interdisciplinar; Masculino…	GB	http://dx.doi.org/10.1017/S1041610211001888
Magnetic grip facilitates feeding with weakened hands after spinal cord injury.	21875891	Hesse, Stefan; Bardeleben, Anita; Werner, Cordula; Kirker, Stephen	Neurorehabil Neural Repair;26(1): 107-8, 2012 Jan.	Neurorehabil Neural Repair	MEDLINE	article	en	2012	Métodos de Alimentação; Mãos; Imãs; Paresia/reabilitação; Equipamentos de Autoajuda; Traumatismos da Medula Espinal/reabilitação; Vértebras Cervicais; Humanos; Masculino; Meia-Idade; Vértebras Torácicas	US	http://dx.doi.org/10.1177/1545968311418122
A wireless magnetoresistive sensing system for an intraoral tongue-computer interface.	23853258	Park, Hangue; Kiani, Mehdi; Lee, Hyung-Min; Kim, Jeonghee; Block, Jacob; Gosselin, Benoit; Ghovanloo, Maysam	IEEE Trans Biomed Circuits Syst;6(6): 571-85, 2012 Dec.	IEEE Trans Biomed Circuits Syst	MEDLINE	article	en	2012	Equipamentos de Autoajuda; Língua/fisiologia; Interface Usuário-Computador; Engenharia Biomédica/instrumentação; Desenho de Equipamento; Humanos; Fenômenos Magnéticos; Traumatismos da Medula Espinal/fisiopatologia; Traumatismos da Medula Espinal/reabilitação; Telemetria/instrumentação; Tecnologia sem Fio/instrumentação	US	http://www.ncbi.nlm.nih.gov/pmc/articles/PMC4445236/?tool=pubmed
Technology for spinal cord injury rehabilitation and its application to youth.	23411770	Bryden, Anne M; Ancans, Jennifer; Mazurkiewicz, Jennifer; McKnight, Ashley; Scholtens, Matthew	J Pediatr Rehabil Med;5(4): 287-99, 2012.	J Pediatr Rehabil Med	MEDLINE	article	en	2012	Terapia por Estimulação Elétrica/métodos; Pediatria; Equipamentos de Autoajuda; Traumatismos da Medula Espinal/reabilitação; Tecnologia/métodos; Atividades Cotidianas; Adolescente; Criança; Sistemas de Computação; Terapia por Estimulação Elétrica/instrumentação; Eletromiografia; Humanos; Próteses e Implantes; Traumatismos da Medula Espinal/fisiopatologia	NL	http://dx.doi.org/10.3233/PRM-2012-00227
Evaluation of volitional control of hand with vertical force assist device for high tetraplegia.	23366146	Solanki, Swarna; Kirsch, Robert F	Conf Proc IEEE Eng Med Biol Soc;2012: 1339-41, 2012.	Conf Proc IEEE Eng Med Biol Soc	MEDLINE	article	en	2012	Mãos/fisiologia; Quadriplegia/reabilitação; Reabilitação/instrumentação; Equipamentos de Autoajuda; Adulto; Fenômenos Biomecânicos; Feminino; Humanos; Masculino; Meia-Idade; Amplitude de Movimento Articular; Traumatismos da Medula Espinal/reabilitação; Volição	US	http://dx.doi.org/10.1109/EMBC.2012.6346185
Improved accuracy using recursive bayesian estimation based language model fusion in ERP-based BCI typing systems.	23366432	Orhan, U; Erdogmus, D; Roark, B; Oken, B; Purwar, S; Hild, K E; Fowler, A; Fried-Oken, M	Conf Proc IEEE Eng Med Biol Soc;2012: 2497-500, 2012.	Conf Proc IEEE Eng Med Biol Soc	MEDLINE	article	en	2012	Teorema de Bayes; Interfaces Cérebro-Computador; Potenciais Evocados/fisiologia; Eletroencefalografia; Humanos; Linguagem	US	http://www.ncbi.nlm.nih.gov/pmc/articles/PMC3749877/?tool=pubmed
Manual material handling advice and assistive devices for preventing and treating back pain in workers: a Cochrane Systematic Review.	21849341	Verbeek, J; Martimo, K P; Karppinen, J; Kuijer, P P; Takala, E P; Viikari-Juntura, E	Occup Environ Med;69(1): 79-80, 2012 Jan.	Occup Environ Med	MEDLINE	article	en	2012	Dor nas Costas/terapia; Educação em Saúde; Doenças Profissionais/terapia; Equipamentos de Autoajuda; Dor nas Costas/prevenção &amp;amp; controle; Estudos de Coortes; Humanos; Doenças Profissionais/prevenção &amp;amp; controle; Ensaios Clínicos Controlados Aleatórios como Assunto	GB	http://dx.doi.org/10.1136/oemed-2011-100214
Tuning algorithms for control interfaces for users with upper-limb impairments.	22019961	Guirand, Alcinto S; Dicianno, Brad E; Mahajan, Harshal; Cooper, Rory A	Am J Phys Med Rehabil;90(12): 992-8, 2011 Dec.	Am J Phys Med Rehabil	MEDLINE	article	en	2011	Pessoas com Deficiência/reabilitação; Doenças Neuromusculares/reabilitação; Equipamentos de Autoajuda/utilização; Software; Extremidade Superior/fisiopatologia; Interface Usuário-Computador; Adolescente; Adulto; Idoso; Idoso de 80 Anos ou mais; Algoritmos; Lesões Encefálicas/diagnóstico; Lesões Encefálicas/reabilitação; Estudos de Casos e Controles; Paralisia Cerebral/diagnóstico; Paralisia Cereb…	US	http://www.ncbi.nlm.nih.gov/pmc/articles/PMC3217060/?tool=pubmed
Tuning algorithms for control interfaces for users with upper-limb impairments.	22019961	Guirand, Alcinto S; Dicianno, Brad E; Mahajan, Harshal; Cooper, Rory A	Am J Phys Med Rehabil;90(12): 992-8, 2011 Dec.	Am J Phys Med Rehabil	MEDLINE	article	en	2011	Pessoas com Deficiência/reabilitação; Doenças Neuromusculares/reabilitação; Equipamentos de Autoajuda/utilização; Software; Extremidade Superior/fisiopatologia; Interface Usuário-Computador; Adolescente; Adulto; Idoso; Idoso de 80 Anos ou mais; Algoritmos; Lesões Encefálicas/diagnóstico; Lesões Encefálicas/reabilitação; Estudos de Casos e Controles; Paralisia Cerebral/diagnóstico; Paralisia Cereb…	US	http://www.ncbi.nlm.nih.gov/pmc/articles/PMC3217060/?tool=pubmed
SenseCam as a rehabilitation tool in a child with anterograde amnesia.	20658434	Pauly-Takacs, Katalin; Moulin, Chris J A; Estlin, Edward J	Memory;19(7): 705-12, 2011 Oct.	Memory	MEDLINE	article	en	2011	Amnésia Anterógrada/reabilitação; Sinais (Psicologia); Processamento de Imagem Assistida por Computador; Rememoração Mental; Microcomputadores; Fotografia/instrumentação; Equipamentos de Autoajuda; Adolescente; Amnésia Anterógrada/etiologia; Protocolos de Quimioterapia Combinada Antineoplásica/efeitos adversos; Protocolos de Quimioterapia Combinada Antineoplásica/uso terapêutico; Dano Encefálico …	GB	http://dx.doi.org/10.1080/09658211.2010.494046
Passive imaging technology in aphasia therapy.	21391108	Burke, Kiernan; Franklin, Sue; Gowan, Olive	Memory;19(7): 778-84, 2011 Oct.	Memory	MEDLINE	article	en	2011	Afasia/reabilitação; Sinais (Psicologia); Processamento de Imagem Assistida por Computador; Memória Episódica; Rememoração Mental; Microcomputadores; Fotografia/instrumentação; Equipamentos de Autoajuda; Idoso; Afasia/etiologia; Automação; Cuidadores/psicologia; Monitoramento Ambiental/instrumentação; Feminino; Metas; Humanos; Masculino; Meia-Idade; Aceitação pelo Paciente de Cuidados de Saúde; P…	GB	http://dx.doi.org/10.1080/09658211.2010.551131
Design of a gaze-sensitive virtual social interactive system for children with autism.	21609889	Lahiri, Uttama; Warren, Zachary; Sarkar, Nilanjan	IEEE Trans Neural Syst Rehabil Eng;19(4): 443-52, 2011 Aug.	IEEE Trans Neural Syst Rehabil Eng	MEDLINE	article	en	2011	Transtorno Autístico/psicologia; Fixação Ocular/fisiologia; Relações Interpessoais; Interface Usuário-Computador; Adolescente; Algoritmos; Piscadela; Emoções/fisiologia; Desenho de Equipamento; Movimentos Oculares/fisiologia; Retroalimentação Psicológica; Feminino; Humanos; Masculino; Estimulação Luminosa; Desempenho Psicomotor/fisiologia; Pupila/fisiologia; Recognição (Psicologia)/fisiologia; Co…	US	http://www.ncbi.nlm.nih.gov/pmc/articles/PMC3860755/?tool=pubmed
Brain-muscle-computer interface: mobile-phone prototype development and testing.	21571616	Vernon, Scott; Joshi, Sanjay S	IEEE Trans Inf Technol Biomed;15(4): 531-8, 2011 Jul.	IEEE Trans Inf Technol Biomed	MEDLINE	article	en	2011	Telefones Celulares; Eletromiografia/métodos; Sistemas Homem-Máquina; Equipamentos de Autoajuda; Interface Usuário-Computador; Adulto; Músculos Faciais/fisiologia; Humanos; Masculino; Atrofia Muscular Espinal/reabilitação; Processamento de Sinais Assistido por Computador	US	http://dx.doi.org/10.1109/TITB.2011.2153208
Mechanomyography as an access pathway: corporeal contraindications.	21189058	Alves, Natasha; Chau, Tom	Disabil Rehabil Assist Technol;6(6): 552-63, 2011.	Disabil Rehabil Assist Technol	MEDLINE	article	en	2011	Esclerose Amiotrófica Lateral/reabilitação; Paralisia Cerebral/reabilitação; Equipamentos de Autoajuda; Traumatismos da Medula Espinal/reabilitação; Adolescente; Adulto; Idoso; Algoritmos; Criança; Retroalimentação; Feminino; Humanos; Masculino; Miografia/instrumentação; Miografia/métodos; Quadriplegia/reabilitação; Adulto Jovem	GB	http://dx.doi.org/10.3109/17483107.2010.541323
Manual material handling advice and assistive devices for preventing and treating back pain in workers.	21678349	Verbeek, Jos H; Martimo, Kari-Pekka; Karppinen, Jaro; Kuijer, P Paul Fm; Viikari-Juntura, Eira; Takala, Esa-Pekka	Cochrane Database Syst Rev;(6): CD005958, 2011 Jun 15.	Cochrane Database Syst Rev	MEDLINE	article	en	2011	Dor nas Costas/terapia; Educação em Saúde; Doenças Profissionais/terapia; Equipamentos de Autoajuda; Dor nas Costas/prevenção &amp;amp; controle; Estudos de Coortes; Humanos; Remoção; Doenças Profissionais/prevenção &amp;amp; controle; Ensaios Clínicos Controlados Aleatórios como Assunto	GB	http://dx.doi.org/10.1002/14651858.CD005958.pub3
What&#039;s that sound? Distance determination and aperture passage from ultrasound echoes.	21184624	Davies, Theresa Claire; Pinder, Shane D; Burns, Catherine M	Disabil Rehabil Assist Technol;6(6): 500-10, 2011.	Disabil Rehabil Assist Technol	MEDLINE	article	en	2011	Julgamento; Equipamentos de Autoajuda; Localização de Som; Ultrassonografia Doppler; Análise de Variância; Feminino; Acesso aos Serviços de Saúde; Humanos; Masculino; Transtornos da Visão	GB	http://dx.doi.org/10.3109/17483107.2010.542569
Usability assessment of ASIBOT: a portable robot to aid patients with spinal cord injury.	20969432	Jardón, Alberto; Gil, Ángel M; de la Peña, Ana I; Monje, Concepción A; Balaguer, Carlos	Disabil Rehabil Assist Technol;6(4): 320-30, 2011.	Disabil Rehabil Assist Technol	MEDLINE	article	en	2011	Pessoas com Deficiência/reabilitação; Sistemas Homem-Máquina; Satisfação do Paciente; Robótica; Equipamentos de Autoajuda; Traumatismos da Medula Espinal/reabilitação; Atividades Cotidianas; Humanos; Projetos Piloto; Quebeque	GB	http://dx.doi.org/10.3109/17483107.2010.528144
Computer and cell phone access for individuals with mobility impairments: an overview and case studies.	21558625	Burgstahler, Sheryl; Comden, Dan; Lee, Sang-Mook; Arnold, Anthony; Brown, Kayla	NeuroRehabilitation;28(3): 183-97, 2011.	NeuroRehabilitation	MEDLINE	article	en	2011	Telefones Celulares; Computadores; Pessoas com Deficiência/reabilitação; Transtornos dos Movimentos/reabilitação; Equipamentos de Autoajuda; Adulto; Paralisia Cerebral/reabilitação; Feminino; Humanos; Masculino; Meia-Idade; Distrofias Musculares/reabilitação; Paralisia/etiologia; Paralisia/reabilitação; Traumatismos da Medula Espinal/complicações; Estudantes; Adulto Jovem	NL	http://dx.doi.org/10.3233/NRE-2011-0648
Assistive technology and home modification for people with neurovisual deficits.	21558627	Copolillo, Al; Ivanoff, Synneve Dahlin	NeuroRehabilitation;28(3): 211-20, 2011.	NeuroRehabilitation	MEDLINE	article	en	2011	Lesões Encefálicas/complicações; Doenças do Sistema Nervoso/complicações; Equipamentos de Autoajuda; Transtornos da Visão/etiologia; Transtornos da Visão/reabilitação; Acidentes por Quedas/prevenção &amp;amp; controle; Atenção; Computadores; Óculos; Arquitetura de Instituições de Saúde; Utensílios Domésticos; Habitação; Humanos; Lentes; Iluminação; Transtornos da Percepção/reabilitação; Leitura; …	NL	http://dx.doi.org/10.3233/NRE-2011-0650
Driving, brain injury and assistive technology.	21558628	Lane, Amy K; Benoit, Dana	NeuroRehabilitation;28(3): 221-9, 2011.	NeuroRehabilitation	MEDLINE	article	en	2011	Condução de Veículo; Lesões Encefálicas/reabilitação; Equipamentos de Autoajuda; Exame para Habilitação de Motoristas; Lesões Encefálicas/complicações; Lesões Encefálicas/fisiopatologia; Lesões Encefálicas/psicologia; Simulação por Computador; Humanos; Segurança; Transtornos de Estresse Pós-Traumáticos/etiologia; Transtornos de Estresse Pós-Traumáticos/reabilitação	NL	http://dx.doi.org/10.3233/NRE-2011-0651
Creating an assistive technology clinic: the experience of the Johns Hopkins AT clinic for patients with ALS.	21558633	Casey, Kelly Showalter	NeuroRehabilitation;28(3): 281-93, 2011.	NeuroRehabilitation	MEDLINE	article	en	2011	Instituições de Assistência Ambulatorial; Esclerose Amiotrófica Lateral/reabilitação; Equipamentos de Autoajuda; Instituições de Assistência Ambulatorial/recursos humanos; Instituições de Assistência Ambulatorial/organização &amp;amp; administração; Esclerose Amiotrófica Lateral/fisiopatologia; Esclerose Amiotrófica Lateral/psicologia; Bioética; Apoio Financeiro; Humanos; Comunicação Interdiscipl…	NL	http://dx.doi.org/10.3233/NRE-2011-0656
Is manual wheelchair satisfaction related to active lifestyle and participation in people with a spinal cord injury?	21042333	de Groot, S; Post, M W M; Bongers-Janssen, H M H; Bloemen-Vrencken, J H; van der Woude, L H V	Spinal Cord;49(4): 560-5, 2011 Apr.	Spinal Cord	MEDLINE	article	en	2011	Atividades Cotidianas/psicologia; Terapia por Exercício/psicologia; Paraplegia/psicologia; Satisfação do Paciente; Traumatismos da Medula Espinal/psicologia; Cadeiras de Rodas/psicologia; Adolescente; Adulto; Idoso; Estudos de Coortes; Estudos Transversais; Terapia por Exercício/métodos; Feminino; Humanos; Estilo de Vida; Masculino; Meia-Idade; Paraplegia/reabilitação; Estudos Prospectivos; Traum…	GB	http://dx.doi.org/10.1038/sc.2010.150
Television, computer and portable display device use by people with central vision impairment.	21410501	Woods, Russell L; Satgunam, Premnandhini	Ophthalmic Physiol Opt;31(3): 258-74, 2011 May.	Ophthalmic Physiol Opt	MEDLINE	article	en	2011	Computadores; Televisão; Transtornos da Visão/fisiopatologia; Atividades Cotidianas/psicologia; Adulto; Idoso; Idoso de 80 Anos ou mais; Recursos Audiovisuais; Meios de Comunicação; Feminino; Humanos; Entrevistas como Assunto; Masculino; Meia-Idade; Transtornos da Visão/psicologia; Transtornos da Visão/reabilitação; Adulto Jovem	GB	http://www.ncbi.nlm.nih.gov/pmc/articles/PMC3081664/?tool=pubmed
Amyotrophic lateral sclerosis patients&#039; self-reported satisfaction with assistive technology.	21462207	Gruis, Kirsten L; Wren, Patricia A; Huggins, Jane E	Muscle Nerve;43(5): 643-7, 2011 May.	Muscle Nerve	MEDLINE	article	en	2011	Atividades Cotidianas/psicologia; Esclerose Amiotrófica Lateral/psicologia; Esclerose Amiotrófica Lateral/terapia; Satisfação do Paciente; Autorrelato; Equipamentos de Autoajuda/psicologia; Idoso; Estudos Transversais; Feminino; Inquéritos Epidemiológicos/métodos; Humanos; Masculino; Meia-Idade	US	http://www.ncbi.nlm.nih.gov/pmc/articles/PMC3114042/?tool=pubmed
Electronic aids to daily living and quality of life for persons with tetraplegia.	20883120	Rigby, Patricia; Ryan, Stephen E; Campbell, Kent A	Disabil Rehabil Assist Technol;6(3): 260-7, 2011.	Disabil Rehabil Assist Technol	MEDLINE	article	en	2011	Atividades Cotidianas/psicologia; Eletrônica; Satisfação do Paciente; Quadriplegia/reabilitação; Equipamentos de Autoajuda; Traumatismos da Medula Espinal/reabilitação; Adolescente; Adulto; Idoso; Avaliação da Deficiência; Feminino; Humanos; Masculino; Meia-Idade; Psicometria; Quadriplegia/psicologia; Qualidade de Vida/psicologia; Participação Social; Percepção Social; Traumatismos da Medula Espi…	GB	http://dx.doi.org/10.3109/17483107.2010.522678
Involving children in the development of assistive technology devices.	21370941	Allsop, M; Gallagher, J; Holt, R; Bhakta, B; Wilkie, R M	Disabil Rehabil Assist Technol;6(2): 148-56, 2011.	Disabil Rehabil Assist Technol	MEDLINE	article	en	2011	Pesquisa Participativa Baseada na Comunidade/métodos; Crianças com Deficiência/reabilitação; Preferência do Paciente; Equipamentos de Autoajuda; Interface Usuário-Computador; Criança; Feminino; Humanos; Internet; Masculino	GB	http://dx.doi.org/10.3109/17483107.2010.510178
Electronic aids to daily living: be able to do what you want.	20939677	Verdonck, Michèle Claire; Chard, Gill; Nolan, Maeve	Disabil Rehabil Assist Technol;6(3): 268-81, 2011.	Disabil Rehabil Assist Technol	MEDLINE	article	en	2011	Eletrônica; Equipamentos de Autoajuda; Participação Social/psicologia; Traumatismos da Medula Espinal/reabilitação; Adaptação Psicológica; Avaliação da Deficiência; Grupos Focais; Humanos; Irlanda; Terapia Ocupacional; Autonomia Pessoal; Psicometria; Pesquisa Qualitativa; Qualidade de Vida/psicologia; Traumatismos da Medula Espinal/psicologia; Estresse Psicológico	GB	http://dx.doi.org/10.3109/17483107.2010.525291
Current research outcomes from the spinal cord injury model systems.	21353816	Chen, Yuying; Deutsch, Anne; DeVivo, Michael J; Johnson, Kurt; Kalpakjian, Claire Z; Nemunaitis, Gregory; Tulsky, David	Arch Phys Med Rehabil;92(3): 329-31, 2011 Mar.	Arch Phys Med Rehabil	MEDLINE	article	en	2011	Pesquisa Biomédica/métodos; Pesquisa Biomédica/organização &amp;amp; administração; Fisioterapia/métodos; Fisioterapia/organização &amp;amp; administração; Traumatismos da Medula Espinal/reabilitação; Assistência Integral à Saúde/organização &amp;amp; administração; Bases de Dados Factuais; Humanos; Estados Unidos	US	http://dx.doi.org/10.1016/j.apmr.2010.12.011
Patterns, predictors, and associated benefits of driving a modified vehicle after spinal cord injury: findings from the National Spinal Cord Injury Model Systems.	21353830	Norweg, Anna; Jette, Alan M; Houlihan, Bethlyn; Ni, Pengsheng; Boninger, Michael L	Arch Phys Med Rehabil;92(3): 477-83, 2011 Mar.	Arch Phys Med Rehabil	MEDLINE	article	en	2011	Condução de Veículo/estatística &amp;amp; dados numéricos; Traumatismos da Medula Espinal/reabilitação; Adolescente; Adulto; Fatores Etários; Condução de Veículo/psicologia; Estudos Transversais; Feminino; Humanos; Masculino; Meia-Idade; Estudos Retrospectivos; Fatores Sexuais; Fatores Socioeconômicos; Traumatismos da Medula Espinal/psicologia; Índices de Gravidade do Trauma; Adulto Jovem	US	http://dx.doi.org/10.1016/j.apmr.2010.07.234
Emergency evacuation readiness of full-time wheelchair users with spinal cord injury.	21353832	McClure, Laura A; Boninger, Michael L; Oyster, Michelle L; Roach, Mary Joan; Nagy, Jennifer; Nemunaitis, Gregory	Arch Phys Med Rehabil;92(3): 491-8, 2011 Mar.	Arch Phys Med Rehabil	MEDLINE	article	en	2011	Emergências; Traumatismos da Medula Espinal/reabilitação; Cadeiras de Rodas; Adulto; Pessoas com Deficiência; Feminino; Humanos; Masculino; Meia-Idade; Fatores Socioeconômicos; Índices de Gravidade do Trauma	US	http://dx.doi.org/10.1016/j.apmr.2010.08.030
Future directions for spinal cord injury research: recent developments and model systems contributions.	21353833	Tate, Denise G; Boninger, Michael L; Jackson, Amie B	Arch Phys Med Rehabil;92(3): 509-15, 2011 Mar.	Arch Phys Med Rehabil	MEDLINE	article	en	2011	Pesquisa Biomédica; Qualidade de Vida; Equipamentos de Autoajuda/utilização; Traumatismos da Medula Espinal/psicologia; Traumatismos da Medula Espinal/reabilitação; Assistência Integral à Saúde/organização &amp;amp; administração; Humanos; Relações Interpessoais	US	http://dx.doi.org/10.1016/j.apmr.2010.07.243
Current methods of visual rehabilitation.	22259642	Trauzettel-Klosinski, Susanne	Dtsch Arztebl Int;108(51-52): 871-8, 2011 Dec.	Dtsch Arztebl Int	MEDLINE	article	en	2011	Óculos; Equipamentos de Autoajuda; Transtornos da Visão/diagnóstico; Transtornos da Visão/reabilitação; Humanos	DE	http://www.ncbi.nlm.nih.gov/pmc/articles/PMC3258578/?tool=pubmed
Asynchronous P300-based brain-computer interface to control a virtual environment: initial tests on end users.	22208118	Aloise, Fabio; Schettini, Francesca; Aricò, Pietro; Salinari, Serenella; Guger, Christoph; Rinsma, Johanna; Aiello, Marco; Mattia, Donatella; Cincotti, Febo	Clin EEG Neurosci;42(4): 219-24, 2011 Oct.	Clin EEG Neurosci	MEDLINE	article	en	2011	Atividades Cotidianas; Esclerose Amiotrófica Lateral/reabilitação; Eletroencefalografia/métodos; Monitoramento Ambiental/métodos; Potencial Evocado P300/fisiologia; Sistemas Homem-Máquina; Esclerose Múltipla/reabilitação; Equipamentos de Autoajuda; Reabilitação do Acidente Vascular Cerebral; Interface Usuário-Computador; Idoso; Algoritmos; Esclerose Amiotrófica Lateral/fisiopatologia; Feminino; H…	US
Design and evaluation of Mina: a robotic orthosis for paraplegics.	22275666	Neuhaus, Peter D; Noorden, Jerryll H; Craig, Travis J; Torres, Tecalote; Kirschbaum, Justin; Pratt, Jerry E	IEEE Int Conf Rehabil Robot;2011: 5975468, 2011.	IEEE Int Conf Rehabil Robot	MEDLINE	article	en	2011	Marcha/fisiologia; Aparelhos Ortopédicos; Robótica/instrumentação; Robótica/métodos; Equipamentos de Autoajuda; Adulto; Feminino; Humanos; Masculino; Movimento/fisiologia; Traumatismos da Medula Espinal/reabilitação; Caminhada/fisiologia; Adulto Jovem	US	http://dx.doi.org/10.1109/ICORR.2011.5975468
Indoor waypoint navigation via magnetic anomalies.	22255538	Riehle, Timothy H; Anderson, Shane M; Lichter, Patrick A; Condon, John P; Sheikh, Suneel I; Hedin, Daniel S	Conf Proc IEEE Eng Med Biol Soc;2011: 5315-8, 2011.	Conf Proc IEEE Eng Med Biol Soc	MEDLINE	article	en	2011	Telefones Celulares; Sistemas de Informação Geográfica/instrumentação; Magnetometria/instrumentação; Equipamentos de Autoajuda; Auxiliares Sensoriais; Transtornos da Visão/reabilitação; Desenho de Equipamento; Análise de Falha de Equipamento; Humanos	US	http://dx.doi.org/10.1109/IEMBS.2011.6091315
Towards a brain controlled assistive technology for powered mobility.	21096887	Kaneswaran, Kelly; Arshak, Khalil; Burke, Edward; Condron, James	Conf Proc IEEE Eng Med Biol Soc;2010: 4176-80, 2010.	Conf Proc IEEE Eng Med Biol Soc	MEDLINE	article	en	2010	Encéfalo/fisiopatologia; Movimento; Equipamentos de Autoajuda; Esclerose Amiotrófica Lateral/fisiopatologia; Lesões Encefálicas/fisiopatologia; Feminino; Humanos; Masculino; Esclerose Múltipla/fisiopatologia; Interface Usuário-Computador	US	http://dx.doi.org/10.1109/IEMBS.2010.5627385
Evidence supporting technology-based interventions for people with early-stage Alzheimer&#039;s disease.	20873690	Buettner, Linda L; Yu, Fang; Burgener, Sandra C	J Gerontol Nurs;36(10): 15-9, 2010 Oct.	J Gerontol Nurs	MEDLINE	article	en	2010	Doença de Alzheimer/reabilitação; Tecnologia Biomédica; Aplicação de Informática Médica; Equipamentos de Autoajuda; Humanos; Sistemas de Alerta; Consulta Remota; Tecnologia de Sensoriamento Remoto	US	http://dx.doi.org/10.3928/00989134-20100831-01
Association of shoulder pain with the use of mobility devices in persons with chronic spinal cord injury.	20970758	Jain, Nitin B; Higgins, Laurence D; Katz, Jeffrey N; Garshick, Eric	PM R;2(10): 896-900, 2010 Oct.	PM R	MEDLINE	article	en	2010	Equipamentos de Autoajuda; Dor de Ombro/epidemiologia; Traumatismos da Medula Espinal/reabilitação; Adulto; Idoso; Doença Crônica; Estudos Transversais; Feminino; Humanos; Masculino; Meia-Idade; Exame Neurológico; Equipamentos Ortopédicos; Medição da Dor; Inquéritos e Questionários; Cadeiras de Rodas	US	http://www.ncbi.nlm.nih.gov/pmc/articles/PMC3078578/?tool=pubmed
Wheeled mobility: factors influencing mobility and assistive technology in veterans and servicemembers with major traumatic limb loss from Vietnam war and OIF/OEF conflicts.	20803403	Laferrier, Justin Z; McFarland, Lynne V; Boninger, Michael L; Cooper, Rory A; Reiber, Gayle E	J Rehabil Res Dev;47(4): 349-60, 2010.	J Rehabil Res Dev	MEDLINE	article	en	2010	Amputação Traumática/reabilitação; Traumatismo Múltiplo/reabilitação; Satisfação do Paciente; Cadeiras de Rodas/utilização; Atividades Cotidianas; Campanha Afegã de 2001-; Comorbidade; Transtornos Traumáticos Cumulativos/etiologia; Feminino; Inquéritos Epidemiológicos; Humanos; Guerra do Iraque 2003-2011; Masculino; Meia-Idade; Militares; Próteses e Implantes/utilização; Veteranos; Guerra do Viet…	US
Discreet discrete commands for assistive and neuroprosthetic devices.	20064765	Foldes, Stephen T; Taylor, Dawn M	IEEE Trans Neural Syst Rehabil Eng;18(3): 236-44, 2010 Jun.	IEEE Trans Neural Syst Rehabil Eng	MEDLINE	article	en	2010	Próteses e Implantes; Equipamentos de Autoajuda; Algoritmos; Calibragem; Sinais (Psicologia); Interpretação Estatística de Dados; Análise Discriminante; Eletroencefalografia; Eletromiografia; Humanos; Arcada Osseodentária/fisiologia; Mastigação/fisiologia; Músculo Esquelético/fisiologia; Músculos do Pescoço/fisiologia; Redes Neurais (Computação); Desempenho Psicomotor/fisiologia; Reprodutibilidad…	US	http://dx.doi.org/10.1109/TNSRE.2009.2033428
Management of older people with dry and wet age-related macular degeneration.	20617714	Watkinson, Sue	Nurs Older People;22(5): 21-6, 2010 Jun.	Nurs Older People	MEDLINE	article	en	2010	Degeneração Macular/terapia; Papel do Profissional de Enfermagem; Adaptação Psicológica; Idoso; Olho/anatomia &amp;amp; histologia; Enfermagem Geriátrica/métodos; Alucinações/etiologia; Humanos; Degeneração Macular/diagnóstico; Degeneração Macular/etiologia; Degeneração Macular/psicologia; Qualidade de Vida; Encaminhamento e Consulta; Fatores de Risco; Equipamentos de Autoajuda; Apoio Social; Sín…	GB
Comparative evaluation of electric wheelchair manoeuvrability.	20549168	Pellegrini, Nadine; Bouche, Sébastien; Barbot, Frédéric; Figère, Marjorie; Guillon, Bruno; Lofaso, Frédéric	J Rehabil Med;42(6): 605-7, 2010 Jun.	J Rehabil Med	MEDLINE	article	en	2010	Pessoas com Deficiência/reabilitação; Cadeiras de Rodas; Adulto; Fontes de Energia Elétrica; Feminino; Humanos; Masculino; Limitação da Mobilidade; Satisfação do Paciente; Estudos Prospectivos; Quadriplegia/reabilitação; Inquéritos e Questionários	SE	http://dx.doi.org/10.2340/16501977-0562
Design of inductive sensors for tongue control system for computers and assistive devices.	20307253	Lontis, Eugen R; Struijk, Lotte N S A	Disabil Rehabil Assist Technol;5(4): 266-71, 2010 Jul.	Disabil Rehabil Assist Technol	MEDLINE	article	en	2010	Eletrônica Médica/instrumentação; Equipamentos de Autoajuda; Língua; Interface Usuário-Computador; Periféricos de Computador; Pessoas com Deficiência; Desenho de Equipamento; Análise de Elementos Finitos; Humanos; Quadriplegia; Estatística como Assunto	GB	http://dx.doi.org/10.3109/17483101003718138
Taking care of one&#039;s brain: how manipulating the brain changes people&#039;s selves.	20518157	Brenninkmeijer, Jonna	Hist Human Sci;23(1): 107-26, 2010.	Hist Human Sci	MEDLINE	article	en	2010	Atividades Cotidianas; Transtorno do Deficit de Atenção com Hiperatividade; Melhoramento Biomédico; Encéfalo; Ego; Equipamentos de Autoajuda; Atividades Cotidianas/psicologia; Transtorno do Deficit de Atenção com Hiperatividade/etnologia; Transtorno do Deficit de Atenção com Hiperatividade/história; Melhoramento Biomédico/história; Química Encefálica/fisiologia; História do Século XX; História do…	GB
International occupational therapy journal.	20370532	Bernspång, Birgitta	Scand J Occup Ther;17(2): 99-100, 2010.	Scand J Occup Ther	MEDLINE	article	en	2010	Políticas Editoriais; Terapia Ocupacional/métodos; Equipamentos de Autoajuda; Atividades Cotidianas; Afasia/reabilitação; Humanos; Transtornos Mentais/reabilitação; Reabilitação do Acidente Vascular Cerebral	GB	http://dx.doi.org/10.3109/11038121003798149
Pediatric rehabilitation: 4. Prescribing assistive technology to promote community integration.	20359676	Trovato, Melissa; Kim, Heakyung; Moberg-Wolff, Elizabeth; Murphy, Nancy; Kim, Chong Tae	PM R;2(3): S26-30, 2010 Mar.	PM R	MEDLINE	article	en	2010	Paralisia Cerebral/reabilitação; Crianças com Deficiência/reabilitação; Equipamentos de Autoajuda; Atrofias Musculares Espinais da Infância/reabilitação; Reabilitação do Acidente Vascular Cerebral; Adolescente; Criança; Pré-Escolar; Feminino; Humanos; Masculino	US	http://dx.doi.org/10.1016/j.pmrj.2010.01.003
Persons with Alzheimer&#039;s disease perform daily activities using verbal-instruction technology: a maintenance assessment.	20222771	Lancioni, Giulio; Singh, Nirbhay; O&#039;Reilly, Mark; Zonno, Nadia; Cassano, Germana; De Vanna, Floriana; De Bari, Anna Laura; Pinto, Katia; Minervini, Mauro	Dev Neurorehabil;13(2): 103-13, 2010.	Dev Neurorehabil	MEDLINE	article	en	2010	Atividades Cotidianas/psicologia; Afeto; Doença de Alzheimer/psicologia; Doença de Alzheimer/reabilitação; Terapia Comportamental/métodos; Comportamento Verbal; Idoso; Idoso de 80 Anos ou mais; Feminino; Seguimentos; Humanos; Masculino; Meia-Idade; Escalas de Graduação Psiquiátrica; Qualidade de Vida/psicologia; Equipamentos de Autoajuda/psicologia; Índice de Gravidade de Doença; Resultado do Tra…	GB	http://dx.doi.org/10.3109/17518420903468480
Project Shake-It-Up: using health promotion, capacity building and a disability studies framework to increase self efficacy.	20302442	Block, Pamela; Vanner, Elizabeth A; Keys, Christopher B; Rimmer, James H; Skeels, Sarah Everhart	Disabil Rehabil;32(9): 741-54, 2010.	Disabil Rehabil	MEDLINE	article	en	2010	Pessoas com Deficiência/reabilitação; Promoção da Saúde; Esclerose Múltipla/reabilitação; Doenças Neuromusculares/reabilitação; Autoeficácia; Traumatismos da Medula Espinal/reabilitação; Adulto; Idoso; Feminino; Humanos; Masculino; Meia-Idade; Poder (Psicologia); Equipamentos de Autoajuda; Adulto Jovem	GB	http://dx.doi.org/10.3109/09638280903295466
Reliability of soleus H-reflexes in standing and walking post-incomplete spinal cord injury.	20199205	Phadke, Chetan P; Thompson, Floyd J; Trimble, Mark H; Behrman, Andrea L; Kukulka, Carl G	Int J Neurosci;120(2): 128-36, 2010 Feb.	Int J Neurosci	MEDLINE	article	en	2010	Reflexo H/fisiologia; Músculo Esquelético/fisiopatologia; Traumatismos da Medula Espinal/fisiopatologia; Caminhada/fisiologia; Adulto; Idoso; Feminino; Humanos; Masculino; Meia-Idade; Movimento/fisiologia; Exame Neurológico; Postura/fisiologia; Desempenho Psicomotor/fisiologia; Reprodutibilidade dos Testes; Equipamentos de Autoajuda; Traumatismos da Medula Espinal/patologia; Adulto Jovem	GB	http://dx.doi.org/10.3109/00207450903337739
Standing balance assessment in ASIA D paraplegic and tetraplegic participants: concurrent validity of the Berg Balance Scale.	19773797	Lemay, J-F; Nadeau, S	Spinal Cord;48(3): 245-50, 2010 Mar.	Spinal Cord	MEDLINE	article	en	2010	Paraplegia/fisiopatologia; Equilíbrio Postural/fisiologia; Quadriplegia/fisiopatologia; Adulto; Idoso; Feminino; Humanos; Estudos Longitudinais; Masculino; Meia-Idade; Limitação da Mobilidade; Reprodutibilidade dos Testes; Equipamentos de Autoajuda; Caminhada/fisiologia; Adulto Jovem	GB	http://dx.doi.org/10.1038/sc.2009.119
Upper limb nerve entrapment syndromes in veterans with lower limb amputations.	20129508	Pyo, Jay; Pasquina, Paul F; DeMarco, Michael; Wallach, Robert; Teodorski, Emily; Cooper, Rory A	PM R;2(1): 14-22, 2010 Jan.	PM R	MEDLINE	article	en	2010	Amputação/efeitos adversos; Pernas/cirurgia; Síndromes de Compressão Nervosa/etiologia; Extremidade Superior/inervação; Veteranos/estatística &amp;amp; dados numéricos; Adolescente; Adulto; Idoso; Idoso de 80 Anos ou mais; Eletromiografia; Feminino; Humanos; Incidência; Masculino; Meia-Idade; Síndromes de Compressão Nervosa/diagnóstico; Síndromes de Compressão Nervosa/epidemiologia; Estudos Retro…	US	http://dx.doi.org/10.1016/j.pmrj.2009.10.002
AccessScope project: Accessible light microscope for users with upper limb mobility or visual impairments.	20038264	Mansoor, Awais; Ahmed, Wamiq M; Samarapungavan, Ala; Cirillo, John; Schwarte, David; Robinson, J Paul; Duerstock, Bradley S	Disabil Rehabil Assist Technol;5(2): 143-52, 2010 Jan.	Disabil Rehabil Assist Technol	MEDLINE	article	en	2010	Pessoas com Deficiência; Internet; Microscopia/instrumentação; Equipamentos de Autoajuda; Extremidade Superior; Transtornos da Visão; Humanos; Microscopia/métodos; Interface Usuário-Computador	GB	http://dx.doi.org/10.3109/17483100903387630
Evaluation of tooth-click triggering and speech recognition in assistive technology for computer access.	19679651	Simpson, Tyler; Gauthier, Michel; Prochazka, Arthur	Neurorehabil Neural Repair;24(2): 188-94, 2010 Feb.	Neurorehabil Neural Repair	MEDLINE	article	en	2010	Auxiliares de Comunicação para Pessoas com Deficiência; Reconhecimento Automatizado de Padrão/métodos; Fala; Interface Usuário-Computador; Adulto; Algoritmos; Inteligência Artificial; Desenho de Equipamento; Feminino; Movimentos da Cabeça/fisiologia; Humanos; Masculino; Meia-Idade; Quadriplegia/reabilitação; Análise e Desempenho de Tarefas	US	http://dx.doi.org/10.1177/1545968309341647
An investigation of teaching staff members&#039; and parents&#039; views on the current state of adaptive seating technology and provision.	19941437	Telfer, Scott; Solomonidis, Stephan; Spence, William	Disabil Rehabil Assist Technol;5(1): 14-24, 2010 Jan.	Disabil Rehabil Assist Technol	MEDLINE	article	en	2010	Crianças com Deficiência/reabilitação; Doenças Neuromusculares/reabilitação; Pais; Equipamentos de Autoajuda; Adolescente; Criança; Pré-Escolar; Estudos Transversais; Avaliação da Deficiência; Feminino; Humanos; Masculino; Doenças Neuromusculares/diagnóstico; Postura/fisiologia; Serviços de Saúde Escolar; Estatísticas não Paramétricas; Inquéritos e Questionários; Ensino; Reino Unido; Cadeiras de …	GB	http://dx.doi.org/10.3109/17483100903191334
A multiple camera tongue switch for a child with severe spastic quadriplegic cerebral palsy.	19941441	Leung, Brian; Chau, Tom	Disabil Rehabil Assist Technol;5(1): 58-68, 2010 Jan.	Disabil Rehabil Assist Technol	MEDLINE	article	en	2010	Paralisia Cerebral/reabilitação; Quadriplegia/reabilitação; Equipamentos de Autoajuda; Gravação em Vídeo/instrumentação; Paralisia Cerebral/complicações; Criança; Avaliação da Deficiência; Desenho de Equipamento; Segurança de Equipamentos; Seguimentos; Humanos; Masculino; Modalidades de Fisioterapia/instrumentação; Quadriplegia/etiologia; Língua; Resultado do Tratamento	GB	http://dx.doi.org/10.3109/17483100903254561
Motor neurone disease: practical update ignores rehabilitative approaches--particularly assistive technology.	21416673	Frank, Andrew	Clin Med (Lond);10(6): 640-1, 2010 Dec.	Clin Med (Lond)	MEDLINE	article	en	2010	Doença dos Neurônios Motores/reabilitação; Equipamentos de Autoajuda/tendências; Avaliação da Tecnologia Biomédica/métodos; Progressão da Doença; Desenho de Equipamento; Humanos; Equipamentos de Autoajuda/normas	GB
A method for selection of appropriate assistive technology for computer access.	20216223	Jenko, Mojca; Matjacic, Zlatko; Vidmar, Gaj; Bester, Janez; Pogacnikb, Matevz; Zupan, Anton	Int J Rehabil Res;33(4): 298-305, 2010 Dec.	Int J Rehabil Res	MEDLINE	article	en	2010	Pessoas com Deficiência/reabilitação; Internet; Doenças Neuromusculares/reabilitação; Equipamentos de Autoajuda; Interface Usuário-Computador; Atividades Cotidianas/classificação; Adolescente; Adulto; Criança; Conhecimentos em Informática; Periféricos de Computador; Comportamento Cooperativo; Avaliação da Deficiência; Feminino; Humanos; Comunicação Interdisciplinar; Curva de Aprendizado; Masculin…	GB	http://dx.doi.org/10.1097/MRR.0b013e3283375e35
Individual&#039;s recollections of their experiences in eye clinics and understanding of their eye condition: results from a survey of visually impaired people in Britain.	21205260	Douglas, Graeme; Pavey, Sue; Corcoran, Christine; Eperjesi, Frank	Ophthalmic Physiol Opt;30(6): 748-57, 2010 Nov.	Ophthalmic Physiol Opt	MEDLINE	article	en	2010	Conhecimentos, Atitudes e Prática em Saúde; Ambulatório Hospitalar/estatística &amp;amp; dados numéricos; Transtornos da Visão/psicologia; Pessoas com Deficiência Visual/psicologia; Adolescente; Adulto; Idoso; Inquéritos Epidemiológicos/métodos; Inquéritos Epidemiológicos/normas; Humanos; Rememoração Mental; Meia-Idade; Ambulatório Hospitalar/normas; Educação de Pacientes como Assunto/normas; Edu…	GB	http://dx.doi.org/10.1111/j.1475-1313.2010.00784.x
Quality-of-life technology for people with spinal cord injuries.	19951774	Cooper, Rory A; Cooper, Rosemarie	Phys Med Rehabil Clin N Am;21(1): 1-13, 2010 Feb.	Phys Med Rehabil Clin N Am	MEDLINE	article	en	2010	Atividades Cotidianas; Qualidade de Vida; Equipamentos de Autoajuda; Traumatismos da Medula Espinal/reabilitação; Fenômenos Biomecânicos; Previsões; Engenharia Humana; Humanos; Veículos Automotores; Traumatismos da Medula Espinal/fisiopatologia; Equipamentos Esportivos; Cadeiras de Rodas	US	http://dx.doi.org/10.1016/j.pmr.2009.07.004
Wheelchair repairs, breakdown, and adverse consequences for people with traumatic spinal cord injury.	19969165	McClure, Laura A; Boninger, Michael L; Oyster, Michelle L; Williams, Steve; Houlihan, Bethlyn; Lieberman, Jesse A; Cooper, Rory A	Arch Phys Med Rehabil;90(12): 2034-8, 2009 Dec.	Arch Phys Med Rehabil	MEDLINE	article	en	2009	Análise de Falha de Equipamento; Traumatismos da Medula Espinal/epidemiologia; Cadeiras de Rodas; Adulto; Equipamentos e Provisões Elétricas; Feminino; Humanos; Masculino; Inquéritos e Questionários	US	http://dx.doi.org/10.1016/j.apmr.2009.07.020
Evaluation of the tongue drive system by individuals with high-level spinal cord injury.	19964938	Huo, Xueliang; Cheng, Chihwen; Ghovanloo, Maysam	Conf Proc IEEE Eng Med Biol Soc;2009: 555-8, 2009.	Conf Proc IEEE Eng Med Biol Soc	MEDLINE	article	en	2009	Auxiliares de Comunicação para Pessoas com Deficiência; Processamento de Sinais Assistido por Computador/instrumentação; Traumatismos da Medula Espinal/reabilitação; Telemetria/instrumentação; Língua/fisiopatologia; Tato; Interface Usuário-Computador; Adulto; Desenho de Equipamento; Análise de Falha de Equipamento; Feminino; Humanos; Masculino; Sistemas Homem-Máquina; Meia-Idade; Paraplegia/etiol…	US	http://www.ncbi.nlm.nih.gov/pmc/articles/PMC4467691/?tool=pubmed
Design of an exoskeleton for index finger rehabilitation.	19965067	Wang, Ju; Li, Jiting; Zhang, Yuru; Wang, Shuang	Conf Proc IEEE Eng Med Biol Soc;2009: 5957-60, 2009.	Conf Proc IEEE Eng Med Biol Soc	MEDLINE	article	en	2009	Dedos/fisiopatologia; Sistemas Homem-Máquina; Transtornos dos Movimentos/fisiopatologia; Transtornos dos Movimentos/reabilitação; Aparelhos Ortopédicos; Robótica/instrumentação; Equipamentos de Autoajuda; Desenho de Equipamento; Análise de Falha de Equipamento; Humanos	US	http://dx.doi.org/10.1109/IEMBS.2009.5334779
Post-polio syndrome: a perspective from three countries.	19942191	Grimby, Gunnar; Li, Jianan; Vandenakker, Carol; Sandel, M Elizabeth	PM R;1(11): 1035-40, 2009 Nov.	PM R	MEDLINE	article	en	2009	Síndrome Pós-Poliomielite/diagnóstico; Síndrome Pós-Poliomielite/reabilitação; China; Depressão/prevenção &amp;amp; controle; Diagnóstico Diferencial; Eletromiografia; Inglaterra; Terapia por Exercício; Feminino; Humanos; Anamnese; Meia-Idade; Fadiga Muscular; Aparelhos Ortopédicos; Dor/prevenção &amp;amp; controle; Exame Físico; Síndrome Pós-Poliomielite/fisiopatologia; Equipamentos de Autoajuda…	US	http://dx.doi.org/10.1016/j.pmrj.2009.09.005
Enriching lighting design.	19893187	Brawley, Elizabeth C	NeuroRehabilitation;25(3): 189-99, 2009.	NeuroRehabilitation	MEDLINE	article	en	2009	Estruturas de Acesso; Pessoas com Deficiência/reabilitação; Arquitetura de Instituições de Saúde/métodos; Iluminação/métodos; Doenças do Sistema Nervoso/reabilitação; Instituições Residenciais/organização &amp;amp; administração; Meio Social; Atividades Cotidianas/psicologia; Idoso; Doença de Alzheimer/psicologia; Doença de Alzheimer/reabilitação; Ritmo Circadiano; Pessoas com Deficiência/psicolo…	NL	http://dx.doi.org/10.3233/NRE-2009-0515
RESNA position on the application of wheelchair standing devices.	19908680	Arva, Julianna; Paleg, Ginny; Lange, Michelle; Lieberman, Jenny; Schmeler, Mark; Dicianno, Brad; Babinec, Mike; Rosen, Lauren	Assist Technol;21(3): 161-8; quiz 169-71, 2009.	Assist Technol	MEDLINE	article	en	2009	Paralisia Cerebral/reabilitação; Esclerose Múltipla/reabilitação; Quadriplegia/reabilitação; Cadeiras de Rodas; Adulto; Idoso; Densidade Óssea; Humanos; Masculino; Esclerose Múltipla/complicações; América do Norte; Equipamentos de Autoajuda; Estados Unidos; Adulto Jovem	US	http://dx.doi.org/10.1080/10400430903175622
Persons with mild and moderate Alzheimer&#039;s disease use verbal-instruction technology to manage daily activities: effects on performance and mood.	19842817	Lancioni, Giulio; Singh, Nirbhay; O&#039;Reilly, Mark; Zonno, Nadia; Flora, Antonio; Cassano, Germana; De Vanna, Floriana; De Bari, Anna Laura; Pinto, Katia; Minervini, Mauro	Dev Neurorehabil;12(4): 181-90, 2009 Aug.	Dev Neurorehabil	MEDLINE	article	en	2009	Atividades Cotidianas/psicologia; Afeto; Doença de Alzheimer/psicologia; Doença de Alzheimer/reabilitação; Equipamentos de Autoajuda/psicologia; Idoso; Feminino; Humanos; Masculino; Qualidade de Vida; Índice de Gravidade de Doença	GB
Life can be worth living in locked-in syndrome.	19818912	Lulé, D; Zickler, C; Häcker, S; Bruno, M A; Demertzi, A; Pellas, F; Laureys, S; Kübler, A	Prog Brain Res;177: 339-51, 2009.	Prog Brain Res	MEDLINE	article	en	2009	Adaptação Psicológica/fisiologia; Transtornos da Consciência/psicologia; Quadriplegia/psicologia; Qualidade de Vida; Transtornos da Consciência/complicações; Depressão/etiologia; Depressão/psicologia; Pessoas com Deficiência/psicologia; Humanos; Quadriplegia/complicações; Inquéritos e Questionários	NL	http://dx.doi.org/10.1016/S0079-6123(09)17723-3
Changes in ability, perceived difficulty and use of assistive devices in everyday life: a 4-year follow-up study in people with late effects of polio.	19519806	Thorén-Jönsson, A-L; Willén, C; Sunnerhagen, K S	Acta Neurol Scand;120(5): 324-30, 2009 Nov.	Acta Neurol Scand	MEDLINE	article	en	2009	Atividades Cotidianas; Síndrome Pós-Poliomielite/psicologia; Adolescente; Adulto; Idoso; Idoso de 80 Anos ou mais; Progressão da Doença; Feminino; Seguimentos; Humanos; Masculino; Meia-Idade; Pacientes Ambulatoriais; Aceitação pelo Paciente de Cuidados de Saúde; Síndrome Pós-Poliomielite/reabilitação; Equipamentos de Autoajuda; Estatísticas não Paramétricas; Inquéritos e Questionários	DK	http://dx.doi.org/10.1111/j.1600-0404.2009.01186.x
Oral home telecare for adults with tetraplegia: a feasibility study.	19740151	Yuen, Hon K; Pope, Charlene	Spec Care Dentist;29(5): 204-9, 2009 Sep-Oct.	Spec Care Dentist	MEDLINE	article	en	2009	Assistência Odontológica; Serviços de Assistência Domiciliar; Quadriplegia; Telemedicina; Adulto; Dispositivos para o Cuidado Bucal Domiciliar; Desenho de Equipamento; Estudos de Viabilidade; Retroalimentação; Feminino; Acesso aos Serviços de Saúde; Humanos; Internet; Microcomputadores; Meia-Idade; Terapia Ocupacional; Higiene Bucal/educação; Educação de Pacientes como Assunto; Satisfação do Paci…	US	http://dx.doi.org/10.1111/j.1754-4505.2009.00094.x
Techniques and recommendations for the inclusion of users with autism in the design of assistive technologies.	19715250	Francis, Peter; Mellor, David; Firth, Lucy	Assist Technol;21(2): 57-68, 2009.	Assist Technol	MEDLINE	article	en	2009	Transtorno Autístico/reabilitação; Equipamentos de Autoajuda; Técnica Delfos; Desenho de Equipamento; Humanos; Relações Profissional-Paciente	US	http://dx.doi.org/10.1080/10400430902945561
Hypercapnia in late-phase ALI/ARDS: providing spontaneous breathing using pumpless extracorporeal lung assist.	19183941	Weber-Carstens, Steffen; Bercker, Sven; Hommel, Matthias; Deja, Maria; MacGuill, Martin; Dreykluft, Christiane; Kaisers, Udo	Intensive Care Med;35(6): 1100-5, 2009 Jun.	Intensive Care Med	MEDLINE	article	en	2009	Lesão Pulmonar Aguda/fisiopatologia; Circulação Extracorpórea/instrumentação; Hipercapnia/fisiopatologia; Respiração; Síndrome do Desconforto Respiratório do Adulto/fisiopatologia; Adulto; Idoso; Feminino; Alemanha; Humanos; Masculino; Meia-Idade; Estudos Retrospectivos; Equipamentos de Autoajuda	US	http://dx.doi.org/10.1007/s00134-009-1426-3
Keeping In Touch Everyday (KITE) project: developing assistive technologies with people with dementia and their carers to promote independence.	19193255	Robinson, Louise; Brittain, Katie; Lindsay, Stephen; Jackson, Dan; Olivier, Patrick	Int Psychogeriatr;21(3): 494-502, 2009 Jun.	Int Psychogeriatr	MEDLINE	article	en	2009	Atividades Cotidianas; Cuidadores/psicologia; Transtornos Cognitivos/reabilitação; Demência/reabilitação; Desenho de Equipamento/métodos; Equipamentos de Autoajuda/estatística &amp;amp; dados numéricos; Doença de Alzheimer/psicologia; Doença de Alzheimer/reabilitação; Transtornos Cognitivos/psicologia; Auxiliares de Comunicação para Pessoas com Deficiência; Demência/psicologia; Educação/métodos; …	GB	http://dx.doi.org/10.1017/S1041610209008448
Impact of visual impairment on service and device use by individuals with diabetic retinopathy.	19093272	Schmier, Jordana K; Covert, David W; Matthews, G Philip; Zakov, Z Nicholas	Disabil Rehabil;31(8): 659-65, 2009.	Disabil Rehabil	MEDLINE	article	en	2009	Cuidadores/utilização; Retinopatia Diabética/reabilitação; Equipamentos de Autoajuda/utilização; Transtornos da Visão/reabilitação; Acidentes por Quedas/estatística &amp;amp; dados numéricos; Adulto; Idoso; Idoso de 80 Anos ou mais; Cuidadores/economia; Custos e Análise de Custo; Retinopatia Diabética/economia; Retinopatia Diabética/fisiopatologia; Feminino; Humanos; Masculino; Meia-Idade; Equipa…	GB	http://dx.doi.org/10.1080/09638280802239391
Measuring function in advanced ALS: validation of ALSFRS-EX extension items.	19364363	Wicks, P; Massagli, M P; Wolf, C; Heywood, J	Eur J Neurol;16(3): 353-9, 2009 Mar.	Eur J Neurol	MEDLINE	article	en	2009	Esclerose Amiotrófica Lateral/diagnóstico; Índice de Gravidade de Doença; Atividades Cotidianas; Esclerose Amiotrófica Lateral/fisiopatologia; Esclerose Amiotrófica Lateral/psicologia; Emoções; Expressão Facial; Feminino; Seguimentos; Humanos; Internet; Masculino; Meia-Idade; Destreza Motora; Análise de Componente Principal; Reprodutibilidade dos Testes; Inquéritos e Questionários	GB	http://dx.doi.org/10.1111/j.1468-1331.2008.02434.x
Three steps forward, two steps back in helping people with dementia.	19155743	Brodaty, Henry	Am J Geriatr Psychiatry;17(2): 85-7, 2009 Feb.	Am J Geriatr Psychiatry	MEDLINE	article	en	2009	Demência/complicações; Demência/terapia; Transtornos do Sono-Vigília/terapia; Demência/tratamento farmacológico; Humanos; Memantina/administração &amp;amp; dosagem; Memantina/efeitos adversos; Memantina/uso terapêutico; Equipamentos de Autoajuda; Transtornos do Sono-Vigília/tratamento farmacológico	GB	http://dx.doi.org/10.1097/JGP.0b013e3181942338
Intelligent assistive technology applications to dementia care: current capabilities, limitations, and future challenges.	18849532	Bharucha, Ashok J; Anand, Vivek; Forlizzi, Jodi; Dew, Mary Amanda; Reynolds, Charles F; Stevens, Scott; Wactlar, Howard	Am J Geriatr Psychiatry;17(2): 88-104, 2009 Feb.	Am J Geriatr Psychiatry	MEDLINE	article	en	2009	Transtornos Cognitivos/reabilitação; Demência/reabilitação; Pessoas com Deficiência/reabilitação; Ciência de Laboratório Médico/tendências; Transtornos da Memória/reabilitação; Equipamentos de Autoajuda/tendências; Idoso; Agnosia/reabilitação; Doença de Alzheimer/reabilitação; Afasia/reabilitação; Técnicas Biossensoriais; Cuidadores; Bases de Dados como Assunto; Humanos; Cuidados Paliativos; Equi…	GB	http://www.ncbi.nlm.nih.gov/pmc/articles/PMC2768007/?tool=pubmed
Fostering locomotor behavior of children with developmental disabilities: An overview of studies using treadmills and walkers with microswitches.	18573637	Lancioni, Giulio E; Singh, Nirbhay N; O&#039;Reilly, Mark F; Sigafoos, Jeff; Didden, Robert; Manfredi, Francesco; Putignano, Pietro; Stasolla, Fabrizio; Basili, Gabriella	Res Dev Disabil;30(2): 308-22, 2009 Mar-Apr.	Res Dev Disabil	MEDLINE	article	en	2009	Deficiências do Desenvolvimento/reabilitação; Locomoção/fisiologia; Atividade Motora; Adolescente; Criança; Pré-Escolar; Crianças com Deficiência/reabilitação; Humanos; Lactente; Transtornos das Habilidades Motoras; Equipamentos de Autoajuda/utilização; Andadores/utilização	US	http://dx.doi.org/10.1016/j.ridd.2008.05.002
Return to work after spinal cord injury: is it related to wheelchair capacity at discharge from clinical rehabilitation?	18971766	van Velzen, Judith M; de Groot, Sonja; Post, Marcel W M; Slootman, Johannes Hans R; van Bennekom, Coen A M; van der Woude, Lucas H V	Am J Phys Med Rehabil;88(1): 47-56, 2009 Jan.	Am J Phys Med Rehabil	MEDLINE	article	en	2009	Terapia Ocupacional; Alta do Paciente; Aptidão Física; Traumatismos da Medula Espinal/reabilitação; Cadeiras de Rodas; Adolescente; Adulto; Idoso; Avaliação da Deficiência; Exercício; Feminino; Indicadores Básicos de Saúde; Humanos; Masculino; Meia-Idade; Países Baixos; Consumo de Oxigênio; Estudos Prospectivos; Centros de Reabilitação; Equipamentos de Autoajuda; Fatores de Tempo; Adulto Jovem	US	http://dx.doi.org/10.1097/PHM.0b013e31818e6140
RESNA position on the application of power wheelchairs for pediatric users.	20066888	Rosen, Lauren; Arva, Julianna; Furumasu, Jan; Harris, Michele; Lange, Michelle L; McCarthy, Elisabeth; Kermoian, Rosanne; Pinkerton, Heather; Plummer, Teresa; Roos, Jodi; Sabet, Andrina; Vander Schaaf, Paula; Wonsettler, Terri	Assist Technol;21(4): 218-25; quiz 228, 2009.	Assist Technol	MEDLINE	article	en	2009	Crianças com Deficiência/reabilitação; Cadeiras de Rodas; Fatores Etários; Paralisia Cerebral/reabilitação; Criança; Desenvolvimento Infantil; Bem-Estar da Criança; Pré-Escolar; Feminino; Humanos; Masculino; Atrofia Muscular Espinal/reabilitação; Doenças Neuromusculares/reabilitação; Pediatria; Traumatismos da Medula Espinal/reabilitação; Cadeiras de Rodas/classificação; Cadeiras de Rodas/contrai…	US	http://dx.doi.org/10.1080/10400430903246076
Effects of assistive technology on functional decline in people aging with a disability.	20066887	Wilson, Dorothy J; Mitchell, Judith M; Kemp, Bryan J; Adkins, Rodney H; Mann, William	Assist Technol;21(4): 208-17, 2009.	Assist Technol	MEDLINE	article	en	2009	Envelhecimento; Pessoas com Deficiência/reabilitação; Equipamentos de Autoajuda; Atividades Cotidianas; Adulto; Fatores Etários; Idoso; Idoso de 80 Anos ou mais; Artrite Reumatoide/fisiopatologia; Artrite Reumatoide/reabilitação; Paralisia Cerebral/fisiopatologia; Paralisia Cerebral/reabilitação; Feminino; Indicadores Básicos de Saúde; Humanos; Masculino; Meia-Idade; Poliomielite/fisiopatologia; …	US	http://dx.doi.org/10.1080/10400430903246068
Minimizing the effect of TBI-related physical sequelae on vocational return.	20104410	McNamee, Shane; Walker, William; Cifu, David X; Wehman, Paul H	J Rehabil Res Dev;46(6): 893-908, 2009.	J Rehabil Res Dev	MEDLINE	article	en	2009	Lesões Encefálicas/complicações; Lesões Encefálicas/reabilitação; Síndrome Pós-Concussão/reabilitação; Reabilitação Vocacional; Emprego; Humanos	US
Considering power.	19068966	Gilinsky, Gail; Cody, Pat; Hosack, Kenneth R	Rehab Manag;21(9): 14-7, 2008 Nov.	Rehab Manag	MEDLINE	article	en	2008	Atividades Cotidianas; Pessoas com Deficiência; Limitação da Mobilidade; Traumatismos da Medula Espinal/reabilitação; Cadeiras de Rodas; Humanos; Movimento; Postura; Equipamentos de Autoajuda	US
Adaptive eye-gaze tracking using neural-network-based user profiles to assist people with motor disability.	19009467	Sesin, Anaelis; Adjouadi, Malek; Cabrerizo, Mercedes; Ayala, Melvin; Barreto, Armando	J Rehabil Res Dev;45(6): 801-17, 2008.	J Rehabil Res Dev	MEDLINE	article	en	2008	Medições dos Movimentos Oculares/instrumentação; Movimentos Oculares/fisiologia; Fixação Ocular/fisiologia; Redes Neurais (Computação); Traumatismos da Medula Espinal/fisiopatologia; Interface Usuário-Computador; Adulto; Feminino; Movimentos da Cabeça/fisiologia; Humanos; Masculino; Meia-Idade	US
Access to special care dentistry, part 8. Special care dentistry services: seamless care for people in their middle years - part 2.	18849933	Lewis, D; Fiske, J; Dougall, A	Br Dent J;205(7): 359-71, 2008 Oct 11.	Br Dent J	MEDLINE	article	en	2008	Assistência Odontológica para Doentes Crônicos; Assistência Odontológica para Pessoas com Deficiências; Acesso aos Serviços de Saúde; Doenças Cardiovasculares; Paralisia Cerebral; Síndrome de Down; Odontologia Geral; Humanos; Meia-Idade; Doenças Respiratórias; Equipamentos de Autoajuda	GB	http://dx.doi.org/10.1038/sj.bdj.2008.850
Evaluation of a stair-climbing power wheelchair in 25 people with tetraplegia.	18929024	Laffont, Isabelle; Guillon, Bruno; Fermanian, Christophe; Pouillot, Sophie; Even-Schneider, Alexia; Boyer, François; Ruquet, Maria; Aegerter, Philippe; Dizien, Olivier; Lofaso, Frédéric	Arch Phys Med Rehabil;89(10): 1958-64, 2008 Oct.	Arch Phys Med Rehabil	MEDLINE	article	en	2008	Quadriplegia/reabilitação; Cadeiras de Rodas; Atividades Cotidianas; Análise de Variância; Desenho de Equipamento; Engenharia Humana; Humanos; Inquéritos e Questionários	US	http://dx.doi.org/10.1016/j.apmr.2008.03.008
Pros and cons of online cognitive-behavioural therapy.	18827286	Andersson, Gerhard; Cuijpers, Pim	Br J Psychiatry;193(4): 270-1, 2008 Oct.	Br J Psychiatry	MEDLINE	article	en	2008	Terapia Cognitiva/métodos; Transtorno Depressivo/terapia; Internet; Telemedicina/métodos; Transtorno Depressivo/diagnóstico; Humanos; Papel Profissional; Equipamentos de Autoajuda	GB	http://dx.doi.org/10.1192/bjp.bp.108.054080
A telerehabilitation model for victims of polytrauma.	18767403	Bendixen, Roxanna M; Levy, Charles; Lutz, Barbara J; Horn, Kathleen R; Chronister, Kim; Mann, William C	Rehabil Nurs;33(5): 215-20, 2008 Sep-Oct.	Rehabil Nurs	MEDLINE	article	en	2008	Atividades Cotidianas; Serviços de Assistência Domiciliar/organização &amp;amp; administração; Modelos Organizacionais; Traumatismo Múltiplo/reabilitação; Telemedicina/organização &amp;amp; administração; Veteranos; Adulto; Continuidade da Assistência ao Paciente; Análise Custo-Benefício; Florida; Georgia; Acesso aos Serviços de Saúde; Pesquisa sobre Serviços de Saúde; Humanos; Guerra do Iraque 2…	US
Recovering lost function.	18822579	Tefertiller, Candy	Rehab Manag;21(7): 34-6, 2008 Aug-Sep.	Rehab Manag	MEDLINE	article	en	2008	Traumatismos em Atletas/reabilitação; Músculo Esquelético/fisiologia; Modalidades de Fisioterapia/instrumentação; Recuperação de Função Fisiológica/fisiologia; Equipamentos de Autoajuda; Traumatismos da Medula Espinal/reabilitação; Adulto; Traumatismos em Atletas/fisiopatologia; Vértebras Cervicais; Desenho de Equipamento; Seguimentos; Humanos; Masculino; Músculo Esquelético/inervação; Aptidão Fí…	US
Computer and internet use by persons after traumatic spinal cord injury.	18674985	Goodman, Naomi; Jette, Alan M; Houlihan, Bethlyn; Williams, Steve	Arch Phys Med Rehabil;89(8): 1492-8, 2008 Aug.	Arch Phys Med Rehabil	MEDLINE	article	en	2008	Computadores/utilização; Internet/utilização; Traumatismos da Medula Espinal/reabilitação; Acesso à Informação; Adulto; Atitude Frente aos Computadores; Estudos de Coortes; Escolaridade; Feminino; Humanos; Serviços de Informação; Modelos Logísticos; Masculino; Paraplegia/reabilitação; Vigilância da População; Quadriplegia/reabilitação; Equipamentos de Autoajuda/utilização; Fatores Sexuais	US	http://dx.doi.org/10.1016/j.apmr.2007.12.038
Autism treatment survey: services received by children with autism spectrum disorders in public school classrooms.	17929155	Hess, Kristen L; Morrier, Michael J; Heflin, L Juane; Ivey, Michelle L	J Autism Dev Disord;38(5): 961-71, 2008 May.	J Autism Dev Disord	MEDLINE	article	en	2008	Terapia pela Arte/métodos; Transtorno Autístico/terapia; Serviços de Saúde da Criança/utilização; Musicoterapia/métodos; Setor Público; Serviços de Saúde Escolar/utilização; Instituições Acadêmicas; Transtorno Autístico/epidemiologia; Criança; Transtornos Cognitivos/epidemiologia; Docentes; Humanos; Variações Dependentes do Observador; Projetos Piloto	US
Technology for mobility and quality of life in spinal cord injury.	18463021	Sisto, Sue Ann; Forrest, Gail F; Faghri, Pouran D	IEEE Eng Med Biol Mag;27(2): 56-68, 2008 Mar-Apr.	IEEE Eng Med Biol Mag	MEDLINE	article	en	2008	Engenharia Biomédica/instrumentação; Engenharia Biomédica/métodos; Transtornos dos Movimentos/reabilitação; Equipamentos de Autoajuda; Traumatismos da Medula Espinal/reabilitação; Desenho de Equipamento; Análise de Falha de Equipamento; Humanos; Avaliação da Tecnologia Biomédica	US	http://dx.doi.org/10.1109/EMB.2007.907398
The meaning of assisted feeding for people living with spinal cord injury: a phenomenological study.	18489447	Martinsen, Bente; Harder, Ingegerd; Biering-Sorensen, Fin	J Adv Nurs;62(5): 533-40, 2008 Jun.	J Adv Nurs	MEDLINE	article	en	2008	Adaptação Psicológica; Métodos de Alimentação/psicologia; Relações Interpessoais; Autoimagem; Traumatismos da Medula Espinal/psicologia; Adolescente; Adulto; Idoso; Cuidadores/psicologia; Vértebras Cervicais; Comportamento Alimentar/psicologia; Métodos de Alimentação/enfermagem; Feminino; Humanos; Entrevistas como Assunto; Acontecimentos que Mudam a Vida; Masculino; Meia-Idade; Autonomia Pessoal;…	GB	http://dx.doi.org/10.1111/j.1365-2648.2008.04637.x
Enabling devices, empowering people: the design and evaluation of Trackball EdgeWrite.	18416517	Wobbrock, Jacob O; Myers, Brad A	Disabil Rehabil Assist Technol;3(1): 35-56, 2008 Jan.	Disabil Rehabil Assist Technol	MEDLINE	article	en	2008	Periféricos de Computador; Pessoas com Deficiência; Equipamentos de Autoajuda; Traumatismos da Medula Espinal; Computadores de Mão; Desenho de Equipamento/instrumentação; Desenho de Equipamento/métodos; Humanos; Masculino; Meia-Idade; Modelos Teóricos; Pesquisa Qualitativa; Software; Análise e Desempenho de Tarefas	GB	http://dx.doi.org/10.1080/17483100701409227
Non-invasive brain-computer interface system: towards its application as assistive technology.	18394526	Cincotti, Febo; Mattia, Donatella; Aloise, Fabio; Bufalari, Simona; Schalk, Gerwin; Oriolo, Giuseppe; Cherubini, Andrea; Marciani, Maria Grazia; Babiloni, Fabio	Brain Res Bull;75(6): 796-803, 2008 Apr 15.	Brain Res Bull	MEDLINE	article	en	2008	Encéfalo; Distrofia Muscular de Duchenne/reabilitação; Robótica/instrumentação; Equipamentos de Autoajuda/tendências; Atrofias Musculares Espinais da Infância/reabilitação; Interface Usuário-Computador; Atividades Cotidianas/psicologia; Adolescente; Adulto; Encéfalo/fisiologia; Criança; Eletroencefalografia/métodos; Potencial Evocado Motor/fisiologia; Feminino; Humanos; Aprendizagem/fisiologia; M…	US	http://www.ncbi.nlm.nih.gov/pmc/articles/PMC2896271/?tool=pubmed
Designed to deter. Community barriers to physical activity for people with visual or motor impairments.	18374250	Kirchner, Corinne E; Gerber, Elaine G; Smith, Brooke C	Am J Prev Med;34(4): 349-52, 2008 Apr.	Am J Prev Med	MEDLINE	article	en	2008	Estruturas de Acesso; Pessoas com Deficiência; Planejamento Ambiental; Limitação da Mobilidade; Atividade Motora; Transtornos da Visão; Humanos; Cidade de Nova Iorque; Projetos Piloto; Distribuição Espacial da População; Equipamentos de Autoajuda; Meio Social; Saúde da População Urbana	NL	http://dx.doi.org/10.1016/j.amepre.2008.01.005
What do family caregivers of Alzheimer&#039;s disease patients desire in smart home technologies? Contrasted results of a wide survey.	18213430	Rialle, V; Ollivet, C; Guigui, C; Hervé, C	Methods Inf Med;47(1): 63-9, 2008.	Methods Inf Med	MEDLINE	article	en	2008	Doença de Alzheimer; Inteligência Artificial; Atitude Frente à Saúde; Cuidadores/psicologia; Serviços de Assistência Domiciliar; Satisfação Pessoal; Equipamentos de Autoajuda; Adulto; Idoso; Idoso de 80 Anos ou mais; Análise por Conglomerados; Feminino; Pesquisas sobre Serviços de Saúde; Humanos; Masculino; Meia-Idade; Inquéritos e Questionários	DE
Effects of mental fatigue on 8-13Hz brain activity in people with spinal cord injury.	19164015	Wijesuriya, N; Tran, Y; Thuraisingham, R A; Nguyen, H T; Craig, A	Conf Proc IEEE Eng Med Biol Soc;2008: 5716-9, 2008.	Conf Proc IEEE Eng Med Biol Soc	MEDLINE	article	en	2008	Mapeamento Encefálico/métodos; Encéfalo/fisiopatologia; Cognição; Potenciais Evocados; Fadiga Mental/complicações; Fadiga Mental/fisiopatologia; Traumatismos da Medula Espinal/complicações; Traumatismos da Medula Espinal/fisiopatologia; Feminino; Humanos; Masculino; Meia-Idade	US	http://dx.doi.org/10.1109/IEMBS.2008.4650512
A review of emerging access technologies for individuals with severe motor impairments.	19160907	Tai, Kelly; Blain, Stefanie; Chau, Tom	Assist Technol;20(4): 204-19; quiz 220-1, 2008.	Assist Technol	MEDLINE	article	en	2008	Pessoas com Deficiência/psicologia; Doença dos Neurônios Motores/reabilitação; Equipamentos de Autoajuda/psicologia; Interface Usuário-Computador; Eletroencefalografia; Eletromiografia; Humanos; Doença dos Neurônios Motores/fisiopatologia; Equipamentos de Autoajuda/tendências	US	http://dx.doi.org/10.1080/10400435.2008.10131947
Hearing assistive technology considerations for older individuals with dual sensory loss.	18080391	Kricos, Patricia B	Trends Amplif;11(4): 273-9, 2007 Dec.	Trends Amplif	MEDLINE	article	en	2007	Envelhecimento; Correção de Deficiência Auditiva; Transtornos da Surdocegueira/reabilitação; Auxiliares de Audição; Pessoas com Deficiência Auditiva; Pessoas com Deficiência Visual; Atividades Cotidianas; Fatores Etários; Audiologia; Percepção Auditiva; Transtornos da Surdocegueira/psicologia; Humanos; Iluminação; Oftalmologia; Equipe de Assistência ao Paciente; Seleção de Pacientes; Qualidade de…	US	http://www.ncbi.nlm.nih.gov/pmc/articles/PMC4111529/?tool=pubmed
Compression hosiery: donning aids and garment removal.	18159664	Wasall, Ali	Br J Community Nurs;12(10): S10, 12, 14-6, 2007 Oct.	Br J Community Nurs	MEDLINE	article	en	2007	Equipamentos de Autoajuda/provisão &amp;amp; distribuição; Meias de Compressão; Atividades Cotidianas; Benchmarking; Enfermagem em Saúde Comunitária; Desenho de Equipamento; Humanos; Linfedema/epidemiologia; Linfedema/prevenção &amp;amp; controle; Papel do Profissional de Enfermagem; Cooperação do Paciente; Educação de Pacientes como Assunto; Prevalência; Atenção Primária à Saúde; Autocuidado/mét…	GB
Best practice in managing scrotal lymphoedema.	18159665	Whitaker, Justine	Br J Community Nurs;12(10): S17,-8, 20-1, 2007 Oct.	Br J Community Nurs	MEDLINE	article	en	2007	Benchmarking/métodos; Doenças dos Genitais Masculinos/prevenção &amp;amp; controle; Linfedema/prevenção &amp;amp; controle; Escroto; Enfermagem em Saúde Comunitária; Desenho de Equipamento; Doenças dos Genitais Masculinos/classificação; Doenças dos Genitais Masculinos/etiologia; Humanos; Linfedema/classificação; Linfedema/etiologia; Masculino; Avaliação em Enfermagem; Educação de Pacientes como A…	GB
A planar 3DOF robotic exoskeleton for rehabilitation and assessment.	18002882	Ball, Stephen J; Brown, Ian E; Scott, Stephen H	Conf Proc IEEE Eng Med Biol Soc;2007: 4024-7, 2007.	Conf Proc IEEE Eng Med Biol Soc	MEDLINE	article	en	2007	Transtornos dos Movimentos/reabilitação; Modalidades de Fisioterapia/instrumentação; Robótica/instrumentação; Robótica/métodos; Equipamentos de Autoajuda; Reabilitação do Acidente Vascular Cerebral; Extremidade Superior; Humanos; Articulação do Ombro; Articulação do Punho	US
Accurate presentation of the target range with a 2-D tactile stimulator array for acoustic vision substitute system.	18003326	Taki, Hirofumi; Sato, Toru; Matsuda, Tetsuya	Conf Proc IEEE Eng Med Biol Soc;2007: 5779-82, 2007.	Conf Proc IEEE Eng Med Biol Soc	MEDLINE	article	en	2007	Acústica/instrumentação; Interpretação de Imagem Assistida por Computador/instrumentação; Estimulação Física/instrumentação; Equipamentos de Autoajuda; Tato/fisiologia; Transtornos da Visão/reabilitação; Inteligência Artificial; Desenho de Equipamento; Análise de Falha de Equipamento; Humanos; Interpretação de Imagem Assistida por Computador/métodos; Estimulação Física/métodos; Reprodutibilidade …	US
Analysis of eyes open, eye closed EEG signals using second-order difference plot.	17926075	Thuraisingham, Ranjit A; Tran, Yvonne; Boord, Peter; Craig, Ashley	Med Biol Eng Comput;45(12): 1243-9, 2007 Dec.	Med Biol Eng Comput	MEDLINE	article	en	2007	Eletroencefalografia/métodos; Processamento de Sinais Assistido por Computador; Traumatismos da Medula Espinal/fisiopatologia; Percepção Visual/fisiologia; Ritmo alfa; Análise de Fourier; Fractais; Humanos	US
Website accessibility and persons with disabilities.	17907653	Simeone, Jonathan	Ment Phys Disabil Law Rep;31(4): 507-11, 2007 Jul-Aug.	Ment Phys Disabil Law Rep	MEDLINE	article	en	2007	Pessoas com Deficiência; Internet; Jurisprudência; Equipamentos de Autoajuda; Interface Usuário-Computador; Auxiliares de Comunicação para Pessoas com Deficiência; Gráficos por Computador; Transtornos da Audição; Humanos; Software; Transtornos da Visão	US
The segway personal transporter as an alternative mobility device for people with disabilities: a pilot study.	17964882	Sawatzky, Bonita; Denison, Ian; Langrish, Shauna; Richardson, Shonna; Hiller, Kelly; Slobogean, Bronwyn	Arch Phys Med Rehabil;88(11): 1423-8, 2007 Nov.	Arch Phys Med Rehabil	MEDLINE	article	en	2007	Pessoas com Deficiência/reabilitação; Equipamentos Médicos Duráveis; Limitação da Mobilidade; Equipamentos de Autoajuda; Transportes/instrumentação; Adulto; Idoso; Amputação/reabilitação; Estruturas de Acesso; Feminino; Força da Mão; Humanos; Masculino; Meia-Idade; Esclerose Múltipla/reabilitação; Força Muscular; Satisfação do Paciente; Projetos Piloto; Equilíbrio Postural; Traumatismos da Medula…	US
Comparison of mobility device delivery within Department of Veterans Affairs for individuals with multiple sclerosis versus spinal cord injury.	17943681	Ambrosio, Fabrisia; Boninger, Michael L; Fitzgerald, Shirley G; Hubbard, Sandra L; Schwid, Steven R; Cooper, Rory A	J Rehabil Res Dev;44(5): 693-701, 2007.	J Rehabil Res Dev	MEDLINE	article	en	2007	Esclerose Múltipla/reabilitação; Equipamentos de Autoajuda/provisão &amp;amp; distribuição; Traumatismos da Medula Espinal/reabilitação; United States Department of Veterans Affairs/utilização; Veteranos; Adulto; Idoso; Idoso de 80 Anos ou mais; Comportamento do Consumidor; Feminino; Humanos; Masculino; Meia-Idade; Prescrições/estatística &amp;amp; dados numéricos; Estudos Retrospectivos; Estados…	US
User satisfaction, community participation and quality of life among Chinese wheelchair users with spinal cord injury: a preliminary study.	17624872	Chan, Sam C; Chan, Alice P	Occup Ther Int;14(3): 123-43, 2007.	Occup Ther Int	MEDLINE	article	en	2007	Satisfação do Paciente; Qualidade de Vida; Comportamento Social; Traumatismos da Medula Espinal/psicologia; Cadeiras de Rodas; Adulto; China; Estudos de Coortes; Feminino; Humanos; Masculino; Meia-Idade; Estudos Retrospectivos; Traumatismos da Medula Espinal/reabilitação	GB
Using a paging system in the rehabilitation of encephalitic patients.	17676535	Emslie, H; Wilson, B A; Quirk, K; Evans, J J; Watson, P	Neuropsychol Rehabil;17(4-5): 567-81, 2007 Aug-Oct.	Neuropsychol Rehabil	MEDLINE	article	en	2007	Transtornos da Memória/reabilitação; Sistemas de Alerta; Equipamentos de Autoajuda; Adulto; Estudos Transversais; Encefalite/complicações; Encefalite/reabilitação; Feminino; Humanos; Masculino; Transtornos da Memória/etiologia; Meia-Idade; Testes Neuropsicológicos; Estudos Retrospectivos	GB
Assistive technology and supplementary treatment for individuals with Rett syndrome.	17619776	Lotan, Meir	ScientificWorldJournal;7: 903-48, 2007 Jun 12.	ScientificWorldJournal	MEDLINE	article	en	2007	Atividades Cotidianas; Doenças Neuromusculares/reabilitação; Síndrome de Rett/reabilitação; Equipamentos de Autoajuda; Humanos; Guias de Prática Clínica como Assunto; Padrões de Prática Médica	US
Manual material handling advice and assistive devices for preventing and treating back pain in workers.	17636814	Martimo, K P; Verbeek, J; Karppinen, J; Furlan, A D; Kuijer, P P F M; Viikari-Juntura, E; Takala, E P; Jauhiainen, M	Cochrane Database Syst Rev;(3): CD005958, 2007 Jul 18.	Cochrane Database Syst Rev	MEDLINE	article	en	2007	Dor nas Costas/terapia; Educação em Saúde; Doenças Profissionais/terapia; Equipamentos de Autoajuda; Dor nas Costas/prevenção &amp;amp; controle; Estudos de Coortes; Humanos; Remoção; Doenças Profissionais/prevenção &amp;amp; controle; Ensaios Clínicos Controlados Aleatórios como Assunto	GB
Evaluation of computer-access solutions for students with quadriplegic athetoid cerebral palsy.	17569393	Man, David W K; Wong, Mei-Sheung Louisa	Am J Occup Ther;61(3): 355-64, 2007 May-Jun.	Am J Occup Ther	MEDLINE	article	en	2007	Paralisia Cerebral/fisiopatologia; Engenharia Humana; Quadriplegia/fisiopatologia; Estudantes; Interface Usuário-Computador; Adolescente; Pessoas com Deficiência; Desenho de Equipamento; Humanos; Equipamentos de Autoajuda; Inteligibilidade da Fala	US
Home trials of a speech synthesizer in severe dysarthria: patterns of use, satisfaction and utility of word prediction.	17549332	Laffont, Isabelle; Dumas, Claude; Pozzi, Delphine; Ruquet, Maria; Tissier, Anne Claire; Lofaso, Frédéric; Dizien, Olivier	J Rehabil Med;39(5): 399-404, 2007 May.	J Rehabil Med	MEDLINE	article	en	2007	Auxiliares de Comunicação para Pessoas com Deficiência; Disartria/reabilitação; Adolescente; Adulto; Idoso; Esclerose Amiotrófica Lateral/complicações; Esclerose Amiotrófica Lateral/psicologia; Esclerose Amiotrófica Lateral/reabilitação; Paralisia Cerebral/complicações; Paralisia Cerebral/psicologia; Paralisia Cerebral/reabilitação; Criança; Disartria/etiologia; Disartria/psicologia; Feminino; Hu…	SE
Building Robota, a mini-humanoid robot for the rehabilitation of children with autism.	17461289	Billard, Aude; Robins, Ben; Nadel, Jacqueline; Dautenhahn, Kerstin	Assist Technol;19(1): 37-49, 2007.	Assist Technol	MEDLINE	article	en	2007	Transtorno Autístico/reabilitação; Crianças com Deficiência/reabilitação; Educação; Jogos e Brinquedos; Robótica/instrumentação; Equipamentos de Autoajuda; Interface Usuário-Computador; Criança; Humanos	US
Assistive technology and robotic control using motor cortex ensemble-based neural interface systems in humans with tetraplegia.	17272345	Donoghue, John P; Nurmikko, Arto; Black, Michael; Hochberg, Leigh R	J Physiol;579(Pt 3): 603-11, 2007 Mar 15.	J Physiol	MEDLINE	article	en	2007	Auxiliares de Comunicação para Pessoas com Deficiência; Córtex Motor; Quadriplegia/reabilitação; Robótica/instrumentação; Interface Usuário-Computador; Biônica/instrumentação; Humanos	GB	http://www.ncbi.nlm.nih.gov/pmc/articles/PMC2151381/?tool=pubmed
Design and evaluation of a stand-up motorized prone cart.	17385270	Harrow, Jeffrey J; Malassigné, Pascal; Nelson, Audrey L; Jensen, Robert P; Amato, Margaret; Palacios, Polly L	J Spinal Cord Med;30(1): 50-61, 2007.	J Spinal Cord Med	MEDLINE	article	en	2007	Locomoção; Decúbito Ventral; Equipamentos de Autoajuda; Traumatismos da Medula Espinal/enfermagem; Atividades Cotidianas; Adulto; Atitude do Pessoal de Saúde; Humanos; Masculino; Meia-Idade; Supervisão de Enfermagem; Paraplegia/enfermagem; Paraplegia/reabilitação; Equilíbrio Postural; Lesão por Pressão/enfermagem; Lesão por Pressão/reabilitação; Quadriplegia/enfermagem; Quadriplegia/reabilitação;…	GB	http://www.ncbi.nlm.nih.gov/pmc/articles/PMC2032000/?tool=pubmed
Fostering adaptive responses and head control in students with multiple disabilities through a microswitch-based program: follow-up assessment and program revision.	16574375	Lancioni, Giulio E; Singh, Nirbhay N; O&#039;Reilly, Mark F; Sigafoos, Jeff; Didden, Robert; Oliva, Doretta; Severini, Laura	Res Dev Disabil;28(2): 187-96, 2007 Mar-Apr.	Res Dev Disabil	MEDLINE	article	en	2007	Adaptação Fisiológica; Paralisia Cerebral/terapia; Crianças com Deficiência; Movimentos da Cabeça/fisiologia; Desenvolvimento de Programas; Quadriplegia/terapia; Equipamentos de Autoajuda; Anormalidades Múltiplas; Adolescente; Adulto; Paralisia Cerebral/fisiopatologia; Criança; Feminino; Seguimentos; Humanos; Masculino; Avaliação de Programas e Projetos de Saúde; Quadriplegia/fisiopatologia; Ensi…	US
Assistive technology use among adolescents and young adults with spina bifida.	17194874	Johnson, Kurt L; Dudgeon, Brian; Kuehn, Carrie; Walker, William	Am J Public Health;97(2): 330-6, 2007 Feb.	Am J Public Health	MEDLINE	article	en	2007	Meningomielocele/reabilitação; Equipamentos de Autoajuda/utilização; Disrafismo Espinal/reabilitação; Atividades Cotidianas; Adolescente; Adulto; Estruturas de Acesso; Transtornos Traumáticos Cumulativos/etiologia; Deambulação com Auxílio; Planejamento Ambiental; Feminino; Hospitais Pediátricos; Humanos; Masculino; Meningomielocele/fisiopatologia; Meningomielocele/psicologia; Limitação da Mobilid…	US	http://www.ncbi.nlm.nih.gov/pmc/articles/PMC1781409/?tool=pubmed
Effects of speech and print feedback on spelling performance of a child with cerebral palsy using a speech generating device.	19263536	Raghavendra, Parimala; Oaten, Rebecca	Disabil Rehabil Assist Technol;2(5): 299-308, 2007 Sep.	Disabil Rehabil Assist Technol	MEDLINE	article	en	2007	Biorretroalimentação Psicológica; Paralisia Cerebral/reabilitação; Interface para o Reconhecimento da Fala; Fala; Interface Usuário-Computador; Criança; Comunicação; Escolaridade; Necessidades e Demandas de Serviços de Saúde; Humanos; Masculino; Testes Neuropsicológicos; Fonética; Quadriplegia/reabilitação; Equipamentos de Autoajuda; Inteligibilidade da Fala; Fonoterapia	GB
A novel home appliance control system for people with disabilities.	19263538	Chen, Weoi-Luen; Liou, Ay-Hwa Andy; Chen, Shih-Ching; Chung, Chi-Ming; Chen, Yu-Luen; Shih, Ying-Ying	Disabil Rehabil Assist Technol;2(4): 201-6, 2007 Jul.	Disabil Rehabil Assist Technol	MEDLINE	article	en	2007	Pessoas com Deficiência/reabilitação; Habitação; Quadriplegia/reabilitação; Equipamentos de Autoajuda; Adulto; Feminino; Humanos; Raios Infravermelhos; Masculino; Meia-Idade; Quadriplegia/etiologia; Traumatismos da Medula Espinal/complicações	GB
Equipment and modifications that enabled infant child-care by a mother with C8 tetraplegia: a case report.	19263555	Cowley, Kristine C	Disabil Rehabil Assist Technol;2(1): 59-65, 2007 Jan.	Disabil Rehabil Assist Technol	MEDLINE	article	en	2007	Atividades Cotidianas; Poder Familiar; Modalidades de Fisioterapia; Quadriplegia/reabilitação; Equipamentos de Autoajuda; Adulto; Aleitamento Materno; Fraldas Infantis; Desenho de Equipamento; Feminino; Humanos; Lactente; Quadriplegia/etiologia; Traumatismos da Medula Espinal/complicações	GB
Reconstructing lives--a tale of two soldiers.	17182985	Okie, Susan	N Engl J Med;355(25): 2609-15, 2006 Dec 21.	N Engl J Med	MEDLINE	article	en	2006	Lesões Encefálicas/reabilitação; Administração de Caso; Traumatismo Múltiplo/reabilitação; Traumatismos do Braço/reabilitação; Cegueira/etiologia; Cegueira/reabilitação; Lesões Encefálicas/psicologia; Humanos; Masculino; Equipamentos de Autoajuda; Transtornos de Estresse Pós-Traumáticos/reabilitação; Estados Unidos; United States Department of Veterans Affairs; Veteranos; Guerra	US
Technology for improving cognitive function. A workshop sponsored by the US Interagency Committee on Disability Research (ICDR): reports from working groups.	17178621	Bodine, Cathy; Scherer, Marcia J	Disabil Rehabil;28(24): 1567-71, 2006 Dec 30.	Disabil Rehabil	MEDLINE	article	en	2006	Transtornos Cognitivos/reabilitação; Pessoas com Deficiência/reabilitação; Equipamentos de Autoajuda; Doença de Alzheimer/reabilitação; Lesões Encefálicas/reabilitação; Emprego; Pesquisa sobre Serviços de Saúde; Humanos; Equipamentos de Autoajuda/normas; Reabilitação do Acidente Vascular Cerebral; Estados Unidos	GB
Easing compression hosiery application: ActiGlide.	17077754	Stephen-Haynes, Jackie; Lindsay, Ellie; Muldoon, Jeanette	Br J Community Nurs;11(9): S21-2, 2006 Sep.	Br J Community Nurs	MEDLINE	article	en	2006	Úlcera da Perna/terapia; Autocuidado/instrumentação; Equipamentos de Autoajuda/normas; Meias de Compressão; Atitude do Pessoal de Saúde; Atitude Frente à Saúde; Diagnóstico Diferencial; Desenho de Equipamento; Humanos; Úlcera da Perna/diagnóstico; Úlcera da Perna/etiologia; Linfedema/complicações; Avaliação em Enfermagem; Participação do Paciente; Insuficiência Venosa/complicações	GB
Sensory impairment in older adults: part 2: Vision loss.	17068436	Whiteside, Meredith M; Wallhagen, Margaret I; Pettengill, Elaine	Am J Nurs;106(11): 52-61; quiz 61-2, 2006 Nov.	Am J Nurs	MEDLINE	article	en	2006	Transtornos da Visão/diagnóstico; Transtornos da Visão/terapia; Idoso; Idoso de 80 Anos ou mais; Envelhecimento/patologia; Envelhecimento/fisiologia; Catarata/complicações; Causalidade; Retinopatia Diabética/complicações; Planejamento Ambiental; Olho/patologia; Avaliação Geriátrica; Glaucoma/complicações; Humanos; Degeneração Macular/complicações; Papel do Profissional de Enfermagem; Avaliação em…	US
Enabling a man with multiple disabilities and limited motor behavior to perform a functional task with help of microswitch technology.	17037647	Antonucci, M; Lancioni, G E; O&#039;Reilly, M F; Singh, N N; Sigafoos, J; Oliva, D	Percept Mot Skills;103(1): 83-8, 2006 Aug.	Percept Mot Skills	MEDLINE	article	en	2006	Pessoas com Deficiência; Deficiência Intelectual/complicações; Transtornos dos Movimentos/complicações; Equipamentos de Autoajuda; Adulto; Avaliação da Deficiência; Humanos; Masculino; Cadeiras de Rodas	US
Robotic personal aids for mobility and monitoring for the elderly.	17009494	Spenko, Matthew; Yu, Haoyong; Dubowsky, Steven	IEEE Trans Neural Syst Rehabil Eng;14(3): 344-51, 2006 Sep.	IEEE Trans Neural Syst Rehabil Eng	MEDLINE	article	en	2006	Bengala; Monitorização Ambulatorial/instrumentação; Transtornos dos Movimentos/reabilitação; Robótica/instrumentação; Equipamentos de Autoajuda; Terapia Assistida por Computador/instrumentação; Andadores; Idoso; Idoso de 80 Anos ou mais; Desenho de Equipamento; Análise de Falha de Equipamento; Feminino; Humanos; Masculino; Monitorização Ambulatorial/métodos; Robótica/métodos; Telemedicina/instrum…	US
The impact of assistive device use on disability and depression among older adults with age-related vision impairments.	16960241	Horowitz, Amy; Brennan, Mark; Reinhardt, Joann P; Macmillan, Thalia	J Gerontol B Psychol Sci Soc Sci;61(5): S274-80, 2006 Sep.	J Gerontol B Psychol Sci Soc Sci	MEDLINE	article	en	2006	Recursos Audiovisuais; Transtorno Depressivo/reabilitação; Presbiopia/reabilitação; Equipamentos de Autoajuda/psicologia; Atividades Cotidianas/classificação; Atividades Cotidianas/psicologia; Adaptação Psicológica; Idoso; Idoso de 80 Anos ou mais; Recursos Audiovisuais/utilização; Transtorno Depressivo/psicologia; Avaliação da Deficiência; Feminino; Humanos; Estudos Longitudinais; Masculino; Aná…	US
Non-traumatic spinal cord injury: what is the ideal setting for rehabilitation?	16879094	New, Peter W	Aust Health Rev;30(3): 353-61, 2006 Aug.	Aust Health Rev	MEDLINE	article	en	2006	Atitude do Pessoal de Saúde; Unidades Hospitalares/utilização; Médicos/psicologia; Centros de Reabilitação/utilização; Traumatismos da Medula Espinal/reabilitação; Adulto; Austrália/epidemiologia; Pesquisas sobre Serviços de Saúde; Humanos; Programas Nacionais de Saúde; Equipe de Assistência ao Paciente; Equipamentos de Autoajuda/provisão &amp;amp; distribuição; Traumatismos da Medula Espinal/epi…	AU
Employment issues and assistive technology use for persons with spinal cord injury.	16847785	Hedrick, Brad; Pape, Theresa Louise-Bender; Heinemann, Allen W; Ruddell, Jennifer L; Reis, Janet	J Rehabil Res Dev;43(2): 185-98, 2006 Mar-Apr.	J Rehabil Res Dev	MEDLINE	article	en	2006	Emprego/estatística &amp;amp; dados numéricos; Reabilitação Vocacional/métodos; Equipamentos de Autoajuda/economia; Traumatismos da Medula Espinal/reabilitação; Adolescente; Adulto; Análise Custo-Benefício; Readaptação ao Emprego; Feminino; Seguimentos; Humanos; Escala de Gravidade do Ferimento; Masculino; Meia-Idade; Probabilidade; Estudos Prospectivos; Reabilitação Vocacional/economia; Estudos …	US
The validity and applicability of the Chinese version of the Quebec User Evaluation of Satisfaction With Assistive Technology for people with spinal cord injury.	16796239	Chan, Sam C C; Chan, Alice P S	Assist Technol;18(1): 25-33, 2006.	Assist Technol	MEDLINE	article	en	2006	Pessoas com Deficiência/psicologia; Avaliação de Resultados (Cuidados de Saúde); Satisfação do Paciente; Psicometria/instrumentação; Equipamentos de Autoajuda; Traumatismos da Medula Espinal/reabilitação; Inquéritos e Questionários; Adulto; China; Análise Fatorial; Feminino; Humanos; Masculino; Quebeque; Traumatismos da Medula Espinal/psicologia; Traduções	US
Motorcycling freedom: a paraplegics dream.	16623223	Lomman, D; Kirk, B	Australas Phys Eng Sci Med;29(1): 62-6, 2006 Mar.	Australas Phys Eng Sci Med	MEDLINE	article	en	2006	Engenharia Humana/métodos; Sistemas Homem-Máquina; Motocicletas; Paraplegia/reabilitação; Qualidade de Vida; Equipamentos de Autoajuda; Traumatismos da Medula Espinal/reabilitação; Desenho de Equipamento; Análise de Falha de Equipamento; Humanos; Paraplegia/etiologia; Traumatismos da Medula Espinal/complicações	NL
What promotes physical activity after spinal cord injury? An interview study from a patient perspective.	16513581	Kerstin, Wahman; Gabriele, Biguet; Richard, Levi	Disabil Rehabil;28(8): 481-8, 2006 Apr 30.	Disabil Rehabil	MEDLINE	article	en	2006	Exercício/fisiologia; Motivação; Traumatismos da Medula Espinal/fisiopatologia; Traumatismos da Medula Espinal/psicologia; Adaptação Fisiológica; Adaptação Psicológica; Adulto; Terapia Cognitiva; Feminino; Metas; Comportamentos Saudáveis; Humanos; Entrevistas como Assunto; Masculino; Meia-Idade; Paraplegia/fisiopatologia; Paraplegia/psicologia; Quadriplegia/fisiopatologia; Quadriplegia/psicologia…	GB
Hip displacement in cerebral palsy.	16391257	Soo, Brendan; Howard, Jason J; Boyd, Roslyn N; Reid, Susan M; Lanigan, Anna; Wolfe, Rory; Reddihough, Dinah; Graham, H Kerr	J Bone Joint Surg Am;88(1): 121-9, 2006 Jan.	J Bone Joint Surg Am	MEDLINE	article	en	2006	Paralisia Cerebral/complicações; Luxação do Quadril/etiologia; Paralisia Cerebral/classificação; Criança; Estudos de Coortes; Distonia/classificação; Seguimentos; Hemiplegia/classificação; Luxação do Quadril/diagnóstico por imagem; Humanos; Locomoção/fisiologia; Transtornos dos Movimentos/classificação; Transtornos dos Movimentos/etiologia; Hipotonia Muscular/classificação; Espasticidade Muscular…	US
Evaluating the applicability of optic microswitches for eyelid responses in students with profound multiple disabilities.	19260169	Tota, A; Lancioni, G E; Singh, N N; O&#039;Reilly, M F; Sigafoos, J; Oliva, D	Disabil Rehabil Assist Technol;1(4): 217-23, 2006 Sep.	Disabil Rehabil Assist Technol	MEDLINE	article	en	2006	Piscadela/fisiologia; Eletrônica Médica/instrumentação; Pálpebras/inervação; Quadriplegia/reabilitação; Equipamentos de Autoajuda; Estudantes; Adolescente; Pré-Escolar; Pálpebras/fisiologia; Humanos; Masculino; Fatores de Tempo	GB
Evaluation of manual wheelchairs by individuals with spinal cord injuries.	19260185	Bergström, Aileen L; Samuelsson, Kersti	Disabil Rehabil Assist Technol;1(3): 175-82, 2006 Jun.	Disabil Rehabil Assist Technol	MEDLINE	article	en	2006	Pessoas com Deficiência/reabilitação; Satisfação do Paciente; Traumatismos da Medula Espinal/reabilitação; Cadeiras de Rodas; Estudos Transversais; Feminino; Humanos; Masculino; Meia-Idade; Psicometria; Estatísticas não Paramétricas; Inquéritos e Questionários; Suécia; Resultado do Tratamento	GB
Improving correct switching rates in a &#039;hands-free&#039; environmental control system.	16317226	Craig, Ashley; Tran, Yvonne; Craig, Daniel; Thuraisingham, Ranjit	J Neural Eng;2(4): L9-L13, 2005 Dec.	J Neural Eng	MEDLINE	article	en	2005	Algoritmos; Encéfalo/fisiopatologia; Auxiliares de Comunicação para Pessoas com Deficiência; Eletroencefalografia/métodos; Reconhecimento Automatizado de Padrão/métodos; Traumatismos da Medula Espinal/reabilitação; Terapia Assistida por Computador/métodos; Adulto; Diagnóstico por Computador/métodos; Feminino; Fractais; Humanos; Masculino; Meia-Idade; Processamento de Sinais Assistido por Computad…	GB
Comparison of cumulative low back loads of caregivers when transferring patients using overhead and floor mechanical lifting devices.	16054280	Santaguida, Pasqualina L; Pierrynowski, Michael; Goldsmith, Charles; Fernie, Geoffrey	Clin Biomech (Bristol, Avon);20(9): 906-16, 2005 Nov.	Clin Biomech (Bristol, Avon)	MEDLINE	article	en	2005	Dor nas Costas/prevenção &amp;amp; controle; Dor nas Costas/fisiopatologia; Cuidados de Enfermagem/métodos; Doenças Profissionais/prevenção &amp;amp; controle; Doenças Profissionais/fisiopatologia; Equipamentos de Autoajuda; Adulto; Análise de Variância; Fenômenos Biomecânicos; Engenharia Humana; Humanos	GB
Long duration spinal cord injury: perceptions of functional change over time.	16040553	Amsters, Delena I; Pershouse, Kiley J; Price, Glenda L; Kendall, Melissa B	Disabil Rehabil;27(9): 489-97, 2005 May 06.	Disabil Rehabil	MEDLINE	article	en	2005	Atividades Cotidianas; Envelhecimento/fisiologia; Avaliação da Deficiência; Traumatismos da Medula Espinal/fisiopatologia; Adulto; Fatores Etários; Idoso; Austrália; Feminino; Humanos; Entrevistas como Assunto; Masculino; Meia-Idade; Paraplegia/fisiopatologia; Quadriplegia/fisiopatologia; Estudos Retrospectivos; Equipamentos de Autoajuda/utilização; Inquéritos e Questionários	GB
Computer and World Wide Web accessibility by visually disabled patients: problems and solutions.	15967193	Chiang, Michael F; Cole, Roy G; Gupta, Suhit; Kaiser, Gail E; Starren, Justin B	Surv Ophthalmol;50(4): 394-405, 2005 Jul-Aug.	Surv Ophthalmol	MEDLINE	article	en	2005	Acesso à Informação; Auxiliares de Comunicação para Pessoas com Deficiência; Internet; Equipamentos de Autoajuda/tendências; Interface Usuário-Computador; Pessoas com Deficiência Visual; Acesso à Informação/legislação &amp;amp; jurisprudência; Instrução por Computador/métodos; Humanos; Transtornos da Visão	US
Critical rehabilitation of the patient with spinal cord injury.	15875447	Fries, Joyce M	Crit Care Nurs Q;28(2): 179-87, 2005 Apr-Jun.	Crit Care Nurs Q	MEDLINE	article	en	2005	Cuidados Críticos/métodos; Papel do Profissional de Enfermagem; Traumatismos da Medula Espinal/enfermagem; Traumatismos da Medula Espinal/reabilitação; Atividades Cotidianas; Leitos; Benchmarking; Cuidados Críticos/normas; Humanos; Imobilização/efeitos adversos; Imobilização/instrumentação; Imobilização/métodos; Tempo de Internação; Aparelhos Ortopédicos; Planejamento de Assistência ao Paciente; …	US
The efficacy and benefits of environmental control systems for the severely disabled.	15614204	Craig, Ashley; Tran, Yvonne; McIsaac, Paul; Boord, Peter	Med Sci Monit;11(1): RA32-9, 2005 Jan.	Med Sci Monit	MEDLINE	article	en	2005	Pessoas com Deficiência; Meio Ambiente Construído; Equipamentos de Autoajuda; Auxiliares de Comunicação para Pessoas com Deficiência; Humanos; Qualidade de Vida; Traumatismos da Medula Espinal/psicologia; Traumatismos da Medula Espinal/reabilitação	US
Clinical manifestation and natural course of late-onset Pompe&#039;s disease in 54 Dutch patients.	15659425	Hagemans, M L C; Winkel, L P F; Van Doorn, P A; Hop, W J C; Loonen, M C B; Reuser, A J J; Van der Ploeg, A T	Brain;128(Pt 3): 671-7, 2005 Mar.	Brain	MEDLINE	article	en	2005	Doença de Depósito de Glicogênio Tipo II/diagnóstico; Adolescente; Adulto; Distribuição por Idade; Idade de Início; Idoso; Idoso de 80 Anos ou mais; Criança; Pré-Escolar; Fadiga/etiologia; Doença de Depósito de Glicogênio Tipo II/complicações; Doença de Depósito de Glicogênio Tipo II/reabilitação; Humanos; Meia-Idade; Transtornos dos Movimentos/etiologia; Dor/etiologia; Prognóstico; Transtornos R…	GB
Aging in polio.	15561551	Bartels, Matthew N; Omura, Akiko	Phys Med Rehabil Clin N Am;16(1): 197-218, 2005 Feb.	Phys Med Rehabil Clin N Am	MEDLINE	article	en	2005	Síndrome Pós-Poliomielite/reabilitação; Envelhecimento/fisiologia; Transtornos de Deglutição/fisiopatologia; Eletromiografia; Terapia por Exercício; Humanos; Inflamação/fisiopatologia; Neurônios Motores/imunologia; Neurônios Motores/fisiologia; Exame Físico; Síndrome Pós-Poliomielite/diagnóstico; Síndrome Pós-Poliomielite/imunologia; Síndrome Pós-Poliomielite/fisiopatologia; Respiração Artificial…	US
Adaptations of mouthguards for patients with special needs.	16463602	Scott, L King; Ranalli, Dennis	Spec Care Dentist;25(6): 296-301, 2005 Nov-Dec.	Spec Care Dentist	MEDLINE	article	en	2005	Protetores Bucais; Queimaduras Químicas/terapia; Queimaduras por Corrente Elétrica/terapia; Cariostáticos/administração &amp;amp; dosagem; Criança; Pessoas com Deficiência/reabilitação; Desenho de Equipamento; Fluoretos Tópicos/administração &amp;amp; dosagem; Humanos; Lactente; Intubação Intratraqueal/instrumentação; Boca/lesões; Protetores Bucais/classificação; Resolução de Problemas; Automutil…	US
Impact of electronic aids to daily living on the lives of persons with cervical spinal cord injuries.	16392713	Rigby, Patricia; Ryan, Stephen; Joos, Shone; Cooper, Barbara; Jutai, Jeffrey W; Steggles, Iielizabeth	Assist Technol;17(2): 89-97, 2005.	Assist Technol	MEDLINE	article	en	2005	Atividades Cotidianas; Vértebras Cervicais/lesões; Qualidade de Vida; Equipamentos de Autoajuda; Traumatismos da Medula Espinal/psicologia; Adulto; Idoso; Estudos de Casos e Controles; Feminino; Humanos; Entrevistas como Assunto; Masculino; Meia-Idade; Ontário; Autoeficácia; Traumatismos da Medula Espinal/fisiopatologia; Traumatismos da Medula Espinal/reabilitação	US
Development of the seating and mobility script concordance test for spinal cord injury: obtaining content validity evidence.	16392716	Cohen, Laura J; Fitzgerald, Shirley G; Lane, Suzanne; Boninger, Michael L	Assist Technol;17(2): 122-32, 2005.	Assist Technol	MEDLINE	article	en	2005	Pessoas com Deficiência/reabilitação; Limitação da Mobilidade; Fisioterapia/educação; Competência Profissional; Equipamentos de Autoajuda; Traumatismos da Medula Espinal/reabilitação; Adulto; Consenso; Pessoas com Deficiência/psicologia; Feminino; Humanos; Entrevistas como Assunto/métodos; Masculino; Meia-Idade; Determinação de Necessidades de Cuidados de Saúde; Fisioterapia/normas	US
User perspectives on issues that influence the quality of daily life of ventilator-assisted individuals with neuromuscular disorders.	15611803	Brooks, Dina; King, Audrey; Tonack, Mark; Simson, Helen; Gould, Maria; Goldstein, Roger	Can Respir J;11(8): 547-54, 2004 Nov-Dec.	Can Respir J	MEDLINE	article	en	2004	Doenças Neuromusculares/terapia; Qualidade de Vida; Respiração Artificial; Atividades Cotidianas; Adaptação Psicológica; Atitude Frente à Saúde; Feminino; Humanos; Masculino; Meia-Idade; Doenças Neuromusculares/psicologia; Doenças Neuromusculares/reabilitação; Satisfação do Paciente; Respiração Artificial/psicologia	EG
Postpolio syndrome and rehabilitation.	15624569	Sliwa, James	Am J Phys Med Rehabil;83(12): 909, 2004 Dec.	Am J Phys Med Rehabil	MEDLINE	article	en	2004	Síndrome Pós-Poliomielite/reabilitação; Braquetes; Terapia por Exercício; Humanos; Equipamentos de Autoajuda	US
Assessing the influence of wheelchair technology on perception of participation in spinal cord injury.	15520981	Chaves, Eliana S; Boninger, Michael L; Cooper, Rosemarie; Fitzgerald, Shirley G; Gray, David B; Cooper, Rory A	Arch Phys Med Rehabil;85(11): 1854-8, 2004 Nov.	Arch Phys Med Rehabil	MEDLINE	article	en	2004	Atividades Cotidianas; Atitude do Pessoal de Saúde; Pessoas com Deficiência/psicologia; Traumatismos da Medula Espinal/psicologia; Cadeiras de Rodas/normas; Adulto; Estruturas de Acesso; Estudos Transversais; Pessoas com Deficiência/reabilitação; Planejamento Ambiental; Desenho de Equipamento; Feminino; Engenharia Humana; Humanos; Masculino; Meia-Idade; Missouri; Determinação de Necessidades de C…	US
Informed decision making on assistive technology workplace accommodations for people with visual impairments.	15502292	Gamble, Mandy J; Dowler, Denetta L; Hirsh, Anne E	Work;23(2): 123-30, 2004.	Work	MEDLINE	article	en	2004	Tomada de Decisões; Equipamentos de Autoajuda; Transtornos da Visão; Local de Trabalho; Engenharia Humana; Humanos	NL
Accessible online health promotion information for persons with disabilities.	14998351	Smeltzer, Suzanne C; Zimmerman, Vanessa; Frain, Marita; DeSilets, Lynore; Duffin, Janice	Online J Issues Nurs;9(1): 11, 2004 Jan 31.	Online J Issues Nurs	MEDLINE	article	en	2004	Pessoas com Deficiência/educação; Promoção da Saúde/métodos; Acesso aos Serviços de Saúde/organização &amp;amp; administração; Serviços de Informação/instrumentação; Sistemas On-Line/instrumentação; Acesso à Informação/legislação &amp;amp; jurisprudência; Escolaridade; Feminino; Educação em Saúde/métodos; Promoção da Saúde/organização &amp;amp; administração; Humanos; Serviços de Informação/organ…	US
A pilot study to investigate shoulder muscle fatigue during a sustained isometric wheelchair-propulsion effort using surface EMG.	15481785	Niemeyer, Linda O; Aronow, Harriet U; Kasman, Glenn S	Am J Occup Ther;58(5): 587-93, 2004 Sep-Oct.	Am J Occup Ther	MEDLINE	article	en	2004	Eletromiografia/métodos; Fadiga Muscular/fisiologia; Ombro/fisiopatologia; Traumatismos da Medula Espinal/fisiopatologia; Adulto; Vértebras Cervicais/fisiopatologia; Humanos; Vértebras Lombares/fisiopatologia; Masculino; Meia-Idade; Músculos/fisiopatologia; Projetos Piloto; Vértebras Torácicas/fisiopatologia; Cadeiras de Rodas	US
Bioengineering and spinal cord injury: a perspective on the state of the science.	15484666	Cooper, Rory A	J Spinal Cord Med;27(4): 351-64, 2004.	J Spinal Cord Med	MEDLINE	article	en	2004	Engenharia Biomédica; Traumatismos da Medula Espinal/reabilitação; Desenho de Equipamento; Humanos; Equipamentos de Autoajuda; Cadeiras de Rodas/tendências	GB
Computer control using human intracortical local field potentials.	15473196	Kennedy, Philip R; Kirby, M Todd; Moore, Melody M; King, Brandon; Mallory, Adon	IEEE Trans Neural Syst Rehabil Eng;12(3): 339-44, 2004 Sep.	IEEE Trans Neural Syst Rehabil Eng	MEDLINE	article	en	2004	Auxiliares de Comunicação para Pessoas com Deficiência; Eletrodos Implantados; Eletroencefalografia/métodos; Potenciais Evocados; Córtex Motor/fisiopatologia; Doenças Neuromusculares/reabilitação; Interface Usuário-Computador; Periféricos de Computador; Humanos; Masculino; Meia-Idade; Doenças Mitocondriais/fisiopatologia; Doenças Mitocondriais/reabilitação; Doenças Neuromusculares/fisiopatologia;…	US
Development of a new assessment of effort and assistance in standing pivot transfers with functional electrical stimulation.	15478525	Bieri, Carol; Rohde, Lori; Danford, G Scott; Steinfeld, Edward; Snyder, Scott; Triolo, Ronald J	J Spinal Cord Med;27(3): 226-35, 2004.	J Spinal Cord Med	MEDLINE	article	en	2004	Estimulação Elétrica; Movimento/fisiologia; Esforço Físico/fisiologia; Postura/fisiologia; Traumatismos da Medula Espinal/fisiopatologia; Análise e Desempenho de Tarefas; Atividades Cotidianas; Humanos; Reprodutibilidade dos Testes; Equipamentos de Autoajuda	GB
Alternative seating for young children with Autism Spectrum Disorder: effects on classroom behavior.	15449517	Schilling, Denise Lynn; Schwartz, Ilene S	J Autism Dev Disord;34(4): 423-32, 2004 Aug.	J Autism Dev Disord	MEDLINE	article	en	2004	Transtorno Autístico/fisiopatologia; Postura; Equipamentos de Autoajuda; Pré-Escolar; Humanos; Masculino	US
Participation in recreation and sports for persons with spinal cord injury: review and recommendations.	15201471	Slater, Daniel; Meade, Michelle A	NeuroRehabilitation;19(2): 121-9, 2004.	NeuroRehabilitation	MEDLINE	article	en	2004	Traumatismos da Medula Espinal/reabilitação; Esportes/fisiologia; Esportes/psicologia; Traumatismos em Atletas/fisiopatologia; Traumatismos em Atletas/prevenção &amp;amp; controle; Humanos; Equipamentos de Autoajuda; Traumatismos da Medula Espinal/fisiopatologia; Traumatismos da Medula Espinal/psicologia	NL
Return to work for persons with spinal cord injury: designing work supports.	15201472	Targett, Pam; Wehman, Paul; Young, Cynthia	NeuroRehabilitation;19(2): 131-9, 2004.	NeuroRehabilitation	MEDLINE	article	en	2004	Atividades Cotidianas; Readaptação ao Emprego/organização &amp;amp; administração; Apoio Social; Traumatismos da Medula Espinal/reabilitação; Adulto; Humanos; Masculino; Equipamentos de Autoajuda	NL
Assistive technology and computer adaptations for individuals with spinal cord injury.	15201473	McKinley, William; Tewksbury, Michael A; Sitter, Pat; Reed, Jennifer; Floyd, Shawn	NeuroRehabilitation;19(2): 141-6, 2004.	NeuroRehabilitation	MEDLINE	article	en	2004	Sistemas de Computação; Emprego; Equipamentos de Autoajuda; Traumatismos da Medula Espinal/reabilitação; Adulto; Sistemas de Computação/economia; Humanos; Masculino; Equipamentos de Autoajuda/economia; Traumatismos da Medula Espinal/economia	NL
Factors influencing the use of mobility technology in community-based long-term care.	15030666	Agree, Emily M; Freedman, Vicki A; Sengupta, Manisha	J Aging Health;16(2): 267-307, 2004.	J Aging Health	MEDLINE	article	en	2004	Serviços de Saúde Comunitária; Assistência de Longa Duração; Equipamentos de Autoajuda/utilização; Grupo com Ancestrais do Continente Africano; Idoso; Cuidadores; Demografia; Grupo com Ancestrais do Continente Europeu; Acesso aos Serviços de Saúde; Nível de Saúde; Hispano-Americanos; Humanos; Cobertura do Seguro; Meia-Idade; Transtornos dos Movimentos; Fatores Socioeconômicos	US
Getting up goals.	14974139	Eng, Janice J	Rehab Manag;17(1): 34-7, 62, 2004 Jan-Feb.	Rehab Manag	MEDLINE	article	en	2004	Postura; Equipamentos de Autoajuda; Traumatismos da Medula Espinal/reabilitação; Terapia por Estimulação Elétrica; Humanos; Aparelhos Ortopédicos; Traumatismos da Medula Espinal/fisiopatologia; Cadeiras de Rodas	US
Alzheimer&#039;s disease caregiving information and skills. Part II: family caregiver issues and concerns.	14745855	Farran, Carol J; Loukissa, Dimitra; Perraud, Suzanne; Paun, Olimpia	Res Nurs Health;27(1): 40-51, 2004 Feb.	Res Nurs Health	MEDLINE	article	en	2004	Doença de Alzheimer/enfermagem; Cuidadores/psicologia; Família/psicologia; Assistência Domiciliar/psicologia; Adaptação Psicológica; Cuidadores/classificação; Cuidadores/educação; Emoções; Feminino; Comportamentos Saudáveis; Recursos em Saúde; Assistência Domiciliar/métodos; Assistência Domiciliar/normas; Humanos; Masculino; Meia-Idade; Equipamentos de Autoajuda; Apoio Social; Estresse Psicológico	US
Using human extra-cortical local field potentials to control a switch.	15876625	Kennedy, Philip; Andreasen, Dinal; Ehirim, Princewill; King, Brandon; Kirby, Todd; Mao, Hui; Moore, Melody	J Neural Eng;1(2): 72-7, 2004 Jun.	J Neural Eng	MEDLINE	article	en	2004	Esclerose Amiotrófica Lateral/fisiopatologia; Esclerose Amiotrófica Lateral/reabilitação; Córtex Cerebral/fisiopatologia; Auxiliares de Comunicação para Pessoas com Deficiência; Eletroencefalografia/métodos; Potenciais Evocados; Interface Usuário-Computador; Pé/fisiopatologia; Humanos; Músculo Esquelético/fisiopatologia	GB
Use of assistive devices in daily activities among 85-year-olds living at home focusing especially on the visually impaired.	15764362	Dahlin-Ivanoff, S; Sonn, U	Disabil Rehabil;26(24): 1423-30, 2004 Dec 16.	Disabil Rehabil	MEDLINE	article	en	2004	Atividades Cotidianas; Equipamentos de Autoajuda/utilização; Transtornos da Visão/reabilitação; Idoso; Idoso de 80 Anos ou mais; Estudos Transversais; Feminino; Humanos; Entrevistas como Assunto; Masculino; Estudos Retrospectivos; Autocuidado; Fatores Sexuais; Suécia	GB
Quality of life in males with spinal cord injury in Saudi Arabia.	15711680	Al-Jadid, Maher S; Al-Asmari, Abdulrahman K; Al-Moutaery, Khalaf R	Saudi Med J;25(12): 1979-85, 2004 Dec.	Saudi Med J	MEDLINE	article	en	2004	Árabes/psicologia; Qualidade de Vida/psicologia; Traumatismos da Medula Espinal/psicologia; Adulto; Avaliação da Deficiência; Acesso aos Serviços de Saúde; Humanos; Masculino; Meia-Idade; Reabilitação Vocacional; Arábia Saudita; Equipamentos de Autoajuda/psicologia; Fatores Socioeconômicos; Traumatismos da Medula Espinal/reabilitação	SA
Assistive technology programming for a young child with profound disabilities: a single-subject study.	15669669	Shull, Jennifer; Deitz, Jean; Billingsley, Felix; Wendel, Sue; Kartin, Deborah	Phys Occup Ther Pediatr;24(4): 47-62, 2004.	Phys Occup Ther Pediatr	MEDLINE	article	en	2004	Crianças com Deficiência/reabilitação; Terapia Ocupacional/instrumentação; Terapia Ocupacional/métodos; Equipamentos de Autoajuda; Cegueira Cortical/complicações; Cegueira Cortical/reabilitação; Criança; Feminino; Humanos; Deficiência Intelectual/complicações; Deficiência Intelectual/reabilitação; Quadriplegia/complicações; Quadriplegia/reabilitação; Reprodutibilidade dos Testes; Percepção Social…	GB
Early amplification options.	14648816	Gabbard, Sandra Abbott; Schryer, Jennifer	Ment Retard Dev Disabil Res Rev;9(4): 236-42, 2003.	Ment Retard Dev Disabil Res Rev	MEDLINE	article	en	2003	Implantes Cocleares; Surdez/reabilitação; Intervenção Precoce (Educação); Auxiliares de Audição; Humanos; Lactente; Recém-Nascido; Transtornos do Desenvolvimento da Linguagem/prevenção &amp;amp; controle; Microcomputadores; Desenho de Prótese; Ajuste de Prótese; Distúrbios da Fala/prevenção &amp;amp; controle	US
An evaluation of aftercare following discharge from a specialist in-patient rehabilitation service.	14617446	Rusconi, Sue; Turner-Stokes, Lynne	Disabil Rehabil;25(22): 1281-8, 2003 Nov 18.	Disabil Rehabil	MEDLINE	article	en	2003	Lesões Encefálicas/reabilitação; Alta do Paciente; Traumatismos da Medula Espinal/reabilitação; Lesões Encefálicas/economia; Estudos de Coortes; Serviços de Saúde Comunitária/normas; Continuidade da Assistência ao Paciente; Estudos Transversais; Feminino; Necessidades e Demandas de Serviços de Saúde; Humanos; Entrevistas como Assunto; Masculino; Equipamentos Ortopédicos/utilização; Satisfação do …	GB
Brain-computer interface technology: a review of the Second International Meeting.	12899247	Vaughan, Theresa M; Heetderks, William J; Trejo, Leonard J; Rymer, William Z; Weinrich, Michael; Moore, Melody M; Kübler, Andrea; Dobkin, Bruce H; Birbaumer, Niels; Donchin, Emanuel; Wolpaw, Elizabeth Winter; Wolpaw, Jonathan R	IEEE Trans Neural Syst Rehabil Eng;11(2): 94-109, 2003 Jun.	IEEE Trans Neural Syst Rehabil Eng	MEDLINE	article	en	2003	Algoritmos; Encéfalo/fisiopatologia; Auxiliares de Comunicação para Pessoas com Deficiência; Eletroencefalografia/métodos; Interface Usuário-Computador; Membros Artificiais; Encéfalo/fisiologia; Mapeamento Encefálico/métodos; Córtex Cerebral/fisiologia; Córtex Cerebral/fisiopatologia; Sistemas de Computação; Pessoas com Deficiência/reabilitação; Eletroencefalografia/instrumentação; Potenciais Evo…	US
Threats to &quot;informed&quot; advance directives for the severely physically challenged?	12692768	Bach, John R	Arch Phys Med Rehabil;84(4 Suppl 2): S23-8, 2003 Apr.	Arch Phys Med Rehabil	MEDLINE	article	en	2003	Diretivas Antecipadas; Pessoas com Deficiência/psicologia; Pessoas com Deficiência/reabilitação; Consentimento Livre e Esclarecido/normas; Doenças Neuromusculares/psicologia; Doenças Neuromusculares/reabilitação; Qualidade de Vida; Respiração Artificial/métodos; Equipamentos de Autoajuda/normas; Atitude Frente à Saúde; Tomada de Decisões; Ética Médica; Humanos; Cuidados para Prolongar a Vida/psic…	US
Tub benches for people with spinal cord injury: luxury or necessity?	12532079	Huebner, Ruth A; Bales, Linda; Custer, Melba	Case Manager;14(1): 58-63, 2003 Jan-Feb.	Case Manager	MEDLINE	article	en	2003	Atividades Cotidianas; Banhos/instrumentação; Equipamentos de Autoajuda/normas; Traumatismos da Medula Espinal/reabilitação; Adolescente; Adulto; Vértebras Cervicais/lesões; Feminino; Humanos; Masculino; Meia-Idade; Meio-Oeste dos Estados Unidos; Determinação de Necessidades de Cuidados de Saúde; Lesão por Pressão/etiologia; Qualidade de Vida; Amplitude de Movimento Articular; Centros de Reabilit…	US
Exotendons for assistance of human locomotion.	14613503	van den Bogert, Antonie J	Biomed Eng Online;2: 17, 2003 Oct 14.	Biomed Eng Online	MEDLINE	article	en	2003	Marcha/fisiologia; Locomoção/fisiologia; Modelos Biológicos; Equipamentos Ortopédicos; Robótica/métodos; Tendões/fisiologia; Articulação do Tornozelo/fisiologia; Articulação do Quadril/fisiologia; Humanos; Articulação do Joelho/fisiologia; Transtornos dos Movimentos/reabilitação; Desenho de Prótese; Caminhada	GB	http://www.ncbi.nlm.nih.gov/pmc/articles/PMC270067/?tool=pubmed
Early Intervention Practices and Communication Intervention Strategies for Young Males With Fragile X Syndrome.	27764460	Mirrett, Penny L; Roberts, Joanne E; Price, Johanna	Lang Speech Hear Serv Sch;34(4): 320-331, 2003 Oct 01.	Lang Speech Hear Serv Sch	MEDLINE	article	en	2003		US	http://dx.doi.org/10.1044/0161-1461(2003/026)
SEMG-controlled telephone interface for people with disabilities.	12396333	Chen, Yu-Luen; Lai, Jin-Shin; Luh, Jer-Junn; Kuo, Te-Son	J Med Eng Technol;26(4): 173-6, 2002 Jul-Aug.	J Med Eng Technol	MEDLINE	article	en	2002	Pessoas com Deficiência/reabilitação; Eletromiografia/instrumentação; Equipamentos de Autoajuda; Telefone/instrumentação; Interface Usuário-Computador; Adulto; Desenho de Equipamento; Humanos; Traumatismos da Medula Espinal/reabilitação	GB
High-tech homes mean a brighter future for seniors.	12235625	Gelhaus, Lisa	Provider;28(9): 40-2, 2002 Sep.	Provider	MEDLINE	article	en	2002	Habitação para Idosos/organização &amp;amp; administração; Qualidade de Vida; Tecnologia/tendências; Telemetria/tendências; Idoso; Doença de Alzheimer/enfermagem; Inteligência Artificial; Cuidadores; Habitação para Idosos/tendências; Humanos; Oregon; Equipamentos de Autoajuda/tendências	US
The Psychosocial Impact of Assistive Devices Scale (PIADS): translation and preliminary psychometric evaluation of a Canadian-French version.	12206579	Demers, Louise; Monette, Michèle; Descent, Micheline; Jutai, Jeffrey; Wolfson, Christina	Qual Life Res;11(6): 583-92, 2002 Sep.	Qual Life Res	MEDLINE	article	en	2002	Transtornos dos Movimentos/psicologia; Qualidade de Vida; Equipamentos de Autoajuda/psicologia; Inquéritos e Questionários/normas; Pessoas com Deficiência Visual/psicologia; Atividades Cotidianas; Adaptação Psicológica; Adulto; Canadá; Feminino; Humanos; Masculino; Meia-Idade; Psicometria; Reprodutibilidade dos Testes; Tradução; Traduções	NL
A pilot study of perceived needs of persons with new spinal cord injury.	12150400	Cushman, Laura A; Scherer, Marcia J	Psychol Rep;90(3 Pt 2): 1153-60, 2002 Jun.	Psychol Rep	MEDLINE	article	en	2002	Necessidades e Demandas de Serviços de Saúde; Percepção Social; Traumatismos da Medula Espinal/reabilitação; Atitude Frente à Saúde; Feminino; Humanos; Masculino; Meia-Idade; Projetos Piloto; Inquéritos e Questionários	US
Synovial osteochondromatosis.	12162400	Langguth, D M; Klestov, A; Denaro, C	Intern Med J;32(8): 419-20, 2002 Aug.	Intern Med J	MEDLINE	article	en	2002	Condromatose Sinovial/diagnóstico por imagem; Condromatose Sinovial/reabilitação; Articulação do Joelho/diagnóstico por imagem; Idoso; Analgésicos/administração &amp;amp; dosagem; Condromatose Sinovial/fisiopatologia; Seguimentos; Humanos; Articulação do Joelho/fisiopatologia; Masculino; Medição da Dor; Radiografia; Amplitude de Movimento Articular/fisiologia; Equipamentos de Autoajuda; Índice de…	AU
The ADL ability and use of technical aids in persons with late effects of polio.	12125836	Kling, Catarina; Persson, Anders; Gardulf, Ann	Am J Occup Ther;56(4): 457-61, 2002 Jul-Aug.	Am J Occup Ther	MEDLINE	article	en	2002	Atividades Cotidianas; Pessoas com Deficiência/reabilitação; Síndrome Pós-Poliomielite/fisiopatologia; Equipamentos de Autoajuda/utilização; Adolescente; Adulto; Idoso; Idoso de 80 Anos ou mais; Feminino; Humanos; Masculino; Meia-Idade; Terapia Ocupacional; Suécia	US
Individually fitted sports shoes for overuse injuries among newspaper carriers.	12109557	Torkki, Markus; Malmivaara, Antti; Reivonen, Nina; Seitsalo, Seppo; Laippalo, Pekka; Hoikka, Veijo	Scand J Work Environ Health;28(3): 176-83, 2002 Jun.	Scand J Work Environ Health	MEDLINE	article	en	2002	Transtornos Traumáticos Cumulativos/prevenção &amp;amp; controle; Traumatismos do Pé/prevenção &amp;amp; controle; Doenças Profissionais/prevenção &amp;amp; controle; Ocupações; Sapatos; Adolescente; Adulto; Idoso; Transtornos Traumáticos Cumulativos/reabilitação; Feminino; Finlândia; Humanos; Masculino; Meia-Idade; Jornais como Assunto; Doenças Profissionais/reabilitação; Probabilidade; Valores …	FI
Effects of a standing aid on loads on low back and legs during dishwashing.	12064562	Iwakiri, Kazuyuki; Yamauchi, Sumiko; Yasukouchi, Akira	Ind Health;40(2): 198-206, 2002 Apr.	Ind Health	MEDLINE	article	en	2002	Dor nas Costas/prevenção &amp;amp; controle; Engenharia Humana; Saúde do Trabalhador; Equipamentos de Autoajuda; Adolescente; Adulto; Dor nas Costas/etiologia; Eletromiografia; Desenho de Equipamento; Feminino; Humanos; Pernas/patologia; Pernas/fisiologia; Músculo Esquelético/fisiologia; Postura; Suporte de Carga	JP
Iterative design and evaluation of new prone carts for individuals with SCDs: a technical note.	11930905	Malassigné, Pascal; Nelson, Audrey L; Cors, Mark W; Jensen, Robert P; Amato, Margaret; Schnurr, Emil Sam; Amerson, Thomas L	J Rehabil Res Dev;39(1): 127-39, 2002 Jan-Feb.	J Rehabil Res Dev	MEDLINE	article	en	2002	Atividades Cotidianas; Leitos/normas; Traumatismos da Medula Espinal/reabilitação; Desenho de Equipamento; Segurança de Equipamentos; Feminino; Humanos; Escala de Gravidade do Ferimento; Masculino; Projetos Piloto; Qualidade de Vida; Centros de Reabilitação; Equipamentos de Autoajuda; Cadeiras de Rodas/normas	US
Factors influencing the decision to abandon manual wheelchairs for three individuals with a spinal cord injury.	11827144	Kittel, Alison; Di, Marco Allie; Stewart, Hugh	Disabil Rehabil;24(1-3): 106-14, 2002 Jan 10-Feb 15.	Disabil Rehabil	MEDLINE	article	en	2002	Cooperação do Paciente; Traumatismos da Medula Espinal; Cadeiras de Rodas; Adulto; Tomada de Decisões; Feminino; Humanos; Estilo de Vida; Masculino	GB
Functional electrical stimulation for ejaculation.	12545945	Howards, Stuart S; Jones, Elizabeth V; Wind, Tyler C; Edlich, Richard F	J Long Term Eff Med Implants;12(3): 201-9, 2002.	J Long Term Eff Med Implants	MEDLINE	article	en	2002	Ejaculação/fisiologia; Terapia por Estimulação Elétrica/instrumentação; Eletrodos Implantados; Disfunção Erétil/reabilitação; Traumatismos da Medula Espinal/reabilitação; Ensaios Clínicos como Assunto; Terapia por Estimulação Elétrica/métodos; Disfunção Erétil/etiologia; Seguimentos; Humanos; Masculino; Satisfação do Paciente; Traumatismos da Medula Espinal/complicações; Traumatismos da Medula Es…	US
Consumer perspectives on mobility: implications for neuroprosthesis design.	17943668	Brown-Triolo, Denise L; Roach, Mary Joan; Nelson, Kristine; Triolo, Ronald J	J Rehabil Res Dev;39(6): 659-69, 2002 Nov-Dec.	J Rehabil Res Dev	MEDLINE	article	en	2002	Satisfação do Paciente; Desenho de Prótese; Equipamentos de Autoajuda; Traumatismos da Medula Espinal/psicologia; Traumatismos da Medula Espinal/reabilitação; Caminhada/fisiologia; Adolescente; Adulto; Idoso; Feminino; Prioridades em Saúde; Humanos; Masculino; Meia-Idade; Determinação de Necessidades de Cuidados de Saúde; Recuperação de Função Fisiológica/fisiologia; Traumatismos da Medula Espina…	US
Ability and perceived difficulty in daily activities in people with poliomyelitis sequelae.	11480469	Thorén-Jönsson, A L; Grimby, G	J Rehabil Med;33(1): 4-11, 2001 Jan.	J Rehabil Med	MEDLINE	article	en	2001	Atividades Cotidianas; Síndrome Pós-Poliomielite/reabilitação; Equipamentos de Autoajuda; Adolescente; Adulto; Idoso; Idoso de 80 Anos ou mais; Feminino; Humanos; Masculino; Meia-Idade; Aparelhos Ortopédicos	SE
Using multiple microswitches to promote different responses in children with multiple disabilities.	11523954	Lancioni, G E; O&#039;Reilly, M F; Oliva, D; Coppa, M M	Res Dev Disabil;22(4): 309-18, 2001 Jul-Aug.	Res Dev Disabil	MEDLINE	article	en	2001	Auxiliares de Comunicação para Pessoas com Deficiência; Crianças com Deficiência/reabilitação; Transtornos do Desenvolvimento da Linguagem/reabilitação; Reforço por Recompensa; Adolescente; Criança; Humanos; Masculino; Microcomputadores; Equipamentos de Autoajuda	US
Effects of abdominal trussing on breathing and speech in men with cervical spinal cord injury.	11521769	Watson, P J; Hixon, T J	J Speech Lang Hear Res;44(4): 751-62, 2001 Aug.	J Speech Lang Hear Res	MEDLINE	article	en	2001	Respiração; Equipamentos de Autoajuda; Distúrbios da Fala/etiologia; Distúrbios da Fala/terapia; Traumatismos da Medula Espinal/complicações; Músculos Abdominais/fisiologia; Adulto; Fenômenos Biomecânicos; Humanos; Capacidade Inspiratória/fisiologia; Masculino; Pescoço; Postura; Leitura	US
Measuring subjective quality of life following spinal cord injury: a validation study of the assistive technology device predisposition assessment.	11394589	Scherer, M J; Cushman, L A	Disabil Rehabil;23(9): 387-93, 2001 Jun 15.	Disabil Rehabil	MEDLINE	article	en	2001	Atitude Frente à Saúde; Qualidade de Vida; Equipamentos de Autoajuda/psicologia; Traumatismos da Medula Espinal/reabilitação; Inquéritos e Questionários; Adulto; Idoso; Feminino; Humanos; Masculino; Meia-Idade; Reprodutibilidade dos Testes; Estatísticas não Paramétricas	GB
Driving performance and workload assessment of drivers with tetraplegia: an adaptation evaluation framework.	11392654	Peters, B	J Rehabil Res Dev;38(2): 215-24, 2001 Mar-Apr.	J Rehabil Res Dev	MEDLINE	article	en	2001	Condução de Veículo; Quadriplegia/reabilitação; Equipamentos de Autoajuda; Traumatismos da Medula Espinal/reabilitação; Análise e Desempenho de Tarefas; Vértebras Cervicais/lesões; Humanos; Resistência Física; Quadriplegia/fisiopatologia; Traumatismos da Medula Espinal/fisiopatologia; Carga de Trabalho	US
Evaluation of a pushrim-activated, power-assisted wheelchair.	11346854	Cooper, R A; Fitzgerald, S G; Boninger, M L; Prins, K; Rentschler, A J; Arva, J; O&#039;connor, T J	Arch Phys Med Rehabil;82(5): 702-8, 2001 May.	Arch Phys Med Rehabil	MEDLINE	article	en	2001	Cadeiras de Rodas/normas; Adulto; Equipamentos Médicos Duráveis/normas; Metabolismo Energético; Desenho de Equipamento; Segurança de Equipamentos/normas; Feminino; Humanos; Masculino; Esclerose Múltipla/metabolismo; Esclerose Múltipla/reabilitação; Projetos Piloto; Traumatismos da Medula Espinal/metabolismo; Traumatismos da Medula Espinal/reabilitação	US
Effect of elastic neck strap on right thumb force and force angle during clarinet performance.	10953813	Chesky, K S; Kondraske, G; Rubin, B	J Occup Environ Med;42(8): 775-6, 2000 Aug.	J Occup Environ Med	MEDLINE	article	en	2000	Transtornos Traumáticos Cumulativos/prevenção &amp;amp; controle; Música; Doenças Profissionais/prevenção &amp;amp; controle; Amplitude de Movimento Articular/fisiologia; Equipamentos de Autoajuda; Polegar/fisiopatologia; Adolescente; Adulto; Fenômenos Biomecânicos; Transtornos Traumáticos Cumulativos/fisiopatologia; Elasticidade; Feminino; Humanos; Masculino; Doenças Profissionais/fisiopatologia…	US
Design of the advanced commode-shower chair for spinal cord-injured individuals.	10917269	Malassigné, P; Nelson, A L; Cors, M W; Amerson, T L	J Rehabil Res Dev;37(3): 373-82, 2000 May-Jun.	J Rehabil Res Dev	MEDLINE	article	en	2000	Atividades Cotidianas; Banhos/instrumentação; Equipamentos de Autoajuda; Traumatismos da Medula Espinal/reabilitação; Cadeiras de Rodas; Desenho de Equipamento/métodos; Segurança de Equipamentos; Humanos; Sensibilidade e Especificidade	US
A 44-year-old woman with difficulty walking.	11086372	Iezzoni, L I	JAMA;284(20): 2632-9, 2000 Nov 22-29.	JAMA	MEDLINE	article	en	2000	Esclerose Amiotrófica Lateral; Pessoas com Deficiência; Caminhada; Adulto; Esclerose Amiotrófica Lateral/fisiopatologia; Esclerose Amiotrófica Lateral/terapia; Pessoas com Deficiência/psicologia; Pessoas com Deficiência/reabilitação; Pessoas com Deficiência/estatística &amp;amp; dados numéricos; Feminino; Marcha; Humanos; Seguro Saúde; Reabilitação/economia; Equipamentos de Autoajuda/economia; Es…	US
Brain oscillations control hand orthosis in a tetraplegic.	11018314	Pfurtscheller, G; Guger, C; Müller, G; Krausz, G; Neuper, C	Neurosci Lett;292(3): 211-4, 2000 Oct 13.	Neurosci Lett	MEDLINE	article	en	2000	Encéfalo/fisiologia; Eletroencefalografia/instrumentação; Mãos/fisiologia; Aparelhos Ortopédicos; Quadriplegia/reabilitação; Adulto; Força da Mão/fisiologia; Humanos; Masculino; Projetos Piloto; Robótica/instrumentação; Equipamentos de Autoajuda; Processamento de Sinais Assistido por Computador; Resultado do Tratamento	IE
Reduction of costs of disability using neuroprostheses.	11067579	Creasey, G H; Kilgore, K L; Brown-Triolo, D L; Dahlberg, J E; Peckham, P H; Keith, M W	Assist Technol;12(1): 67-75, 2000.	Assist Technol	MEDLINE	article	en	2000	Biônica/instrumentação; Efeitos Psicossociais da Doença; Estimulação Elétrica; Próteses e Implantes; Traumatismos da Medula Espinal/economia; Biônica/economia; Estimulação Elétrica/instrumentação; Estimulação Elétrica/métodos; Incontinência Fecal/economia; Incontinência Fecal/etiologia; Incontinência Fecal/reabilitação; Mãos/inervação; Humanos; Próteses e Implantes/economia; Traumatismos da Medul…	US
Assistive technology for people with spinal cord injuries: what physicians need to know.	10800353	Carlson, J H	Med Health R I;83(3): 84, 2000 Mar.	Med Health R I	MEDLINE	article	en	2000	Equipamentos de Autoajuda; Traumatismos da Medula Espinal/reabilitação; Humanos; Papel do Médico	US
Use of the NESS handmaster to restore handfunction in tetraplegia: clinical experiences in ten patients.	10822395	Snoek, G J; IJzerman, M J; in &#039;t Groen, F A; Stoffers, T S; Zilvold, G	Spinal Cord;38(4): 244-9, 2000 Apr.	Spinal Cord	MEDLINE	article	en	2000	Força da Mão; Quadriplegia/reabilitação; Equipamentos de Autoajuda; Atividades Cotidianas; Adulto; Idoso; Desenho de Equipamento; Feminino; Mãos/fisiopatologia; Humanos; Masculino; Projetos Piloto; Contenções; Análise e Desempenho de Tarefas	GB
Preventing injuries using an ergonomic approach.	11141704	Owen, B D	AORN J;72(6): 1031-6, 2000 Dec.	AORN J	MEDLINE	article	en	2000	Lesões nas Costas/prevenção &amp;amp; controle; Engenharia Humana; Remoção; Recursos Humanos de Enfermagem no Hospital; Doenças Profissionais/prevenção &amp;amp; controle; Enfermagem Perioperatória/métodos; Equipamentos de Autoajuda; Lesões nas Costas/etiologia; Dor nas Costas/etiologia; Dor nas Costas/prevenção &amp;amp; controle; Equipamentos e Provisões; Europa (Continente); Humanos; Remoção/e…	US
Predicting satisfaction with assistive technology for a sample of adults with new spinal cord injuries.	11191417	Scherer, M J; Cushman, L A	Psychol Rep;87(3 Pt 1): 981-7, 2000 Dec.	Psychol Rep	MEDLINE	article	en	2000	Satisfação do Paciente; Equipamentos de Autoajuda; Traumatismos da Medula Espinal/psicologia; Adulto; Idoso; Feminino; Humanos; Masculino; Meia-Idade; Determinação de Necessidades de Cuidados de Saúde; Qualidade de Vida; Traumatismos da Medula Espinal/reabilitação	US
Assistive technology: what and how for persons with spinal cord injury.	12037824	Blair, M E	SCI Nurs;17(3): 110-8, 2000.	SCI Nurs	MEDLINE	article	en	2000	Equipamentos de Autoajuda; Traumatismos da Medula Espinal/terapia; Atividades Cotidianas; Humanos; Traumatismos da Medula Espinal/fisiopatologia	US
Promoting safe use of equipment for neurogenic bowel management.	12037825	Nelson, A; Malassigné, P; Cors, M W; Amerson, T L	SCI Nurs;17(3): 119-24, 2000.	SCI Nurs	MEDLINE	article	en	2000	Defecação; Segurança de Equipamentos; Equipamentos de Autoajuda; Traumatismos da Medula Espinal/fisiopatologia; Desenho de Equipamento; Humanos; Lesão por Pressão/prevenção &amp;amp; controle	US
The personal side of technology.	12037827	Beck, L A; Chase, T; Le, L; Evans, D; Tolbert, G	SCI Nurs;17(3): 130-2, 2000.	SCI Nurs	MEDLINE	article	en	2000	Cuidados de Enfermagem/tendências; Equipamentos de Autoajuda; Traumatismos da Medula Espinal/enfermagem; Humanos; Traumatismos da Medula Espinal/fisiopatologia	US
Assistive technology and spinal cord injury.	12038059	Riley, J K	SCI Nurs;17(4): 179-80, 2000.	SCI Nurs	MEDLINE	article	en	2000	Equipamentos de Autoajuda; Traumatismos da Medula Espinal/fisiopatologia; Comunicação; Computadores; Humanos	US
Classroom evaluation of the Arlyn Arm robotic workstation.	11508403	Eberhardt, S P; Osborne, J; Rahman, T	Assist Technol;12(2): 132-43, 2000.	Assist Technol	MEDLINE	article	en	2000	Braço; Educação; Doenças Neuromusculares/reabilitação; Robótica; Equipamentos de Autoajuda; Adolescente; Arte; Criança; Feminino; Humanos; Masculino; Ciência	US
Analysis of assisted-gait characteristics in persons with incomplete spinal cord injury.	10432263	Melis, E H; Torres-Moreno, R; Barbeau, H; Lemaire, E D	Spinal Cord;37(6): 430-9, 1999 Jun.	Spinal Cord	MEDLINE	article	en	1999	Marcha; Equipamentos de Autoajuda; Traumatismos da Medula Espinal/fisiopatologia; Adulto; Idoso; Fenômenos Biomecânicos; Feminino; Humanos; Masculino; Meia-Idade; Qualidade de Vida	GB
Powered feeding devices: an evaluation of three models.	10527080	Hermann, R P; Phalangas, A C; Mahoney, R M; Alexander, M A	Arch Phys Med Rehabil;80(10): 1237-42, 1999 Oct.	Arch Phys Med Rehabil	MEDLINE	article	en	1999	Atividades Cotidianas; Pessoas com Deficiência/reabilitação; Comportamento Alimentar; Satisfação do Paciente; Equipamentos de Autoajuda; Atividades Cotidianas/psicologia; Adolescente; Adulto; Artrogripose/psicologia; Artrogripose/reabilitação; Paralisia Cerebral/psicologia; Paralisia Cerebral/reabilitação; Criança; Pessoas com Deficiência/psicologia; Eletricidade; Desenho de Equipamento; Estudos …	US
Managing occupations in everyday life to achieve adaptation.	10427677	Jönsson, A L; Möller, A; Grimby, G	Am J Occup Ther;53(4): 353-62, 1999 Jul-Aug.	Am J Occup Ther	MEDLINE	article	en	1999	Atividades Cotidianas; Adaptação Psicológica; Atitude Frente à Saúde; Pessoas com Deficiência/psicologia; Ocupações; Poliomielite/fisiopatologia; Poliomielite/psicologia; Síndrome Pós-Poliomielite/fisiopatologia; Síndrome Pós-Poliomielite/parasitologia; Adulto; Idoso; Emoções; Terapia por Exercício; Feminino; Humanos; Masculino; Meia-Idade; Terapia Ocupacional; Poliomielite/reabilitação; Síndrome…	US
Management of thrombocytopenia-absent radius (TAR) syndrome.	10344309	McLaurin, T M; Bukrey, C D; Lovett, R J; Mochel, D M	J Pediatr Orthop;19(3): 289-96, 1999 May-Jun.	J Pediatr Orthop	MEDLINE	article	en	1999	Rádio (Anatomia)/anormalidades; Trombocitopenia/terapia; Pré-Escolar; Feminino; Humanos; Masculino; Aparelhos Ortopédicos; Próteses e Implantes; Radiografia; Rádio (Anatomia)/diagnóstico por imagem; Estudos Retrospectivos; Equipamentos de Autoajuda; Síndrome	US
New assistive technology for passive standing.	10188115	Gear, A J; Suber, F; Neal, J G; Nguyen, W D; Edlich, R F	J Burn Care Rehabil;20(2): 164-9, 1999 Mar-Apr.	J Burn Care Rehabil	MEDLINE	article	en	1999	Doenças Musculoesqueléticas/prevenção &amp;amp; controle; Postura/fisiologia; Lesão por Pressão/prevenção &amp;amp; controle; Qualidade de Vida; Equipamentos de Autoajuda; Traumatismos da Medula Espinal/reabilitação; Atividades Cotidianas; Queimaduras/etiologia; Queimaduras/terapia; Desenho de Equipamento; Segurança de Equipamentos; Feminino; Humanos; Masculino; Ciência de Laboratório Médico; Doe…	US
A novel method for locomotion training.	10191373	Seif-Naraghi, A H; Herman, R M	J Head Trauma Rehabil;14(2): 146-62, 1999 Apr.	J Head Trauma Rehabil	MEDLINE	article	en	1999	Terapia por Exercício/métodos; Locomoção/fisiologia; Transtornos dos Movimentos/reabilitação; Doenças Musculoesqueléticas/reabilitação; Equipamentos de Autoajuda/normas; Suporte de Carga/fisiologia; Adolescente; Adulto; Lesões Encefálicas/complicações; Lesões Encefálicas/reabilitação; Sinais (Psicologia); Desenho de Equipamento; Terapia por Exercício/instrumentação; Terapia por Exercício/tendênci…	US
Effects of consistent food presentation on efficiency of eating and nutritive value of food consumed by children with severe neurological impairment.	9828270	Pinnington, L; Hegarty, J	Dysphagia;14(1): 17-26, 1999.	Dysphagia	MEDLINE	article	en	1999	Ingestão de Alimentos/fisiologia; Alimentos; Espasticidade Muscular/fisiopatologia; Valor Nutritivo; Adolescente; Atetose/fisiopatologia; Peso Corporal; Paralisia Cerebral/fisiopatologia; Criança; Proteínas na Dieta/administração &amp;amp; dosagem; Ingestão de Energia; Feminino; Crescimento; Humanos; Masculino; Registros Médicos; Destreza Motora/fisiologia; Postura/fisiologia; Quadriplegia/fisiop…	US
Maintaining quality of life.	10201548	Smith, P S	Phys Ther;79(4): 423-4, 1999 Apr.	Phys Ther	MEDLINE	article	en	1999	Esclerose Amiotrófica Lateral/reabilitação; Qualidade de Vida; Esclerose Amiotrófica Lateral/diagnóstico; Progressão da Doença; Terapia por Exercício; Humanos; Modalidades de Fisioterapia; Equipamentos de Autoajuda	US
Use of an ambulation assistive device predicts functional decline associated with hospitalization.	10051860	Mahoney, J E; Sager, M A; Jalaluddin, M	J Gerontol A Biol Sci Med Sci;54(2): M83-8, 1999 Feb.	J Gerontol A Biol Sci Med Sci	MEDLINE	article	en	1999	Atividades Cotidianas; Hospitalização; Equipamentos Ortopédicos; Equipamentos de Autoajuda; Caminhada/fisiologia; Idoso; Bengala; Feminino; Seguimentos; Previsões; Humanos; Masculino; Transtornos dos Movimentos/reabilitação; Avaliação de Resultados (Cuidados de Saúde); Alta do Paciente; Estudos Prospectivos; Fatores de Risco; Andadores	US
The role of computer assistive technology in rehabilitation of the visually impaired: a personal perspective.	9933003	Paul, W	Am J Ophthalmol;127(1): 75-6, 1999 Jan.	Am J Ophthalmol	MEDLINE	article	en	1999	Auxiliares Sensoriais; Terapia Assistida por Computador; Transtornos da Visão/reabilitação; Pessoas com Deficiência Visual/reabilitação; Humanos; Leitura	US
The horse &amp; buggy syndrome or was good enough for grandpa good enough for me?	10382418	Ebersole, P	Geriatr Nurs;20(2): 62-3, 1999 Mar-Apr.	Geriatr Nurs	MEDLINE	article	en	1999	Reabilitação do Acidente Vascular Cerebral; Adaptação Psicológica; Idoso; Atitude Frente à Saúde; Humanos; Determinação de Necessidades de Cuidados de Saúde; Equipamentos de Autoajuda; Acidente Vascular Cerebral/enfermagem; Acidente Vascular Cerebral/psicologia; Sobreviventes/psicologia	US
Functional changes in persons aging with spinal cord injury.	11010062	Thompson, L	Assist Technol;11(2): 123-9, 1999.	Assist Technol	MEDLINE	article	en	1999	Envelhecimento/fisiologia; Pessoas com Deficiência/reabilitação; Traumatismos da Medula Espinal/fisiopatologia; Atividades Cotidianas; Adolescente; Adulto; Cuidadores; Humanos; Masculino; Meia-Idade; Determinação de Necessidades de Cuidados de Saúde; Equipamentos de Autoajuda	US
George&#039;s gadgets: a multidisciplinary approach to technology for facilitating communication in an individual with ALS.	12026408	Hoffmann, J; King, C; Wooltorton, S; Lawrence, G	Perspectives;23(3): 17-21, 1999.	Perspectives	MEDLINE	article	en	1999	Comunicação; Doença dos Neurônios Motores/psicologia; Auxiliares de Comunicação para Pessoas com Deficiência; Humanos; Atividades de Lazer; Masculino; Doença dos Neurônios Motores/reabilitação; Equipe de Assistência ao Paciente; Equipamentos de Autoajuda	CA
Preliminary electrophysiological characterization of functionally vestigial muscles of the head: potential for command signaling.	10685381	Friedman, R N; McMillan, G R; Kincaid, J C; Buschbacher, R M	J Spinal Cord Med;22(3): 167-72, 1999.	J Spinal Cord Med	MEDLINE	article	en	1999	Orelha Externa/fisiopatologia; Músculo Esquelético/fisiopatologia; Quadriplegia/reabilitação; Equipamentos de Autoajuda; Traumatismos da Medula Espinal/reabilitação; Adulto; Auxiliares de Comunicação para Pessoas com Deficiência; Orelha Externa/inervação; Eletromiografia; Potenciais Evocados/fisiologia; Nervo Facial/fisiopatologia; Humanos; Masculino; Microcomputadores; Músculo Esquelético/inerva…	GB
A comparison of two computer access systems for functional text entry.	9739400	DeVries, R C; Deitz, J; Anson, D	Am J Occup Ther;52(8): 656-65, 1998 Sep.	Am J Occup Ther	MEDLINE	article	en	1998	Microcomputadores; Terapia Ocupacional; Quadriplegia/reabilitação; Equipamentos de Autoajuda; Adulto; Idoso; Comunicação; Feminino; Humanos; Masculino; Redação	US
Effects of synthetic speech output and orthographic feedback on spelling in a student with autism: a preliminary study.	9711487	Schlosser, R W; Blischak, D M; Belfiore, P J; Bartley, C; Barnett, N	J Autism Dev Disord;28(4): 309-19, 1998 Aug.	J Autism Dev Disord	MEDLINE	article	en	1998	Recursos Audiovisuais; Transtorno Autístico/reabilitação; Transtornos da Comunicação/reabilitação; Instrução por Computador; Equipamentos de Autoajuda; Ensino/métodos; Logro; Estimulação Acústica; Transtorno Autístico/complicações; Criança; Transtornos da Comunicação/etiologia; Retroalimentação; Humanos; Estudos Longitudinais; Masculino; Reconhecimento Visual de Modelos/fisiologia; Fonética; Esti…	US
Assistive technology and universal design in the workplace.	10181149	Mueller, J L	Assist Technol;10(1): 37-43, 1998.	Assist Technol	MEDLINE	article	en	1998	Engenharia Humana; Tecnologia; Local de Trabalho; Envelhecimento; Estruturas de Acesso; Transtornos Traumáticos Cumulativos/prevenção &amp;amp; controle; Pessoas com Deficiência/legislação &amp;amp; jurisprudência; Planejamento Ambiental; Desenho de Equipamento; Engenharia Humana/instrumentação; Humanos; Decoração de Interiores e Mobiliário; Doenças Profissionais/economia; Doenças Profissionais/e…	US
The Norwegian Polio Study 1994: a nation-wide survey of problems in long-standing poliomyelitis.	9589529	Wekre, L L; Stanghelle, J K; Lobben, B; Oyhaugen, S	Spinal Cord;36(4): 280-4, 1998 Apr.	Spinal Cord	MEDLINE	article	en	1998	Atividades Cotidianas; Poliomielite/epidemiologia; Poliomielite/reabilitação; Adulto; Distribuição por Idade; Idade de Início; Idoso; Assistência Integral à Saúde/normas; Assistência Integral à Saúde/utilização; Emprego/estatística &amp;amp; dados numéricos; Feminino; Inquéritos Epidemiológicos; Humanos; Incidência; Assistência de Longa Duração/métodos; Masculino; Meia-Idade; Noruega/epidemiologi…	GB
Quality of life. Issues for persons with neuromuscular diseases.	9894142	Abresch, R T; Seyden, N K; Wineinger, M A	Phys Med Rehabil Clin N Am;9(1): 233-48, 1998 Feb.	Phys Med Rehabil Clin N Am	MEDLINE	article	en	1998	Pessoas com Deficiência/psicologia; Doenças Neuromusculares/psicologia; Qualidade de Vida; Atitude do Pessoal de Saúde; Currículo; Educação de Graduação em Medicina; Humanos; Internet; Doenças Neuromusculares/reabilitação; Satisfação Pessoal; Medicina Física e Reabilitação; Resultado do Tratamento	US
Enhancing independent indoor travel and activity in a woman with multiple disabilities through special technology.	9926357	Lancioni, G E; Oliva, D; Gnocchini, F	Int J Rehabil Res;21(4): 409-13, 1998 Dec.	Int J Rehabil Res	MEDLINE	article	en	1998	Surdez/reabilitação; Deficiência Intelectual/reabilitação; Locomoção; Equipamentos de Autoajuda; Transtornos da Visão/reabilitação; Adulto; Feminino; Humanos	GB
Back relief at retail.	10621501	Hawkins, D	US News World Rep;125(22): 84-5, 1998 Dec 07.	US News World Rep	MEDLINE	article	en	1998	Dor nas Costas/terapia; Massagem; Equipamentos de Autoajuda; Dor nas Costas/prevenção &amp;amp; controle; Leitos; Comércio; Gravitação; Custos de Cuidados de Saúde; Humanos; Estados Unidos	US
Follow-up assessment of standing mobility device users.	10339284	Dunn, R B; Walter, J S; Lucero, Y; Weaver, F; Langbein, E; Fehr, L; Johnson, P; Riedy, L	Assist Technol;10(2): 84-93, 1998.	Assist Technol	MEDLINE	article	en	1998	Paralisia/reabilitação; Postura; Cadeiras de Rodas; Adulto; Coleta de Dados; Feminino; Humanos; Masculino; Meia-Idade; Traumatismos da Medula Espinal/reabilitação	US
Accommodating workers with AIDS.	11364766		AIDS Policy Law;12(19): 8, 1997 Oct 17.	AIDS Policy Law	MEDLINE	article	en	1997	Síndrome de Imunodeficiência Adquirida; Emprego; Satisfação no Emprego; Meio Social; Síndrome de Imunodeficiência Adquirida/psicologia; Atitude Frente à Saúde; Pessoas com Deficiência; Educação em Saúde; Humanos; Equipamentos de Autoajuda; Estados Unidos	US
Relationship between use of technology and employment rates for people with physical disabilities in Australia: implications for education and training programmes.	9279489	Pell, S D; Gillies, R M; Carss, M	Disabil Rehabil;19(8): 332-8, 1997 Aug.	Disabil Rehabil	MEDLINE	article	en	1997	Computadores; Pessoas com Deficiência/reabilitação; Emprego; Reabilitação Vocacional; Equipamentos de Autoajuda/utilização; Adolescente; Adulto; Paralisia Cerebral/reabilitação; Feminino; Humanos; Modelos Logísticos; Masculino; Meia-Idade; Distrofias Musculares/reabilitação; Queensland; Traumatismos da Medula Espinal/reabilitação	GB
Educational participation of children with spinal cord injury.	9242862	Dudgeon, B J; Massagli, T L; Ross, B W	Am J Occup Ther;51(7): 553-61, 1997 Jul-Aug.	Am J Occup Ther	MEDLINE	article	en	1997	Atividades Cotidianas; Currículo; Educação; Equipamentos de Autoajuda; Traumatismos da Medula Espinal/reabilitação; Logro; Adolescente; Criança; Pré-Escolar; Feminino; Escrita Manual; Humanos; Masculino; Ajustamento Social	US
A low-cost instrumented glove for monitoring forces during object manipulation.	9184900	Castro, M C; Cliquet, A	IEEE Trans Rehabil Eng;5(2): 140-7, 1997 Jun.	IEEE Trans Rehabil Eng	MEDLINE	article	en	1997	Eletrônica Médica; Força da Mão; Quadriplegia/reabilitação; Equipamentos de Autoajuda/economia; Adolescente; Adulto; Análise de Variância; Fenômenos Biomecânicos; Engenharia Biomédica; Desenho de Equipamento; Estudos de Avaliação como Assunto; Estudos de Viabilidade; Feminino; Dedos; Humanos; Modelos Lineares; Masculino; Músculo Esquelético/inervação; Músculo Esquelético/fisiologia; Valores de Re…	US
The use of environmental control units by occupational therapists in spinal cord injury and disease services.	8978862	Holme, S A; Kanny, E M; Guthrie, M R; Johnson, K L	Am J Occup Ther;51(1): 42-8, 1997 Jan.	Am J Occup Ther	MEDLINE	article	en	1997	Meio Ambiente Construído; Terapia Ocupacional/métodos; Equipamentos de Autoajuda; Doenças da Medula Espinal/reabilitação; Traumatismos da Medula Espinal/reabilitação; Auxiliares de Comunicação para Pessoas com Deficiência; Educação Continuada; Humanos; Terapia Ocupacional/educação; Equipamentos de Autoajuda/economia; Equipamentos de Autoajuda/utilização; Estados Unidos	US
Spinal cord injury rehabilitation. 3. Functional outcomes.	9084369	Formal, C S; Cawley, M F; Stiens, S A	Arch Phys Med Rehabil;78(3 Suppl): S59-64, 1997 Mar.	Arch Phys Med Rehabil	MEDLINE	article	en	1997	Atividades Cotidianas; Autocuidado; Traumatismos da Medula Espinal/reabilitação; Adulto; Braço/fisiologia; Braquetes; Avaliação da Deficiência; Incontinência Fecal/prevenção &amp;amp; controle; Humanos; Masculino; Avaliação de Resultados (Cuidados de Saúde); Prognóstico; Quadriplegia/reabilitação; Reto/inervação; Equipamentos de Autoajuda; Traumatismos da Medula Espinal/classificação; Estimulação…	US
A guideline for the design of a four-wheeled walker.	10177449	Finkel, J; Fernie, G; Cleghorn, W	Assist Technol;9(2): 116-29, 1997.	Assist Technol	MEDLINE	article	en	1997	Andadores; Idoso; Idoso de 80 Anos ou mais; Desenho de Equipamento; Falha de Equipamento; Segurança de Equipamentos; Feminino; Fricção; Gravitação; Guias como Assunto; Humanos; Masculino; Modelos Teóricos; Transtornos dos Movimentos/reabilitação; Modalidades de Fisioterapia; Equilíbrio Postural; Postura; Descanso; Transtornos das Sensações/reabilitação; Estresse Mecânico; Andadores/efeitos advers…	US
A review of seven support surfaces with emphasis on their protection of the spinally injured.	8821224	Main, P W; Lovell, M E	J Accid Emerg Med;13(1): 34-7, 1996 Jan.	J Accid Emerg Med	MEDLINE	article	en	1996	Equipamentos de Autoajuda; Traumatismos da Medula Espinal/prevenção &amp;amp; controle; Transporte de Pacientes/métodos; Desenho de Equipamento; Segurança de Equipamentos; Humanos	GB	http://www.ncbi.nlm.nih.gov/pmc/articles/PMC1342605/?tool=pubmed
Integrating assistive technologies: current practices and future possibilities.	8718944	Nisbet, P	Med Eng Phys;18(3): 193-202, 1996 Apr.	Med Eng Phys	MEDLINE	article	en	1996	Reabilitação/tendências; Equipamentos de Autoajuda/tendências; Adulto; Idoso; Engenharia Biomédica/instrumentação; Engenharia Biomédica/tendências; Paralisia Cerebral/reabilitação; Auxiliares de Comunicação para Pessoas com Deficiência/tendências; Meio Ambiente Construído; Feminino; Humanos; Masculino; Quadriplegia/reabilitação; Reabilitação/instrumentação; Tecnologia/tendências; Cadeiras de Roda…	GB
Tips and tricks: the hard way--ABCs of quadriplegia care.	8706429	King, S A	Conn Med;60(6): 347-54, 1996 Jun.	Conn Med	MEDLINE	article	en	1996	Quadriplegia/enfermagem; Equipamentos de Autoajuda; Segurança de Equipamentos; Guias como Assunto; Humanos	US
Assistive devices give residents a lift.	10172577	O&#039;Malley, S	Provider;22(4): 52-4, 1996 Apr.	Provider	MEDLINE	article	en	1996	Casas de Saúde/economia; Equipamentos de Autoajuda/economia; Atividades Cotidianas; Idoso; Doença de Alzheimer; Custos e Análise de Custo; Financiamento Governamental; Habitação para Idosos; Humanos; Estados Unidos	US
Development of an upper extremity FES system for individuals with C4 tetraplegia.	8973952	Smith, B T; Mulcahey, M J; Betz, R R	IEEE Trans Rehabil Eng;4(4): 264-70, 1996 Dec.	IEEE Trans Rehabil Eng	MEDLINE	article	en	1996	Acidentes de Trânsito; Atividades Cotidianas; Ciclismo; Terapia por Estimulação Elétrica/instrumentação; Força da Mão/fisiologia; Quadriplegia/reabilitação; Adolescente; Desenho de Equipamento; Humanos; Masculino; Quadriplegia/etiologia; Quadriplegia/fisiopatologia; Equipamentos de Autoajuda	US
EEG-based communication: prospects and problems.	8973969	Vaughan, T M; Wolpaw, J R; Donchin, E	IEEE Trans Rehabil Eng;4(4): 425-30, 1996 Dec.	IEEE Trans Rehabil Eng	MEDLINE	article	en	1996	Estimulação Elétrica/métodos; Eletroencefalografia; Potenciais Evocados Visuais/fisiologia; Doença dos Neurônios Motores/reabilitação; Encéfalo/fisiopatologia; Estimulação Elétrica/instrumentação; Eletroencefalografia/métodos; Eletroencefalografia/tendências; Humanos; Doença dos Neurônios Motores/terapia; Reprodutibilidade dos Testes; Percepção Visual/fisiologia	US
Outcomes of assistive technology use on quality of life.	8877302	Scherer, M J	Disabil Rehabil;18(9): 439-48, 1996 Sep.	Disabil Rehabil	MEDLINE	article	en	1996	Qualidade de Vida; Reabilitação/instrumentação; Equipamentos de Autoajuda; Auxiliares de Comunicação para Pessoas com Deficiência; Correção de Deficiência Auditiva; Humanos; Ciência de Laboratório Médico; Transtornos da Visão/reabilitação; Cadeiras de Rodas	GB
The development of the Port-a-Bidet: a portable bidet for people with minimal hand function.	8843407	Burkitt, J; Martin, G; Kay, G H; Torrens, G E; Chapman, C; Sandbach, D	Med Eng Phys;18(6): 515-8, 1996 Sep.	Med Eng Phys	MEDLINE	article	en	1996	Equipamentos de Autoajuda; Sanitários Públicos; Engenharia Biomédica; Pessoas com Deficiência/reabilitação; Desenho de Equipamento; Estudos de Avaliação como Assunto; Mãos/fisiopatologia; Humanos; Doença dos Neurônios Motores/fisiopatologia; Doença dos Neurônios Motores/reabilitação	GB
Energy cost and locomotive economy of handbike and rowcycle propulsion by persons with spinal cord injury.	7562657	Maki, K C; Langbein, W E; Reid-Lokos, C	J Rehabil Res Dev;32(2): 170-8, 1995 May.	J Rehabil Res Dev	MEDLINE	article	en	1995	Terapia por Exercício/instrumentação; Exercício/fisiologia; Paralisia/fisiopatologia; Paralisia/reabilitação; Equipamentos de Autoajuda; Traumatismos da Medula Espinal/fisiopatologia; Traumatismos da Medula Espinal/reabilitação; Adulto; Ciclismo/fisiologia; Feminino; Humanos; Masculino; Meia-Idade; Aptidão Física	US
Helping the person who is visually impaired: concerns, questions, remedies, and resources.	7473792	Cleary, M E	J Ophthalmic Nurs Technol;14(5): 205-11, 1995 Sep-Oct.	J Ophthalmic Nurs Technol	MEDLINE	article	en	1995	Auxiliares de Comunicação para Pessoas com Deficiência; Equipamentos de Autoajuda; Transtornos da Visão/reabilitação; Saúde Holística; Humanos; Avaliação em Enfermagem; Organizações	US
The tracheotomized patient. Tracheal toilet and speech.	7781390	King, S A	Chest;107(6): 1773, 1995 Jun.	Chest	MEDLINE	article	en	1995	Equipamentos de Autoajuda; Fala; Sucção/métodos; Traqueotomia; Humanos; Quadriplegia; Respiração Artificial	US
Perception of the impact of assistive devices on daily life of three individuals with quadriplegia.	10159862	Bell, P; Hinojosa, J	Assist Technol;7(2): 87-94, 1995.	Assist Technol	MEDLINE	article	en	1995	Atividades Cotidianas; Quadriplegia/reabilitação; Qualidade de Vida; Equipamentos de Autoajuda; Traumatismos da Medula Espinal/reabilitação; Adulto; Humanos; Masculino; Meia-Idade; Cidade de Nova Iorque; Quadriplegia/psicologia; Traumatismos da Medula Espinal/psicologia	US
The effects of insurance benefits coverage on functional and psychosocial outcomes after spinal cord injury.	8172500	Tate, D G; Stiers, W; Daugherty, J; Forchheimer, M; Cohen, E; Hansen, N	Arch Phys Med Rehabil;75(4): 407-14, 1994 Apr.	Arch Phys Med Rehabil	MEDLINE	article	en	1994	Atividades Cotidianas; Reembolso de Seguro de Saúde; Medicaid; Centros de Reabilitação/economia; Traumatismos da Medula Espinal/economia; Traumatismos da Medula Espinal/fisiopatologia; Adulto; Análise de Variância; Emprego; Feminino; Habitação; Humanos; Modelos Lineares; Modelos Logísticos; Masculino; Michigan; Avaliação de Resultados (Cuidados de Saúde); Valor Preditivo dos Testes; Psicologia So…	US
Assessment of adaptive transportation technology: a survey of users and equipment vendors.	10150737	Sprigle, S; Morris, B; Nowacek, G; Karg, P	Assist Technol;6(2): 111-9, 1994.	Assist Technol	MEDLINE	article	en	1994	Automóveis/instrumentação; Comportamento do Consumidor; Marketing de Serviços de Saúde; Equipamentos de Autoajuda; Traumatismos da Medula Espinal/reabilitação; Humanos; Inquéritos e Questionários	US
Applied ergonomics: adaptive equipment and instrument modification for musicians.	8350686	Norris, R N	Md Med J;42(3): 271-5, 1993 Mar.	Md Med J	MEDLINE	article	en	1993	Traumatismos do Braço/reabilitação; Transtornos Traumáticos Cumulativos/reabilitação; Engenharia Humana; Música; Doenças Profissionais/reabilitação; Aparelhos Ortopédicos; Equipamentos de Autoajuda; Traumatismos do Braço/etiologia; Transtornos Traumáticos Cumulativos/etiologia; Humanos; Doenças Profissionais/etiologia; Reabilitação Vocacional	US
Assistive technology in the rehabilitation of patients with high spinal cord lesions.	8332373	Platts, R G; Fraser, M H	Paraplegia;31(5): 280-7, 1993 May.	Paraplegia	MEDLINE	article	en	1993	Ciência de Laboratório Médico/instrumentação; Equipamentos de Autoajuda/tendências; Traumatismos da Medula Espinal/reabilitação; Atividades Cotidianas; Assistência Domiciliar; Hospitais; Humanos; Quadriplegia/psicologia; Quadriplegia/reabilitação; Respiração Artificial/instrumentação; Respiração Artificial/psicologia; Traumatismos da Medula Espinal/psicologia; Cadeiras de Rodas	GB
Design: voice activated door opener.	8329601	Torvik, L	Biomed Sci Instrum;29: 275-81, 1993.	Biomed Sci Instrum	MEDLINE	article	en	1993	Quadriplegia; Equipamentos de Autoajuda; Voz; Desenho de Equipamento; Humanos	US
Southport experience with domiciliary ventilation.	8479779	Bingley, J D	Paraplegia;31(3): 154-6, 1993 Mar.	Paraplegia	MEDLINE	article	en	1993	Serviços de Assistência Domiciliar; Quadriplegia/economia; Respiração Artificial; Custos e Análise de Custo; Inglaterra; Serviços de Assistência Domiciliar/economia; Humanos; Quadriplegia/terapia; Encaminhamento e Consulta; Respiração Artificial/economia	GB
A one-appointment mouthstick appliance.	8298725	Duncan, J D; Puckett, A D	J Prosthodont;2(3): 196-8, 1993 Sep.	J Prosthodont	MEDLINE	article	en	1993	Boca; Quadriplegia/reabilitação; Equipamentos de Autoajuda; Desenho de Equipamento; Humanos; Placas Oclusais; Ajuste de Prótese	US
Workstation robotics: a pilot study of a Desktop Vocational Assistant Robot.	8279495	Taylor, B; Cupo, M E; Sheredos, S J	Am J Occup Ther;47(11): 1009-13, 1993 Nov.	Am J Occup Ther	MEDLINE	article	en	1993	Microcomputadores; Quadriplegia/reabilitação; Reabilitação Vocacional/instrumentação; Robótica; Atividades Cotidianas; Adulto; Conhecimentos em Informática; Sistemas de Computação; Feminino; Humanos; Masculino; Meia-Idade; Projetos Piloto; Traumatismos da Medula Espinal/reabilitação	US
Assistive technology and the newly disabled adult: adaptation to wheelchair use.	8279496	Bates, P S; Spencer, J C; Young, M E; Rintala, D H	Am J Occup Ther;47(11): 1014-21, 1993 Nov.	Am J Occup Ther	MEDLINE	article	en	1993	Terapia Ocupacional; Traumatismos da Medula Espinal/reabilitação; Cadeiras de Rodas; Atividades Cotidianas/psicologia; Adulto; Humanos; Masculino; Paraplegia/psicologia; Paraplegia/reabilitação; Cooperação do Paciente/psicologia; Papel do Doente; Traumatismos da Medula Espinal/psicologia	US
Comparison of computer interface devices for persons with severe physical disabilities.	8279497	Lau, C; O&#039;Leary, S	Am J Occup Ther;47(11): 1022-30, 1993 Nov.	Am J Occup Ther	MEDLINE	article	en	1993	Pessoas com Deficiência; Microcomputadores; Terapia Ocupacional/instrumentação; Equipamentos de Autoajuda; Interface Usuário-Computador; Adolescente; Adulto; Humanos; Masculino; Distrofias Musculares/reabilitação; Aceitação pelo Paciente de Cuidados de Saúde; Quadriplegia/reabilitação; Traumatismos da Medula Espinal/reabilitação	US
The use of vacuum-molded polyvinyl acetate-polyethylene copolymer (PVAC.PE) for a handicapped patient.	1440130	Nunn, J H; Wood, I	Spec Care Dentist;12(3): 122-4, 1992 May-Jun.	Spec Care Dentist	MEDLINE	article	en	1992	Protetores Bucais; Equipamentos de Autoajuda; Artrogripose/reabilitação; Pré-Escolar; Feminino; Humanos; Polietilenos; Polivinil	US
A highly versatile bicycle spoke appliance for habilitation of the quadriplegic patient.	1528790	Goldstein, D L	Pediatr Dent;14(3): 191-3, 1992 May-Jun.	Pediatr Dent	MEDLINE	article	en	1992	Quadriplegia/reabilitação; Equipamentos de Autoajuda; Criança; Humanos; Masculino	US
Design: a voice activated thermostat.	1643219	Jacobson, S	Biomed Sci Instrum;28: 15-9, 1992.	Biomed Sci Instrum	MEDLINE	article	en	1992	Eletrônica/instrumentação; Equipamentos de Autoajuda; Temperatura Ambiente; Meio Ambiente Construído; Desenho de Equipamento; Humanos; Quadriplegia; Voz	US
Hand splinting in quadriplegia: current practice.	1595826	Krajnik, S R; Bridle, M J	Am J Occup Ther;46(2): 149-56, 1992 Feb.	Am J Occup Ther	MEDLINE	article	en	1992	Mãos/fisiologia; Terapia Ocupacional; Quadriplegia/reabilitação; Equipamentos de Autoajuda; Contenções; Desenho de Equipamento; Humanos; Terapia Ocupacional/métodos; Cooperação do Paciente; Traumatismos da Medula Espinal/reabilitação; Estados Unidos	US
Low vision rehabilitation: visual acuity measurement in the low vision range.	1564739	Colenbrander, A; Fletcher, D C	J Ophthalmic Nurs Technol;11(2): 62-9, 1992 Mar-Apr.	J Ophthalmic Nurs Technol	MEDLINE	article	en	1992	Transtornos da Visão/diagnóstico; Testes Visuais/métodos; Acuidade Visual; Percepção de Distância; Humanos; Equipamentos de Autoajuda; Transtornos da Visão/reabilitação; Testes Visuais/instrumentação	US
Use of splints to develop hand skills in a woman with Rett syndrome.	1566802	Kubas, E S	Am J Occup Ther;46(4): 364-8, 1992 Apr.	Am J Occup Ther	MEDLINE	article	en	1992	Mãos/fisiopatologia; Terapia Ocupacional/instrumentação; Síndrome de Rett/terapia; Contenções/normas; Adulto; Ingestão de Alimentos; Feminino; Humanos; Síndrome de Rett/fisiopatologia; Síndrome de Rett/reabilitação; Equipamentos de Autoajuda; Comportamento Estereotipado	US
Diabetes aids and products for people with visual or physical impairment.	1537240	Petzinger, R A	Diabetes Educ;18(2): 121-38, 1992 Mar-Apr.	Diabetes Educ	MEDLINE	article	en	1992	Diabetes Mellitus/reabilitação; Equipamentos de Autoajuda; Transtornos da Visão/reabilitação; Retinopatia Diabética/reabilitação; Humanos; Autocuidado/instrumentação; Estados Unidos	US
Measurement of the car steering wheel turning force of persons with cervical cord injuries.	1491172	Mitarai, K	J Hum Ergol (Tokyo);21(1): 57-67, 1992 Jun.	J Hum Ergol (Tokyo)	MEDLINE	article	en	1992	Condução de Veículo; Equipamentos de Autoajuda; Traumatismos da Medula Espinal; Humanos	JP
Using the HeadMaster with Macintosh, Apple II, and MS-DOS computers.	1951615	Anson, D	Am J Occup Ther;45(10): 889-897, 1991 Oct.	Am J Occup Ther	MEDLINE	article	en	1991	Cabeça; Terapia Ocupacional/métodos; Postura; Quadriplegia/reabilitação; Interface Usuário-Computador; Computadores/normas; Humanos; Equipamentos de Autoajuda; Desenho de Programas de Computador	US
Ventilatory support alternatives to tracheostomy and intubation: current status of the application of this technology.	1935054	Bach, J R	Conn Med;55(6): 323-9, 1991 Jun.	Conn Med	MEDLINE	article	en	1991	Respiração Artificial/métodos; Humanos; Intubação/efeitos adversos; Distrofias Musculares/terapia; Síndrome Pós-Poliomielite/terapia; Quadriplegia/terapia; Respiração Artificial/efeitos adversos; Traqueostomia/efeitos adversos	US
Spin-off applications of mouthguards.	1936408	McWhorter, A G; Seale, N S	Dent Clin North Am;35(4): 683-700, 1991 Oct.	Dent Clin North Am	MEDLINE	article	en	1991	Protetores Bucais; Desenho de Equipamento; Humanos; Equipamentos de Autoajuda; Terapêutica/instrumentação	US
A toothbrushing aid for a quadriplegic patient.	1832243	Spratley, M H	Spec Care Dentist;11(3): 114-5, 1991 May-Jun.	Spec Care Dentist	MEDLINE	article	en	1991	Assistência Odontológica para Pessoas com Deficiências; Quadriplegia; Escovação Dentária/instrumentação; Humanos; Equipamentos de Autoajuda	US
Managing diabetes when visually or physically disabled.	1832365	Brooks, A P; Worrall, L A	Diabet Med;8(6): 592-3, 1991 Jul.	Diabet Med	MEDLINE	article	en	1991	Automonitorização da Glicemia/instrumentação; Complicações do Diabetes; Pessoas com Deficiência; Autoadministração/instrumentação; Equipamentos de Autoajuda; Diabetes Mellitus/terapia; Humanos; Insulina/administração &amp;amp; dosagem; Transtornos da Visão/complicações	GB
Wohlfart-Kugelberg-Welander syndrome: serum creatine kinase and functional outcome.	2059139	Dorsher, P T; Sinaki, M; Mulder, D W; Litchy, W J; Ilstrup, D M	Arch Phys Med Rehabil;72(8): 587-91, 1991 Jul.	Arch Phys Med Rehabil	MEDLINE	article	en	1991	Creatina Quinase/sangue; Atrofia Muscular Espinal/enzimologia; Atividades Cotidianas; Adolescente; Adulto; Criança; Pré-Escolar; Feminino; Seguimentos; Humanos; Lactente; Masculino; Meia-Idade; Atrofia Muscular Espinal/diagnóstico; Aparelhos Ortopédicos; Equipamentos de Autoajuda/utilização; Fatores Sexuais; Síndrome	US
Self-catheterization for the woman with quadriplegia.	2035609	Billau, B W; Howland, D R	Am J Occup Ther;45(4): 366-9, 1991 Apr.	Am J Occup Ther	MEDLINE	article	en	1991	Quadriplegia/complicações; Equipamentos de Autoajuda/normas; Cateterismo Urinário/instrumentação; Retenção Urinária/terapia; Metabolismo Energético; Desenho de Equipamento; Feminino; Humanos; Educação de Pacientes como Assunto/métodos; Quadriplegia/metabolismo; Quadriplegia/psicologia; Cateterismo Urinário/métodos; Retenção Urinária/etiologia	US
Cosmetic, functional, independent: self-help aids.	2009052	Nemunaitis, G A; Herbison, G J	Arch Phys Med Rehabil;72(5): 334-5, 1991 Apr.	Arch Phys Med Rehabil	MEDLINE	article	en	1991	Quadriplegia/reabilitação; Equipamentos de Autoajuda; Adolescente; Comportamento do Consumidor; Desenho de Equipamento; Humanos; Masculino; Aparelhos Ortopédicos	US
Locomotor disability in very elderly people: value of a programme for screening and provision of aids for daily living.	2118403	Hart, D; Bowling, A; Ellis, M; Silman, A	BMJ;301(6745): 216-20, 1990 Jul 28.	BMJ	MEDLINE	article	en	1990	Atividades Cotidianas; Programas de Rastreamento; Transtornos dos Movimentos/reabilitação; Equipamentos de Autoajuda/economia; Idoso; Idoso de 80 Anos ou mais; Doença Crônica; Análise Custo-Benefício; Humanos; Londres/epidemiologia; Transtornos dos Movimentos/epidemiologia; Prevalência; Ensaios Clínicos Controlados Aleatórios como Assunto	GB	http://www.ncbi.nlm.nih.gov/pmc/articles/PMC1663594/?tool=pubmed
Development of a robot arm and workstation for the disabled.	2348707	Hillman, M R; Pullin, G M; Gammie, A R; Stammers, C W; Orpwood, R D	J Biomed Eng;12(3): 199-204, 1990 May.	J Biomed Eng	MEDLINE	article	en	1990	Sistemas de Computação; Robótica; Equipamentos de Autoajuda; Traumatismos da Medula Espinal/reabilitação; Desenho de Equipamento; Humanos; Microcomputadores; Software	GB
Enhancing conversation skills in patients with Alzheimer&#039;s disease using a prosthetic memory aid.	2139873	Bourgeois, M S	J Appl Behav Anal;23(1): 29-42, 1990.	J Appl Behav Anal	MEDLINE	article	en	1990	Doença de Alzheimer/reabilitação; Auxiliares de Comunicação para Pessoas com Deficiência; Relações Interpessoais; Memória; Rememoração Mental; Equipamentos de Autoajuda; Comportamento Verbal; Idoso; Doença de Alzheimer/psicologia; Comportamento do Consumidor; Seguimentos; Humanos; Casamento; Meio Social; Inteligibilidade da Fala	US	http://www.ncbi.nlm.nih.gov/pmc/articles/PMC1286209/?tool=pubmed
A practical mouthstick for early intervention with quadriparetic patients.	2184919	Budning, B C; Hall, M	J Can Dent Assoc;56(3): 243-4, 1990 Mar.	J Can Dent Assoc	MEDLINE	article	en	1990	Boca; Quadriplegia/reabilitação; Equipamentos de Autoajuda; Desenho de Equipamento; Humanos; Protetores Bucais	CA
Aphasic subjects&#039; comprehension of synthetic and natural speech.	2137187	Huntress, L M; Lee, L; Creaghead, N A; Wheeler, D D; Braverman, K M	J Speech Hear Disord;55(1): 21-7, 1990 Feb.	J Speech Hear Disord	MEDLINE	article	en	1990	Afasia/psicologia; Auxiliares de Comunicação para Pessoas com Deficiência; Equipamentos de Autoajuda; Percepção da Fala; Adulto; Idoso; Humanos; Meia-Idade; Prática (Psicologia); Inteligibilidade da Fala	US
Aids for visual impairment.	2252929	Dudley, N J	BMJ;301(6761): 1151-3, 1990 Nov 17.	BMJ	MEDLINE	article	en	1990	Equipamentos de Autoajuda; Auxiliares Sensoriais; Transtornos da Visão/reabilitação; Adolescente; Adulto; Idoso; Bengala; Criança; Pré-Escolar; Culinária; Escrita Manual; Humanos; Lactente; Meia-Idade; Leitura; Telefone	GB	http://www.ncbi.nlm.nih.gov/pmc/articles/PMC1664305/?tool=pubmed
How to equip the quadriplegic patient.	10149989	Petrillo, D K; Wooden, V M; Kraft-Fine, C; Siegal, S G; Cioschi, H M	Contin Care;9(11): 24-28, 35, 1990 Nov.	Contin Care	MEDLINE	article	en	1990	Quadriplegia/reabilitação; Atividades Cotidianas; Banhos; Leitos; Auxiliares de Comunicação para Pessoas com Deficiência; Computadores; Desenho de Equipamento; Humanos; Reembolso de Seguro de Saúde; Ciência de Laboratório Médico; Equipamentos de Autoajuda; Cadeiras de Rodas	US
The use of powered leisure and communication devices in a switch training program.	2147365	Einis, L P; Bailey, D M	Am J Occup Ther;44(10): 931-4, 1990 Oct.	Am J Occup Ther	MEDLINE	article	en	1990	Paralisia Cerebral/reabilitação; Auxiliares de Comunicação para Pessoas com Deficiência; Pessoas com Deficiência; Atividades de Lazer; Terapia Ocupacional/instrumentação; Quadriplegia/reabilitação; Equipamentos de Autoajuda; Adulto; Paralisia Cerebral/complicações; Instalação Elétrica; Feminino; Humanos; Terapia Ocupacional/métodos; Quadriplegia/complicações	US
Toward the development of consumer-based criteria for the evaluation of assistive devices.	2089152	Batavia, A I; Hammer, G S	J Rehabil Res Dev;27(4): 425-36, 1990.	J Rehabil Res Dev	MEDLINE	article	en	1990	Participação da Comunidade; Equipamentos de Autoajuda; Auxiliares Sensoriais; Avaliação da Tecnologia Biomédica/métodos; Adulto; Cegueira/reabilitação; Paralisia Cerebral/reabilitação; Surdez/reabilitação; Desenho de Equipamento; Segurança de Equipamentos; Estudos de Avaliação como Assunto; Feminino; Humanos; Masculino; Meia-Idade; Distrofias Musculares/reabilitação; Poliomielite/reabilitação; Eq…	US
Environmental control systems in a spinal injuries unit: a review of 10 years&#039; experience.	2103565	Woods, B M; Jones, R D	Int Disabil Stud;12(4): 137-40, 1990 Oct-Dec.	Int Disabil Stud	MEDLINE	article	en	1990	Meio Ambiente Construído; Decoração de Interiores e Mobiliário/normas; Quadriplegia/reabilitação; Equipamentos de Autoajuda/normas; Atividades Cotidianas; Departamentos Hospitalares; Humanos; Quadriplegia/psicologia	CH
Environmental control unit utilization by high-level spinal cord injured patients.	2764693	McDonald, D W; Boyle, M A; Schumann, T L	Arch Phys Med Rehabil;70(8): 621-3, 1989 Aug.	Arch Phys Med Rehabil	MEDLINE	article	en	1989	Meio Ambiente Construído; Equipamentos de Autoajuda; Traumatismos da Medula Espinal/reabilitação; Atividades Cotidianas; Adulto; Atitude; Comunicação; Planejamento Ambiental; Feminino; Humanos; Masculino	US
Mouth stick design for the client with spinal cord injury.	2750854	Smith, R	Am J Occup Ther;43(4): 251-5, 1989 Apr.	Am J Occup Ther	MEDLINE	article	en	1989	Equipamentos de Autoajuda; Traumatismos da Medula Espinal/reabilitação; Desenho de Equipamento; Humanos; Boca; Terapia Ocupacional; Inquéritos e Questionários	US
A headband for anterior head support.	2750855	Taylor, S J; Monahan, L C; Abraham, F J	Am J Occup Ther;43(4): 261-2, 1989 Apr.	Am J Occup Ther	MEDLINE	article	en	1989	Doenças Neuromusculares/reabilitação; Equipamentos de Autoajuda; Desenho de Equipamento; Cabeça; Humanos; Postura; Cadeiras de Rodas	US
Computer-based visual communication in aphasia.	2471943	Steele, R D; Weinrich, M; Wertz, R T; Kleczewska, M K; Carlson, G S	Neuropsychologia;27(4): 409-26, 1989.	Neuropsychologia	MEDLINE	article	en	1989	Afasia/reabilitação; Dano Encefálico Crônico/reabilitação; Auxiliares de Comunicação para Pessoas com Deficiência; Microcomputadores; Equipamentos de Autoajuda; Afasia/psicologia; Dano Encefálico Crônico/psicologia; Dominância Cerebral; Humanos; Software; Vocabulário	GB
Drawing up insulin by the visually impaired.	2653755	White, D C	Diabetes Educ;15(2): 106, 1989 Mar-Apr.	Diabetes Educ	MEDLINE	article	en	1989	Insulina/administração &amp;amp; dosagem; Autoadministração/métodos; Transtornos da Visão; Humanos; Equipamentos de Autoajuda; Seringas	US
The influence of adaptive seating devices on vocalization.	2723144	Hulme, J B; Bain, B; Hardin, M; McKinnon, A; Waldron, D	J Commun Disord;22(2): 137-45, 1989 Apr.	J Commun Disord	MEDLINE	article	en	1989	Arquitetura de Instituições de Saúde; Decoração de Interiores e Mobiliário; Transtornos do Desenvolvimento da Linguagem/reabilitação; Doenças Neuromusculares/reabilitação; Equipamentos de Autoajuda; Paralisia Cerebral/reabilitação; Pré-Escolar; Comportamento de Ingestão de Líquido; Epilepsia/reabilitação; Comportamento Alimentar; Humanos; Lactente; Hipotonia Muscular/reabilitação; Comportamento V…	US
Effectiveness of a writing system using a computerized long-range optical pointer and 10-branch abbreviation expansion.	2521905	Smith, R O; Christiaansen, R; Borden, B; Lindberg, D; Gunderson, J; Vanderheiden, G	J Rehabil Res Dev;26(1): 51-62, 1989.	J Rehabil Res Dev	MEDLINE	article	en	1989	Auxiliares de Comunicação para Pessoas com Deficiência; Paralisia/reabilitação; Equipamentos de Autoajuda; Redação; Adulto; Braço; Desenho de Equipamento; Humanos; Masculino; Meia-Idade; Software; Traumatismos da Medula Espinal/reabilitação	US
Development of a custom-fit mouthstick appliance.	2600865	Puckett, A D; Sauer, B W; Zardiackas, L D; Entrekin, D S	J Rehabil Res Dev;26(4): 17-22, 1989.	J Rehabil Res Dev	MEDLINE	article	en	1989	Quadriplegia/reabilitação; Equipamentos de Autoajuda; Comportamento do Consumidor; Desenho de Equipamento; Estudos de Avaliação como Assunto; Humanos	US
Rehabilitation outcome for patients with spinal cord injury.	2641946	Drewes, A M; Olsson, A T; Slot, O; Andreasen, A	Int Disabil Stud;11(4): 178-80, 1989 Oct-Dec.	Int Disabil Stud	MEDLINE	article	en	1989	Atividades Cotidianas; Qualidade de Vida; Traumatismos da Medula Espinal/reabilitação; Adolescente; Adulto; Idoso; Feminino; Seguimentos; Humanos; Atividades de Lazer; Masculino; Casamento; Meia-Idade; Autocuidado; Equipamentos de Autoajuda; Traumatismos da Medula Espinal/fisiopatologia; Traumatismos da Medula Espinal/psicologia; Inquéritos e Questionários	CH
Rubber band as external assist device to provide simple grip for quadriplegic patients.	3178127	Pham, H N; Noble, C N; Hentz, V R	Ann Plast Surg;21(2): 180-2, 1988 Aug.	Ann Plast Surg	MEDLINE	article	en	1988	Quadriplegia/reabilitação; Equipamentos de Autoajuda; Traumatismos da Medula Espinal/reabilitação; Atividades Cotidianas; Humanos; Destreza Motora	US
Enhancement of gait restoration in spinal injured patients by functional electrical stimulation.	3261218	Kralj, A; Bajd, T; Turk, R	Clin Orthop Relat Res;(233): 34-43, 1988 Aug.	Clin Orthop Relat Res	MEDLINE	article	en	1988	Terapia por Estimulação Elétrica; Marcha; Traumatismos da Medula Espinal/reabilitação; Adolescente; Adulto; Criança; Desenho de Equipamento; Feminino; Humanos; Masculino; Meia-Idade; Centros de Reabilitação; Equipamentos de Autoajuda; Índice de Gravidade de Doença	US
Development of a practical electrical stimulation system for restoring gait in the paralyzed patient.	3261221	Marsolais, E B; Kobetic, R	Clin Orthop Relat Res;(233): 64-74, 1988 Aug.	Clin Orthop Relat Res	MEDLINE	article	en	1988	Terapia por Estimulação Elétrica/instrumentação; Marcha; Paraplegia/terapia; Adolescente; Adulto; Eletrodos Implantados; Humanos; Paraplegia/etiologia; Equipamentos de Autoajuda; Traumatismos da Medula Espinal/complicações	US
Late complications of the weight-bearing upper extremity in the paraplegic patient.	3402118	Gellman, H; Sie, I; Waters, R L	Clin Orthop Relat Res;(233): 132-5, 1988 Aug.	Clin Orthop Relat Res	MEDLINE	article	en	1988	Braço; Dor/etiologia; Paraplegia/complicações; Ombro; Peso Corporal; Síndrome do Túnel Carpal/etiologia; Feminino; Humanos; Masculino; Paraplegia/etiologia; Equipamentos de Autoajuda/efeitos adversos; Traumatismos da Medula Espinal/complicações; Fatores de Tempo	US
Development of an assist device for a blind home total parenteral nutrition patient.	3131642	Burch, K; Teague, G; Dale, D; Luther, R W	Nutr Clin Pract;3(1): 23-5, 1988 Feb.	Nutr Clin Pract	MEDLINE	article	en	1988	Cegueira/reabilitação; Síndromes de Malabsorção/terapia; Nutrição Parenteral Total; Autocuidado; Equipamentos de Autoajuda; Adulto; Humanos; Síndromes de Malabsorção/complicações; Masculino; Nutrição Parenteral Total/instrumentação; Educação de Pacientes como Assunto	US
Powered mobility vehicles as aids in independent locomotion for young children. Suggestion from the field.	2967503	Chiulli, C; Corradi-Scalise, D; Donatelli-Schultheiss, L	Phys Ther;68(6): 997-9, 1988 Jun.	Phys Ther	MEDLINE	article	en	1988	Pessoas com Deficiência; Equipamentos de Autoajuda; Pré-Escolar; Feminino; Humanos; Locomoção; Masculino; Destreza Motora; Quadriplegia/reabilitação; Escoliose/reabilitação	US
Computer microtechnology for a severely disabled preschool child.	2968190	Douglas, J; Reeson, B; Ryan, M	Child Care Health Dev;14(2): 93-104, 1988 Mar-Apr.	Child Care Health Dev	MEDLINE	article	en	1988	Auxiliares de Comunicação para Pessoas com Deficiência; Computadores; Quadriplegia/reabilitação; Equipamentos de Autoajuda; Desenvolvimento Infantil; Humanos; Lactente; Masculino; Jogos e Brinquedos; Robótica; Software; Cadeiras de Rodas	GB
Makeup board for women with quadriplegia.	3369536	Hage, G	Am J Occup Ther;42(4): 253-5, 1988 Apr.	Am J Occup Ther	MEDLINE	article	en	1988	Quadriplegia/reabilitação; Equipamentos de Autoajuda; Cosméticos; Feminino; Humanos	US
Mouthstick prosthesis placement in a 19-month-old arthrogryposis multiplex congenita patient: case report.	2978821	Ruff, J C; Emmanouil, D E; Pendzick, M J	Pediatr Dent;10(4): 320-2, 1988 Dec.	Pediatr Dent	MEDLINE	article	en	1988	Artrogripose/terapia; Equipamentos de Autoajuda; Assistência Odontológica para Pessoas com Deficiências; Desenho de Equipamento; Feminino; Humanos; Lactente; Boca; Cooperação do Paciente	US
A week in the life of Mary: the impact of microtechnology on a severely handicapped person.	2976864	Dymond, E A; Potter, R; Griffiths, P A; McClemont, E J	J Biomed Eng;10(6): 483-90, 1988 Nov.	J Biomed Eng	MEDLINE	article	en	1988	Pessoas com Deficiência; Microcomputadores; Equipamentos de Autoajuda; Auxiliares de Comunicação para Pessoas com Deficiência; Feminino; Humanos; Meia-Idade; Neurônios Motores; Doenças Neuromusculares/reabilitação; Robótica; Interface Usuário-Computador	GB
Adapting personal computers for use by high-level quadriplegics.	2956488	Kilgallon, M J; Roberts, D P; Miller, S	Med Instrum;21(2): 97-102, 1987 Apr.	Med Instrum	MEDLINE	article	en	1987	Auxiliares de Comunicação para Pessoas com Deficiência; Computadores; Microcomputadores; Quadriplegia/reabilitação; Equipamentos de Autoajuda; Adulto; Movimentos Oculares; Humanos; Masculino; Software	US
The treatment of amyotrophic lateral sclerosis.	3577909	Norris, F H; Smith, R A; Denys, E H	Adv Exp Med Biol;209: 175-82, 1987.	Adv Exp Med Biol	MEDLINE	article	en	1987	Esclerose Amiotrófica Lateral/terapia; Esclerose Amiotrófica Lateral/complicações; Terapia Combinada; Constipação Intestinal/etiologia; Constipação Intestinal/terapia; Transtornos de Deglutição/etiologia; Transtornos de Deglutição/terapia; Terapia por Exercício; Humanos; Transtornos do Humor/tratamento farmacológico; Transtornos do Humor/etiologia; Cãibra Muscular/tratamento farmacológico; Cãibra…	US
Physical therapy and rehabilitation techniques for patients with amyotrophic lateral sclerosis.	3577914	Sinaki, M	Adv Exp Med Biol;209: 239-52, 1987.	Adv Exp Med Biol	MEDLINE	article	en	1987	Esclerose Amiotrófica Lateral/reabilitação; Modalidades de Fisioterapia; Esclerose Amiotrófica Lateral/fisiopatologia; Humanos; Bulbo/fisiopatologia; Espasticidade Muscular/tratamento farmacológico; Terapia Ocupacional; Tratos Piramidais/fisiopatologia; Equipamentos de Autoajuda; Cadeiras de Rodas	US
Integrated communication/environmental controller system for the physically disabled.	2950838	Fatehi, M T; Balmaseda, M T; Koozekanani, S H	Arch Phys Med Rehabil;68(3): 180-4, 1987 Mar.	Arch Phys Med Rehabil	MEDLINE	article	en	1987	Auxiliares de Comunicação para Pessoas com Deficiência; Equipamentos de Autoajuda; Traumatismos da Medula Espinal/reabilitação; Humanos	US
Classroom aids for a child with severe upper limb deficiencies.	3688163	Hart, M D	Am J Occup Ther;41(7): 467-9, 1987 Jul.	Am J Occup Ther	MEDLINE	article	en	1987	Ectromelia/reabilitação; Terapia Ocupacional/instrumentação; Equipamentos de Autoajuda; Membros Artificiais; Criança; Educação Especial; Humanos; Masculino	US
Using technology to control the environment.	3425665	Dickey, R; Shealey, S H	Am J Occup Ther;41(11): 717-21, 1987 Nov.	Am J Occup Ther	MEDLINE	article	en	1987	Meio Ambiente Construído; Equipamentos de Autoajuda; Adulto; Artrite Reumatoide/reabilitação; Feminino; Humanos; Masculino; Meia-Idade; Quadriplegia/reabilitação	US
Occupational therapists&#039; views about the use of robotic aids for people with disabilities.	3425669	Glass, K; Hall, K	Am J Occup Ther;41(11): 745-7, 1987 Nov.	Am J Occup Ther	MEDLINE	article	en	1987	Robótica/instrumentação; Equipamentos de Autoajuda; Traumatismos da Medula Espinal/reabilitação; Atitude do Pessoal de Saúde; Humanos; Terapia Ocupacional; Inquéritos e Questionários	US
Applying vowel sounds to command support systems for motor-impaired people.	2965780	Mendez, N; Mora, F; Passariello, G; Lara, L; Miliani, P; Chang, O	Med Biol Eng Comput;25(5): 520-6, 1987 Sep.	Med Biol Eng Comput	MEDLINE	article	en	1987	Auxiliares de Comunicação para Pessoas com Deficiência; Computadores; Microcomputadores; Quadriplegia/reabilitação; Equipamentos de Autoajuda; Humanos; Voz	US
New oral hygiene apparatus developed for quadriplegics.	3462675		Northwest Dent;65(4): 25-6, 1986 Jul-Aug.	Northwest Dent	MEDLINE	article	en	1986	Quadriplegia; Equipamentos de Autoajuda; Escovação Dentária/instrumentação; Desenho de Equipamento; Humanos	US
&#039;Locked-in&#039; but not &#039;locked-out&#039;. A case report.	2940713	de Graaf, A S; Rybnikar, M D	S Afr Med J;69(13): 839-40, 1986 Jun 21.	S Afr Med J	MEDLINE	article	en	1986	Auxiliares de Comunicação para Pessoas com Deficiência; Computadores; Microcomputadores; Quadriplegia/reabilitação; Equipamentos de Autoajuda; Adulto; Humanos; Masculino	ZA
The development of a feeding harness for an ALS patient.	3717270	Takai, V L	Am J Occup Ther;40(5): 359-61, 1986 May.	Am J Occup Ther	MEDLINE	article	en	1986	Esclerose Amiotrófica Lateral/reabilitação; Ingestão de Alimentos; Equipamentos de Autoajuda; Atividades Cotidianas; Desenho de Equipamento; Humanos; Masculino; Meia-Idade	US
Computer power. Interview by Martin Vousden.	2948157	Davis, J	Nurs Times;82(45): 30-1, 1986 Nov 5-11.	Nurs Times	MEDLINE	article	en	1986	Auxiliares de Comunicação para Pessoas com Deficiência; Computadores; Microcomputadores; Quadriplegia; Equipamentos de Autoajuda; Adulto; Humanos; Masculino	GB
Increasing the communicator usage skills of a cerebral palsied adolescent.	2951513	Tarnowski, K J; Drabman, R S	J Pediatr Psychol;11(4): 573-81, 1986 Dec.	J Pediatr Psychol	MEDLINE	article	en	1986	Paralisia Cerebral/reabilitação; Auxiliares de Comunicação para Pessoas com Deficiência; Transtornos do Desenvolvimento da Linguagem/reabilitação; Equipamentos de Autoajuda; Adolescente; Feminino; Humanos	US
Voice recognition device as a computer interface for motor and speech impaired people.	2932084	Fried-Oken, M	Arch Phys Med Rehabil;66(10): 678-81, 1985 Oct.	Arch Phys Med Rehabil	MEDLINE	article	en	1985	Auxiliares de Comunicação para Pessoas com Deficiência; Computadores; Microcomputadores; Equipamentos de Autoajuda; Distúrbios da Fala/reabilitação; Traumatismos da Medula Espinal/reabilitação; Voz; Adulto; Criança; Humanos; Masculino	US
A simple mouthstick prosthesis for a quadriplegic patient.	3862253	Turner, C; Bennett, C G	Spec Care Dentist;5(4): 178-9, 1985 Jul-Aug.	Spec Care Dentist	MEDLINE	article	en	1985	Protetores Bucais; Quadriplegia/reabilitação; Equipamentos de Autoajuda; Adolescente; Desenho de Equipamento; Humanos; Masculino	US
Adaptive device for the quadriplegic golfer.	4015362	Gordon, S; Levier, D; Sachse, R; Burrer, G	Arch Phys Med Rehabil;66(7): 475-6, 1985 Jul.	Arch Phys Med Rehabil	MEDLINE	article	en	1985	Golfe; Quadriplegia/reabilitação; Equipamentos de Autoajuda; Esportes; Antebraço; Humanos	US
Modular mouthstick system.	3859654	Kozole, K P; Gordon, R E; Hurst, P S	J Prosthet Dent;53(6): 831-5, 1985 Jun.	J Prosthet Dent	MEDLINE	article	en	1985	Protetores Bucais; Quadriplegia/reabilitação; Equipamentos de Autoajuda; Modelos Dentários; Desenho de Equipamento; Humanos	US
Treatment of chronic global aphasia with a nonverbal communication system.	3155983	Johannsen-Horbach, H; Cegla, B; Mager, U; Schempp, B; Wallesch, C W	Brain Lang;24(1): 74-82, 1985 Jan.	Brain Lang	MEDLINE	article	en	1985	Afasia/reabilitação; Auxiliares de Comunicação para Pessoas com Deficiência; Equipamentos de Autoajuda; Adulto; Afasia/etiologia; Afasia/terapia; Infarto Cerebral/complicações; Doença Crônica; Feminino; Humanos; Terapia da Linguagem; Masculino; Meia-Idade	NL
Computer low vision aids.	3838182	Maino, J H	J Am Optom Assoc;56(1): 49-53, 1985 Jan.	J Am Optom Assoc	MEDLINE	article	en	1985	Computadores; Microcomputadores; Optometria/instrumentação; Transtornos da Visão/terapia; Adulto; Feminino; Humanos; Masculino; Atrofia Óptica/terapia; Equipamentos de Autoajuda; Software	US
High-level quadriplegia: an occupational therapy challenge.	4073192	Lathem, P A; Gregorio, T L; Garber, S L	Am J Occup Ther;39(11): 705-14, 1985 Nov.	Am J Occup Ther	MEDLINE	article	en	1985	Terapia Ocupacional; Quadriplegia/reabilitação; Humanos; Pescoço; Terapia Ocupacional/economia; Terapia Ocupacional/métodos; Educação de Pacientes como Assunto; Modalidades de Fisioterapia; Quadriplegia/economia; Quadriplegia/etiologia; Reabilitação Vocacional; Equipamentos de Autoajuda; Traumatismos da Medula Espinal/complicações; Traumatismos da Medula Espinal/reabilitação; Estados Unidos; Cade…	US
Brief or new: feeding device for finger foods.	4073198	Wiener, M M	Am J Occup Ther;39(11): 746-7, 1985 Nov.	Am J Occup Ther	MEDLINE	article	en	1985	Ingestão de Alimentos; Quadriplegia/reabilitação; Equipamentos de Autoajuda; Humanos	US
Adaptive equipment for C6 quadriplegia: an approach to effective, simple, and inexpensive devices.	4074118	Basford, J R; Allen, E M	Arch Phys Med Rehabil;66(12): 829-31, 1985 Dec.	Arch Phys Med Rehabil	MEDLINE	article	en	1985	Quadriplegia/reabilitação; Equipamentos de Autoajuda; Adulto; Humanos; Masculino; Quadriplegia/terapia	US
User-friendly communication board for nonverbal, severely physically disabled individuals.	2934040	Wu, Y C; Voda, J A	Arch Phys Med Rehabil;66(12): 827-8, 1985 Dec.	Arch Phys Med Rehabil	MEDLINE	article	en	1985	Auxiliares de Comunicação para Pessoas com Deficiência; Equipamentos de Autoajuda; Adulto; Humanos; Linguagem; Masculino; Quadriplegia/terapia	US
The mouthstick: an extra-oral attachment for tetraplegic patients.	3865841	Lee, K L; Price, T L	Dent Tech;38(9): 14-6, 18, 1985 Sep.	Dent Tech	MEDLINE	article	en	1985	Protetores Bucais; Quadriplegia/reabilitação; Equipamentos de Autoajuda; Desenho de Equipamento; Humanos	GB
Motor neurone disease: can we do better? A study of 42 patients.	6235890	Newrick, P G; Langton-Hewer, R	Br Med J (Clin Res Ed);289(6444): 539-42, 1984 Sep 01.	Br Med J (Clin Res Ed)	MEDLINE	article	en	1984	Neurônios Motores; Doenças Neuromusculares/terapia; Atividades Cotidianas; Adulto; Idoso; Atitude; Pessoas com Deficiência; Inglaterra; Feminino; Humanos; Masculino; Meia-Idade; Neurologia; Doenças Neuromusculares/complicações; Doenças Neuromusculares/reabilitação; Ambulatório Hospitalar; Equipamentos de Autoajuda	GB	http://www.ncbi.nlm.nih.gov/pmc/articles/PMC1442759/?tool=pubmed
Communication for the speechless person.	6206409	Horner, J	N C Med J;45(8): 505-9, 1984 Aug.	N C Med J	MEDLINE	article	en	1984	Afasia/reabilitação; Auxiliares de Comunicação para Pessoas com Deficiência; Disartria/reabilitação; Equipamentos de Autoajuda; Distúrbios da Fala/reabilitação; Adulto; Idoso; Lesões Encefálicas/complicações; Transtornos Cerebrovasculares/complicações; Humanos; Meia-Idade	US
Oral writing devices for quadriplegic patients.	6591523	le Roux, K; de Wet, F A; Erasmus, C M	J Dent Assoc S Afr;39(3): 212-3, 1984 Mar.	J Dent Assoc S Afr	MEDLINE	article	en	1984	Protetores Bucais; Quadriplegia/reabilitação; Equipamentos de Autoajuda; Redação; Humanos	ZA
Videogame adaptation for patients with high-level cervical injury.	6712443	White, G W; Wussow, A E; Merritt, J L	Arch Phys Med Rehabil;65(4): 208-9, 1984 Apr.	Arch Phys Med Rehabil	MEDLINE	article	en	1984	Jogos e Brinquedos; Equipamentos de Autoajuda; Traumatismos da Medula Espinal/reabilitação; Humanos; Pescoço	US
Microcomputer-based communication augmentation systems for two nonspeaking, physically handicapped persons with severe visual impairment.	6230065	Beukelman, D R; Traynor, C; Poblete, M; Warren, C G	Arch Phys Med Rehabil;65(2): 89-91, 1984 Feb.	Arch Phys Med Rehabil	MEDLINE	article	en	1984	Auxiliares de Comunicação para Pessoas com Deficiência; Computadores; Pessoas com Deficiência; Microcomputadores; Equipamentos de Autoajuda; Distúrbios da Fala/reabilitação; Transtornos da Visão/reabilitação; Adolescente; Adulto; Humanos; Masculino	US
Independent living outcomes in spinal cord injury: multivariate analyses.	6696605	DeJong, G; Branch, L G; Corcoran, P J	Arch Phys Med Rehabil;65(2): 66-73, 1984 Feb.	Arch Phys Med Rehabil	MEDLINE	article	en	1984	Atividades Cotidianas; Autocuidado; Traumatismos da Medula Espinal/reabilitação; Adulto; Análise de Variância; Estruturas de Acesso; Feminino; Humanos; Masculino; Meia-Idade; Participação do Paciente; Prognóstico; Equipamentos de Autoajuda; Transportes	US
Technology and occupational therapy in the rehabilitation of the bedridden quadriplegic.	6507571	Seplowitz, C	Am J Occup Ther;38(11): 743-7, 1984 Nov.	Am J Occup Ther	MEDLINE	article	en	1984	Terapia Ocupacional/instrumentação; Quadriplegia/reabilitação; Meio Social; Atividades Cotidianas; Adulto; Desenho de Equipamento; Serviços de Assistência Domiciliar; Humanos; Masculino; Microcomputadores; Equipamentos de Autoajuda; Traumatismos da Medula Espinal/reabilitação	US
Selective auditory preferences and the use of automated equipment by severely, profoundly and multiply handicapped children.	6241261	Glenn, S M; Cunningham, C C	J Ment Defic Res;28 ( Pt 4): 281-96, 1984 Dec.	J Ment Defic Res	MEDLINE	article	en	1984	Comportamento de Escolha; Auxiliares de Comunicação para Pessoas com Deficiência; Pessoas com Deficiência/psicologia; Deficiência Intelectual/psicologia; Equipamentos de Autoajuda; Percepção da Fala; Aprendizagem por Associação; Criança; Pré-Escolar; Sinais (Psicologia); Aprendizagem por Discriminação; Síndrome de Down/psicologia; Retroalimentação; Feminino; Humanos; Lactente; Desenvolvimento da …	GB
Telephone communication system for handicapped individuals.	6239607	Levine, S P; Gauger, J R; Kett, R L	Arch Phys Med Rehabil;65(12): 788-9, 1984 Dec.	Arch Phys Med Rehabil	MEDLINE	article	en	1984	Auxiliares de Comunicação para Pessoas com Deficiência; Equipamentos de Autoajuda; Telefone/instrumentação; Feminino; Humanos; Quadriplegia	US
Design and selected application of an electronic touch-sensitive switch for motor-impaired patients. Suggestion from the field.	6634946	Vasudevan, S V; Lynch, T; Donnell, R; Murphy, J	Phys Ther;63(11): 1793-4, 1983 Nov.	Phys Ther	MEDLINE	article	en	1983	Eletrônica/instrumentação; Quadriplegia/reabilitação; Reabilitação/instrumentação; Equipamentos de Autoajuda; Adulto; Humanos; Masculino; Atividade Motora	US
Evaluating the effectiveness of a communication board training program.	6225907	Calculator, S; Luchko, C D	J Speech Hear Disord;48(2): 185-91, 1983 May.	J Speech Hear Disord	MEDLINE	article	en	1983	Auxiliares de Comunicação para Pessoas com Deficiência; Educação de Pacientes como Assunto; Equipamentos de Autoajuda; Distúrbios da Fala/reabilitação; Adulto; Tronco Encefálico/lesões; Desenho de Equipamento; Feminino; Humanos; Relações Interpessoais; Quadriplegia/complicações; Distúrbios da Fala/complicações	US
Continuous ambulatory peritoneal dialysis in the physically disabled.	6226122	Naicker, S; Kirk, R; Parsoo, I; Seedat, Y K; Haffejee, A A	S Afr Med J;64(16): 625-6, 1983 Oct 08.	S Afr Med J	MEDLINE	article	en	1983	Pessoas com Deficiência; Diálise Peritoneal Ambulatorial Contínua/instrumentação; Diálise Peritoneal/instrumentação; Adolescente; Artrite Reumatoide/complicações; Síndromes Compartimentais/complicações; Feminino; Humanos; Falência Renal Crônica/terapia; Masculino; Meia-Idade; Equipamentos de Autoajuda	ZA
Management of functional disability in homebound patients.	6224898	Liang, M H; Gall, V; Partridge, A; Eaton, H	J Fam Pract;17(3): 429-35, 1983 Sep.	J Fam Pract	MEDLINE	article	en	1983	Atividades Cotidianas; Pessoas com Deficiência; Serviços de Assistência Domiciliar; Doenças Musculares/reabilitação; Doenças Neuromusculares/reabilitação; Idoso; Feminino; Humanos; Masculino; Modalidades de Fisioterapia; Equipamentos de Autoajuda	US
A physiologic bitestick appliance for quadriplegics.	6572028	Mulligan, R	Spec Care Dentist;3(1): 24-9, 1983 Jan-Feb.	Spec Care Dentist	MEDLINE	article	en	1983	Quadriplegia/reabilitação; Equipamentos de Autoajuda; Oclusão Dentária; Desenho de Equipamento; Humanos	US
First experimentation of the Spartacus telethesis in a clinical environment.	6646800	Kwee, H H; Tramblay, M; Barbier, R; Dupeyroux, M; Vinceneux, M F; Semoulin, P; Pannier, S	Paraplegia;21(5): 275-86, 1983 Oct.	Paraplegia	MEDLINE	article	en	1983	Engenharia Biomédica/instrumentação; Quadriplegia/reabilitação; Equipamentos de Autoajuda; Adolescente; Adulto; Pré-Escolar; Feminino; Humanos; Masculino; Microcomputadores; Meia-Idade	GB
Visual rehabilitation.	6654619	Silver, J	Int Rehabil Med;5(3): 139-40, 1983.	Int Rehabil Med	MEDLINE	article	en	1983	Transtornos da Visão/reabilitação; Cegueira/reabilitação; Humanos; Lentes; Iluminação; Leitura; Equipamentos de Autoajuda; Auxiliares Sensoriais	CH
Electrical impedance measurement of urinary bladder fullness.	6558134	Abbey, J C; Close, L	J Microw Power;18(3): 305-9, 1983 Sep.	J Microw Power	MEDLINE	article	en	1983	Monitorização Fisiológica/instrumentação; Pletismografia de Impedância/instrumentação; Bexiga Urinária/fisiologia; Adolescente; Adulto; Feminino; Humanos; Masculino; Equipamentos de Autoajuda; Traumatismos da Medula Espinal/reabilitação	CA
Adaptations for independent use of cassette tape recorder/radio by high-level quadriplegic patients.	6650649	Kelly, S N	Am J Occup Ther;37(11): 766-7, 1983 Nov.	Am J Occup Ther	MEDLINE	article	en	1983	Quadriplegia/reabilitação; Rádio/instrumentação; Equipamentos de Autoajuda; Gravação de Fita; Humanos; Boca	US
Computer-assisted communication.	6215019	Weintraub, M I	Arch Neurol;39(11): 740, 1982 Nov.	Arch Neurol	MEDLINE	article	en	1982	Auxiliares de Comunicação para Pessoas com Deficiência; Quadriplegia/terapia; Equipamentos de Autoajuda; Adulto; Computadores; Humanos; Masculino	US
Electric cart modification for boy with hip extension contractures.	7138272	Currie, D M; Ysla, R	Arch Phys Med Rehabil;63(11): 588-9, 1982 Nov.	Arch Phys Med Rehabil	MEDLINE	article	en	1982	Contratura de Quadril/reabilitação; Equipamentos de Autoajuda; Criança; Transtornos do Crescimento/reabilitação; Humanos; Locomoção; Masculino; Doenças Musculares/reabilitação; Síndrome	US
A microprocessor controller for a personal typewriter for visually handicapped users.	6213550	Brown, T J; Aitchison, R E	IEEE Trans Biomed Eng;29(7): 551-5, 1982 Jul.	IEEE Trans Biomed Eng	MEDLINE	article	en	1982	Auxiliares de Comunicação para Pessoas com Deficiência; Computadores; Microcomputadores; Equipamentos de Autoajuda; Transtornos da Visão/reabilitação; Humanos	US
Engineering student design projects in a rehabilitation setting.	7102783	Smith, D G; Siegars, J B	Am J Occup Ther;36(6): 396-7, 1982 Jun.	Am J Occup Ther	MEDLINE	article	en	1982	Desenho de Equipamento; Equipamentos de Autoajuda; Braço; Humanos; Quadriplegia/reabilitação	US
The spoon plate: a self-feeding device.	7091296	Wyckoff, E; Mitani, M	Am J Occup Ther;36(5): 333-5, 1982 May.	Am J Occup Ther	MEDLINE	article	en	1982	Ingestão de Alimentos; Equipamentos de Autoajuda; Adolescente; Artrogripose/reabilitação; Paralisia Cerebral/reabilitação; Feminino; Humanos; Transtornos dos Movimentos/reabilitação; Traumatismos da Medula Espinal/reabilitação	US
Emergency signaling for a person with quadriplegia and extraordinary respiratory risk.	6211156	Garrison, J H	Arch Phys Med Rehabil;63(4): 180-1, 1982 Apr.	Arch Phys Med Rehabil	MEDLINE	article	en	1982	Obstrução das Vias Respiratórias/terapia; Auxiliares de Comunicação para Pessoas com Deficiência; Quadriplegia/complicações; Equipamentos de Autoajuda; Obstrução das Vias Respiratórias/etiologia; Emergências; Humanos; Masculino; Meia-Idade; Cadeiras de Rodas	US
A two-handle spoon: an aid for independent eating.	7058867	Shaw, G; Wright, C	Am J Occup Ther;36(1): 45-6, 1982 Jan.	Am J Occup Ther	MEDLINE	article	en	1982	Comportamento Alimentar; Transtornos dos Movimentos/reabilitação; Equipamentos de Autoajuda; Adulto; Paralisia Cerebral/reabilitação; Humanos	US
Decelerated synthesized speech as a means of shaping speed of auditory processing of children with delayed language.	6219342	Alexander, D W; Frost, B P	Percept Mot Skills;55(3 Pt 1): 783-92, 1982 Dec.	Percept Mot Skills	MEDLINE	article	en	1982	Auxiliares de Comunicação para Pessoas com Deficiência; Transtornos do Desenvolvimento da Linguagem/terapia; Transtornos da Linguagem/terapia; Equipamentos de Autoajuda; Percepção da Fala; Fonoterapia/métodos; Criança; Feminino; Generalização do Estímulo; Humanos; Transtornos do Desenvolvimento da Linguagem/psicologia; Masculino; Fonética	US
Microcomputer-based aid for the handicapped computer programmer.	7176724	Ramey, R L; Johnson, B W; Aylor, J H	Med Biol Eng Comput;20(5): 640-4, 1982 Sep.	Med Biol Eng Comput	MEDLINE	article	en	1982	Ocupações; Quadriplegia/reabilitação; Humanos; Microcomputadores; Equipamentos de Autoajuda	US
A low-cost environmental control system for quadriplegics.	10252005	Smith, D G	J Clin Eng;6(2): 131-2, 1981 Apr-Jun.	J Clin Eng	MEDLINE	article	en	1981	Quadriplegia/reabilitação; Equipamentos de Autoajuda/economia; Meio Ambiente Construído; Humanos	US
Facilitating communication skills in adult apraxics: application of Blissymbols in a group setting.	6454701	Lane, V W; Samples, J M	J Commun Disord;14(2): 157-67, 1981 Mar.	J Commun Disord	MEDLINE	article	en	1981	Apraxias/terapia; Auxiliares de Comunicação para Pessoas com Deficiência; Comunicação; Equipamentos de Autoajuda; Afasia/complicações; Apraxias/complicações; Atitude; Percepção Auditiva; Encéfalo/patologia; Feminino; Lateralidade Funcional; Processos Grupais; Humanos; Masculino; Meia-Idade; Motivação; Percepção Visual; Redação	US
Communication aids in patients with motor neurone disease.	6453634	Perry, A R; Gawel, M; Rose, F C	Br Med J (Clin Res Ed);282(6277): 1690-2, 1981 May 23.	Br Med J (Clin Res Ed)	MEDLINE	article	en	1981	Auxiliares de Comunicação para Pessoas com Deficiência; Neurônios Motores; Doenças Neuromusculares/reabilitação; Equipamentos de Autoajuda; Adulto; Idoso; Disartria/complicações; Disartria/reabilitação; Feminino; Humanos; Masculino; Meia-Idade; Doenças Neuromusculares/complicações	GB	http://www.ncbi.nlm.nih.gov/pmc/articles/PMC1505661/?tool=pubmed
Electronic assistive devices: their impact on the quality of life of high level quadriplegic persons.	7235899	Efthimiou, J; Gordon, W A; Sell, G H; Stratford, C	Arch Phys Med Rehabil;62(3): 131-4, 1981 Mar.	Arch Phys Med Rehabil	MEDLINE	article	en	1981	Quadriplegia/reabilitação; Equipamentos de Autoajuda; Atividades Cotidianas; Eletrônica; Meio Ambiente; Humanos; Masculino; Quadriplegia/psicologia	US
Vacuum as a grasping force.	7235913	O&#039;Reagan, J R; Law, D F; Bresler, M; Reger, S I	Arch Phys Med Rehabil;62(5): 232-4, 1981 May.	Arch Phys Med Rehabil	MEDLINE	article	en	1981	Quadriplegia/reabilitação; Equipamentos de Autoajuda/instrumentação; Mãos; Humanos; Vácuo	US
Clinical evaluation of electronic self-help devices for persons with severe physical disabilities.	6452421	Sell, G H; Stratford, C D	Int J Rehabil Res;4(1): 66-7, 1981.	Int J Rehabil Res	MEDLINE	article	en	1981	Pessoas com Deficiência; Equipamentos de Autoajuda/normas; Adolescente; Adulto; Idoso; Estudos de Avaliação como Assunto; Feminino; Humanos; Masculino; Meia-Idade; Quadriplegia/reabilitação; Traumatismos da Medula Espinal/reabilitação	GB
Independent leg bag emptying technique for cervical five quadriplegic clients.	7457561	Williams, L; Garetz, D	Am J Occup Ther;35(1): 40-2, 1981 Jan.	Am J Occup Ther	MEDLINE	article	en	1981	Quadriplegia/reabilitação; Equipamentos de Autoajuda; Humanos; Masculino; Urina	US
Morse-code-controlled computer aid for the nonvocal quadriplegic.	6459517	Shannon, D A; Staewen, W S; Miller, J T; Cohen, B S	Med Instrum;15(5): 341-3, 1981 Sep-Oct.	Med Instrum	MEDLINE	article	en	1981	Auxiliares de Comunicação para Pessoas com Deficiência; Mutismo/complicações; Quadriplegia/complicações; Equipamentos de Autoajuda; Tronco Encefálico/irrigação sanguínea; Infarto Cerebral/complicações; Computadores; Humanos; Masculino; Mutismo/reabilitação; Quadriplegia/reabilitação	US
A word-finding computer program with a dynamic lexical-semantic memory for patients with anomia using an intelligent speech prosthesis.	6458346	Colby, K M; Christinaz, D; Parkison, R C; Graham, S; Karpf, C	Brain Lang;14(2): 272-81, 1981 Nov.	Brain Lang	MEDLINE	article	en	1981	Anomia/reabilitação; Afasia/reabilitação; Auxiliares de Comunicação para Pessoas com Deficiência; Computadores; Microcomputadores; Equipamentos de Autoajuda; Semântica; Anomia/psicologia; Transtornos Cerebrovasculares/reabilitação; Humanos; Masculino; Rememoração Mental; Meia-Idade; Medida da Produção da Fala	NL
A universal computer and interface system for the disabled (UNICAID).	6458741	Bolton, M P; Taylor, A C	J Biomed Eng;3(4): 281-4, 1981 Oct.	J Biomed Eng	MEDLINE	article	en	1981	Auxiliares de Comunicação para Pessoas com Deficiência; Equipamentos de Autoajuda; Humanos; Microcomputadores; Quadriplegia/reabilitação	GB
Who&#039;s dependent?	6447572		Community Outlook;: 268, 1980 Sep 11.	Community Outlook	MEDLINE	article	en	1980	Atividades Cotidianas; Pessoas com Deficiência; Adulto; Humanos; Masculino; Quadriplegia; Equipamentos de Autoajuda	GB
Traumatic quadriplegia: follow-up study of self-care skills.	7396683	Rogers, J C; Figone, J J	Arch Phys Med Rehabil;61(7): 316-21, 1980 Jul.	Arch Phys Med Rehabil	MEDLINE	article	en	1980	Atividades Cotidianas; Quadriplegia/reabilitação; Traumatismos da Medula Espinal/reabilitação; Adolescente; Adulto; Comportamento Alimentar; Feminino; Seguimentos; Mãos/fisiopatologia; Humanos; Higiene; Masculino; Meia-Idade; Quadriplegia/complicações; Equipamentos de Autoajuda; Traumatismos da Medula Espinal/etiologia; Cadeiras de Rodas; Redação	US
Oral telescoping orthosis: an aid to functional rehabilitation of quadriplegic patients.	6929839	Cloran, A J; Lotz, J W; Campbell, H D; Wiechers, D O	J Am Dent Assoc;100(6): 876-9, 1980 Jun.	J Am Dent Assoc	MEDLINE	article	en	1980	Protetores Bucais; Aparelhos Ortopédicos; Quadriplegia/reabilitação; Equipamentos de Autoajuda; Adulto; Humanos; Masculino; Motivação; Quadriplegia/fisiopatologia; Quadriplegia/psicologia	GB
Prosthetic communication device.	6445184	Steadman, J W; Ferris, C D; Rhodine, C N	Arch Phys Med Rehabil;61(2): 93-7, 1980 Feb.	Arch Phys Med Rehabil	MEDLINE	article	en	1980	Dano Encefálico Crônico/reabilitação; Auxiliares de Comunicação para Pessoas com Deficiência; Quadriplegia/reabilitação; Equipamentos de Autoajuda; Adulto; Dano Encefálico Crônico/complicações; Apresentação de Dados; Humanos; Masculino; Desenho de Prótese; Quadriplegia/etiologia	US
Helping the person with low vision.	6905644	Stern, E J	Am J Nurs;80(10): 1788-90, 1980 Oct.	Am J Nurs	MEDLINE	article	en	1980	Transtornos da Visão/enfermagem; Adolescente; Adulto; Fatores Etários; Criança; Pré-Escolar; Oftalmopatias/complicações; Humanos; Aumento da Imagem; Lactente; Recém-Nascido; Lentes; Meia-Idade; Equipamentos de Autoajuda; Gravação de Fita; Transtornos da Visão/etiologia; Transtornos da Visão/terapia; Redação	US
Management of patients with motor neurone disease.	7203802	Campbell, M J	Int Rehabil Med;2(3): 111-5, 1980.	Int Rehabil Med	MEDLINE	article	en	1980	Neurônios Motores/patologia; Doenças Neuromusculares/reabilitação; Atividades Cotidianas; Inibidores da Colinesterase/uso terapêutico; Humanos; Doenças Neuromusculares/tratamento farmacológico; Prognóstico; Equipamentos de Autoajuda	CH
Communication in the locked-in syndrome.	6454298	Gauger, G E	Trans Am Soc Artif Intern Organs;26: 527-9, 1980.	Trans Am Soc Artif Intern Organs	MEDLINE	article	en	1980	Afasia Acinética/fisiopatologia; Auxiliares de Comunicação para Pessoas com Deficiência; Equipamentos de Autoajuda; Adulto; Afasia Acinética/psicologia; Humanos; Masculino	US
The technical aids of tetraplegic patients.	492755	Bérard, E; Bourret, J; Girard, R; Minaire, P; Ratinet, M G	Paraplegia;17(2): 157-60, 1979 Jul.	Paraplegia	MEDLINE	article	en	1979	Quadriplegia/reabilitação; Equipamentos de Autoajuda; Atividades Cotidianas; Humanos	GB
A table tennis glove for tetraplegics.	492766	Slatter, E R; Gibb, M M	Paraplegia;17(2): 259-61, 1979 Jul.	Paraplegia	MEDLINE	article	en	1979	Quadriplegia/reabilitação; Equipamentos de Autoajuda; Esportes; Humanos	GB
A study of the use of electronic environmental control systems by severely paralysed patients.	158735	Parish, J G	Paraplegia;17(2): 147-52, 1979 Jul.	Paraplegia	MEDLINE	article	en	1979	Meio Ambiente; Quadriplegia/reabilitação; Equipamentos de Autoajuda; Auxiliares de Comunicação para Pessoas com Deficiência; Humanos; Quadriplegia/etiologia	GB
Mouthstick prosthesis for a patient with arthrogryposis multiplex congenita.	289765	Smokler, J; Rappaport, S C	J Prosthet Dent;42(3): 316-21, 1979 Sep.	J Prosthet Dent	MEDLINE	article	en	1979	Artrogripose/reabilitação; Equipamentos de Autoajuda; Resinas Acrílicas; Criança; Humanos; Masculino; Protetores Bucais; Próteses e Implantes	US
An assistive equipment controller for quadriplegics.	470293	Schmeisser, G; Seamone, W	Johns Hopkins Med J;145(3): 84-8, 1979 Sep.	Johns Hopkins Med J	MEDLINE	article	en	1979	Quadriplegia; Equipamentos de Autoajuda; Cadeiras de Rodas; Humanos	US
Veterans Administration Prosthetics Center report.	378300		Bull Prosthet Res;(10-31): 164-207, 1979.	Bull Prosthet Res	MEDLINE	article	en	1979	Próteses e Implantes; United States Department of Veterans Affairs; Membros Artificiais; Comunicação; Auxiliares de Audição; Humanos; Aparelhos Ortopédicos; Pesquisa; Equipamentos de Autoajuda; Fala; Traumatismos da Medula Espinal/reabilitação; Gravação de Fita; Estados Unidos; Cadeiras de Rodas	US
The Spartacus telethesis: manipulator control studies.	519089	Guittet, J; Kwee, H H; Quetin, N; Yclon, J	Bull Prosthet Res;16(2): 69-105, 1979.	Bull Prosthet Res	MEDLINE	article	en	1979	Sistemas Homem-Máquina; Quadriplegia/reabilitação; Equipamentos de Autoajuda; Atividades Cotidianas; Adulto; Eletromiografia; Eletrônica; Feminino; Cabeça/fisiologia; Humanos; Masculino; Meia-Idade; Movimento; Segurança; Transdutores; Voz	US
Genitourinary complications following spinal cord injury.	514965	Thomas, D G	Practitioner;223(1335): 339-46, 1979 Sep.	Practitioner	MEDLINE	article	en	1979	Traumatismos da Medula Espinal/complicações; Doenças Urológicas/etiologia; Feminino; Doenças dos Genitais Masculinos/etiologia; Humanos; Falência Renal Crônica/etiologia; Masculino; Equipamentos de Autoajuda; Disfunções Sexuais Fisiológicas/etiologia; Traumatismos da Medula Espinal/fisiopatologia; Bexiga Urinária/fisiopatologia; Sistema Urinário/fisiopatologia; Infecções Urinárias/etiologia; Tran…	GB
Feeding and toileting devices for a child with arthrogryposis.	506879	Hall, K W; Hammock, M	Am J Occup Ther;33(10): 644-7, 1979 Oct.	Am J Occup Ther	MEDLINE	article	en	1979	Artrogripose/reabilitação; Comportamento Alimentar; Equipamentos de Autoajuda; Sanitários Públicos; Criança; Humanos	US
Reversal of florid diabetic retinopathy.	91797	Irsigler, K; Kritz, H; Najemnik, C; Freyler, H	Lancet;2(8151): 1068, 1979 Nov 17.	Lancet	MEDLINE	article	en	1979	Retinopatia Diabética/tratamento farmacológico; Insulina/administração &amp;amp; dosagem; Adulto; Feminino; Humanos; Hipercalcemia/tratamento farmacológico; Infusões Parenterais/instrumentação; Equipamentos de Autoajuda	GB
Home parenteral nutrition for chronic short bowel syndrome.	118325	Stewart, G R	Med J Aust;2(6): 317-9, 1979 Sep 22.	Med J Aust	MEDLINE	article	en	1979	Serviços de Assistência Domiciliar; Intestinos/cirurgia; Nutrição Parenteral Total/métodos; Nutrição Parenteral/métodos; Complicações Pós-Operatórias/terapia; Cateterismo/instrumentação; Cateterismo/métodos; Doença de Crohn/cirurgia; Doença de Crohn/terapia; Feminino; Humanos; Fístula Intestinal/cirurgia; Fístula Intestinal/terapia; Intestino Delgado; Meia-Idade; Nutrição Parenteral Total/instrum…	AU
Veterans Administration Prosthetics Center report.	160262	Nacht, M	Bull Prosthet Res;16(2): 441-500, 1979.	Bull Prosthet Res	MEDLINE	article	en	1979	Próteses e Implantes; United States Department of Veterans Affairs; Membros Artificiais; Leitos; Auxiliares de Comunicação para Pessoas com Deficiência; Estudos de Avaliação como Assunto; Humanos; Locomoção; Aparelhos Ortopédicos; Desenho de Prótese; Equipamentos de Autoajuda; Traumatismos da Medula Espinal/reabilitação; Estados Unidos; Cadeiras de Rodas	US
After Oswestry--what next?	261236	Jones, G	Nursing (Lond);(5): 214-7, 1979 Aug.	Nursing (Lond)	MEDLINE	article	en	1979	Paralisia/reabilitação; Equipamentos de Autoajuda; Traumatismos da Medula Espinal/reabilitação; Atividades Cotidianas; Humanos; Equipe de Assistência ao Paciente; Centros de Reabilitação	GB
Web-belt loop for relief of pressure on buttocks.	687046	Agrawal, B K; Arnold, T; Vicich, J	Arch Phys Med Rehabil;59(7): 346-7, 1978 Jul.	Arch Phys Med Rehabil	MEDLINE	article	en	1978	Lesão por Pressão/prevenção &amp;amp; controle; Quadriplegia; Equipamentos de Autoajuda; Cadeiras de Rodas; Humanos; Lesão por Pressão/etiologia; Quadriplegia/complicações	US
Low-vision aid watch.	637488	Metz, H S; Loarie, C; Colenbrander, A	Ann Ophthalmol;10(2): 207-8, 1978 Feb.	Ann Ophthalmol	MEDLINE	article	en	1978	Equipamentos de Autoajuda; Transtornos da Visão/reabilitação; Humanos; Macula Lutea; Doenças Retinianas/reabilitação; Tempo	US
Social functioning and self-care in hospitalized psychogeriatric patients.	619000	Ross, H E; Kedward, H B	J Nerv Ment Dis;166(1): 25-33, 1978 Jan.	J Nerv Ment Dis	MEDLINE	article	en	1978	Atividades Cotidianas; Hospitalização; Transtornos Mentais/complicações; Ajustamento Social; Idoso; Família; Feminino; Humanos; Tempo de Internação; Masculino; Transtornos Neurocognitivos/complicações; Prognóstico; Equipamentos de Autoajuda; Isolamento Social	US
Mobility and equipment for the ventilator-dependent tetraplegic.	733297	Dingemans, L M; Hawn, J M	Paraplegia;16(2): 175-83, 1978 Aug.	Paraplegia	MEDLINE	article	en	1978	Locomoção; Quadriplegia/reabilitação; Respiração Artificial; Equipamentos de Autoajuda; Cadeiras de Rodas; Adulto; Humanos; Masculino	GB
Simple alarm for quadriplegic patients.	848717	Tunstall, M E; Bolton, M P	Anaesthesia;32(2): 177-8, 1977 Feb.	Anaesthesia	MEDLINE	article	en	1977	Quadriplegia; Equipamentos de Autoajuda/instrumentação; Criança; Feminino; Humanos; Equipamentos de Proteção	GB
A new mouthstick prosthesis for handicapped patients.	137313	Lutwak, E	J Prosthet Dent;37(1): 61-6, 1977 Jan.	J Prosthet Dent	MEDLINE	article	en	1977	Pessoas com Deficiência; Próteses e Implantes; Reabilitação/instrumentação; Equipamentos de Autoajuda; Adolescente; Feminino; Humanos; Boca; Poliomielite/reabilitação; Desenho de Prótese; Quadriplegia/reabilitação	US
A marble used as a low-vision reading aid: a case report.	612226	Logar, N D	Am J Optom Physiol Opt;54(12): 849-51, 1977 Dec.	Am J Optom Physiol Opt	MEDLINE	article	en	1977	Lentes; Transtornos da Visão/reabilitação; Criatividade; Humanos; Masculino; Leitura; Equipamentos de Autoajuda; Acuidade Visual	US
Quadriplegic strap for transfer boards.	983916	LaMonda, J	Am Correct Ther J;30(5): 166-7, 1976 Sep-Oct.	Am Correct Ther J	MEDLINE	article	en	1976	Quadriplegia; Equipamentos de Autoajuda; Humanos; Cadeiras de Rodas	US
Patient-initiated rapid atrial pacing to manage supraventricular tachycardia.	952263	Kahn, A; Morris, J J; Citron, P	Am J Cardiol;38(2): 200-4, 1976 Aug.	Am J Cardiol	MEDLINE	article	en	1976	Marca-Passo Artificial/métodos; Taquicardia Paroxística/terapia; Adulto; Idoso; Fibrilação Atrial/etiologia; Digoxina/uso terapêutico; Frequência Cardíaca; Humanos; Masculino; Meia-Idade; Marca-Passo Artificial/efeitos adversos; Procainamida/uso terapêutico; Propranolol/uso terapêutico; Recidiva; Equipamentos de Autoajuda; Taquicardia Paroxística/tratamento farmacológico; Síndrome de Wolff-Parkin…	US
Part III: Activities of daily living. Specialized care of the spinal cord injured patient.	1047105	Henriksen, J D	J Pract Nurs;26(8): 17, 30, 1976 Aug.	J Pract Nurs	MEDLINE	article	en	1976	Atividades Cotidianas; Traumatismos da Medula Espinal/reabilitação; Humanos; Equipamentos de Autoajuda	US
Letter: Management of motor neurone disease.	938896	Goodwill, J	Br Med J;2(6026): 42, 1976 Jul 03.	Br Med J	MEDLINE	article	en	1976	Neurônios Motores; Doenças Neuromusculares/reabilitação; Humanos; Equipamentos de Autoajuda	GB	http://www.ncbi.nlm.nih.gov/pmc/articles/PMC1687658/?tool=pubmed
Part I: preventing injury and promoting rehabilitation. Specialized care of the spinal cord injured patient.	1046454	Sullivan, R A; Noecker, M	J Pract Nurs;26(6): 14-7, 1976 Jun.	J Pract Nurs	MEDLINE	article	en	1976	Atividades Cotidianas; Traumatismos da Medula Espinal/enfermagem; Humanos; Centros de Reabilitação; Equipamentos de Autoajuda; Traumatismos da Medula Espinal/reabilitação	US
Clinical applications of a standardized mobility test.	1267586	Mikulic, M A; Griffith, E R; Jebsen, R H	Arch Phys Med Rehabil;57(3): 143-6, 1976 Mar.	Arch Phys Med Rehabil	MEDLINE	article	en	1976	Avaliação da Deficiência; Atividade Motora; Adulto; Artrite Reumatoide/diagnóstico; Feminino; Humanos; Masculino; Meia-Idade; Equipamentos de Autoajuda; Traumatismos da Medula Espinal/diagnóstico	US
Speech disturbances. Medical-technical aspects.	996461	Höök, O	Scand J Rehabil Med;8(2): 55-9, 1976.	Scand J Rehabil Med	MEDLINE	article	en	1976	Equipamentos de Autoajuda; Distúrbios da Fala/reabilitação; Humanos; Neurônios Motores; Doenças Neuromusculares/complicações; Equipamentos de Autoajuda/instrumentação; Distúrbios da Fala/etiologia	SE
Veterans Administration Prosthetics Center research report.	795486	Staros, A; Peizer, E	Bull Prosthet Res;(10-25): 134-77, 1976.	Bull Prosthet Res	MEDLINE	article	en	1976	Próteses e Implantes; United States Department of Veterans Affairs; Membros Artificiais; Condução de Veículo; Comunicação; Humanos; Traumatismos da Perna; Masculino; Aparelhos Ortopédicos; Equipamentos de Autoajuda; Auxiliares Sensoriais; Traumatismos da Medula Espinal/reabilitação; Estados Unidos; Andadores; Cadeiras de Rodas	US
Typing splints for the quadriplegic patient.	1163619	Craver, P N	Am J Occup Ther;29(9): 551, 1975 Oct.	Am J Occup Ther	MEDLINE	article	en	1975	Comunicação; Dedos; Quadriplegia/reabilitação; Contenções; Humanos; Ocupações; Equipamentos de Autoajuda	US
From the clinic: trapeze strap.	1136927	McCormack, E F; Taylor, H	Am Correct Ther J;29(3): 73-5, 1975 May-Jun.	Am Correct Ther J	MEDLINE	article	en	1975	Quadriplegia/reabilitação; Equipamentos de Autoajuda; Atividades Cotidianas; Humanos	US
Writing device for the quadriplegic patient.	1115204	Feinberg, J	Am J Occup Ther;29(2): 101, 1975 Feb.	Am J Occup Ther	MEDLINE	article	en	1975	Quadriplegia/reabilitação; Equipamentos de Autoajuda; Redação; Humanos	US
Treatment of a patient with a complete C1 quadriplegia.	1088990	Van Steen, H	Phys Ther;55(1): 35-8, 1975 Jan.	Phys Ther	MEDLINE	article	en	1975	Modalidades de Fisioterapia/métodos; Quadriplegia/reabilitação; Atividades Cotidianas; Adolescente; Transtornos de Deglutição/reabilitação; Ingestão de Alimentos; Estimulação Elétrica/instrumentação; Terapia por Exercício; Família; Educação em Saúde; Humanos; Masculino; Nervo Frênico/fisiologia; Respiração com Pressão Positiva; Insuficiência Respiratória/reabilitação; Equipamentos de Autoajuda; T…	US
Highlights of other VA research programs. Prosthetics.	776300	Murphy, E F	Bull Prosthet Res;(10-24): 209-56, 1975.	Bull Prosthet Res	MEDLINE	article	en	1975	Próteses e Implantes; United States Department of Veterans Affairs; Amputação; Membros Artificiais; Materiais Biocompatíveis; Fenômenos Biomecânicos; Osso e Ossos/fisiologia; Estimulação Elétrica; Hemodinâmica; Humanos; Articulação do Joelho/fisiologia; Locomoção; Prótese Maxilofacial; Aparelhos Ortopédicos; Paraplegia/reabilitação; Desenho de Prótese; Equipamentos de Autoajuda; Auxiliares Sensor…	US
Interchangeable mouth-held appliances for the physically handicapped child.	140911	Brown, J P; Chapman, R P; Mellor, C W	J Int Assoc Dent Child;6(2): 27-8, 1975 Dec.	J Int Assoc Dent Child	MEDLINE	article	en	1975	Planejamento de Dentadura; Pessoas com Deficiência; Equipamentos de Autoajuda; Artrogripose/reabilitação; Criança; Feminino; Humanos; Boca	GB
Application of engineering principles in management of spinal cord injured patients.	1059507	Reswick, J B; Simoes, N	Clin Orthop Relat Res;(112): 124-9, 1975 Oct.	Clin Orthop Relat Res	MEDLINE	article	en	1975	Engenharia Biomédica; Equipamentos de Autoajuda/instrumentação; Traumatismos da Medula Espinal/terapia; Contratura/prevenção &amp;amp; controle; Eletrodos Implantados; Incontinência Fecal/prevenção &amp;amp; controle; Humanos; Contração Muscular; Lesão por Pressão/prevenção &amp;amp; controle; Incontinência Urinária/prevenção &amp;amp; controle; Ventiladores Mecânicos	US
Veterans Administration Prosthetics Center research report.	1106801	Staros, A; Peizer, E	Bull Prosthet Res;: 218-64, 1975.	Bull Prosthet Res	MEDLINE	article	en	1975	Próteses e Implantes; Desenho de Prótese; United States Department of Veterans Affairs; Membros Artificiais; Comunicação; Estudos de Avaliação como Assunto; Humanos; Ciência de Laboratório Médico; Aparelhos Ortopédicos; Pesquisa; Equipamentos de Autoajuda; Traumatismos da Medula Espinal/reabilitação; Estados Unidos; Cadeiras de Rodas	US
Highlights of other VA research programs. Prosthetics.	1106802	Murphy, E F	Bull Prosthet Res;: 265-329, 1975.	Bull Prosthet Res	MEDLINE	article	en	1975	Próteses e Implantes; Desenho de Prótese; United States Department of Veterans Affairs; Amputação; Membros Artificiais; Fenômenos Biomecânicos; Braquetes; Criança; Cibernética; Estimulação Elétrica; Humanos; Locomoção; Doenças Neuromusculares/reabilitação; Aparelhos Ortopédicos; Pesquisa; Equipamentos de Autoajuda; Auxiliares Sensoriais; Traumatismos da Medula Espinal/reabilitação; Estados Unidos	US
New head control for quadriplegic patients.	1203612	Sherman, E D; Gingras, G; Ritchuk, M	Bull Prosthet Res;: 151-7, 1975.	Bull Prosthet Res	MEDLINE	article	en	1975	Quadriplegia/reabilitação; Equipamentos de Autoajuda; Adulto; Cabeça; Humanos; Masculino; Cadeiras de Rodas	US
Functional potential of patients with spinal cord injury.	1192651	Garrett, A L	Clin Orthop Relat Res;(112): 60-5, 1975 Oct.	Clin Orthop Relat Res	MEDLINE	article	en	1975	Traumatismos da Medula Espinal/reabilitação; Humanos; Equipamentos de Autoajuda	US
Telescopic mouth instruments for severly handicapped patients.	4528759	Cloran, A J	J Prosthet Dent;32(4): 435-8, 1974 Oct.	J Prosthet Dent	MEDLINE	article	en	1974	Quadriplegia/reabilitação; Reabilitação/instrumentação; Equipamentos de Autoajuda/instrumentação; Adulto; Feminino; Humanos; Masculino; Protetores Bucais	US
Rotating table for the high level quadriplegic.	4415658	Symington, D C; Boyd, E; Vasa, J	Arch Phys Med Rehabil;55(10): 481-3, 1974 Oct.	Arch Phys Med Rehabil	MEDLINE	article	en	1974	Equipamentos e Provisões; Quadriplegia/reabilitação; Humanos; Reabilitação Vocacional; Equipamentos de Autoajuda	US
Habilitation of upper-limb-deficient children.	4841655	Angliss, V E	Am J Occup Ther;28(7): 407-14, 1974 Aug.	Am J Occup Ther	MEDLINE	article	en	1974	Amputados; Membros Artificiais; Ectromelia/reabilitação; Atividades Cotidianas; Adaptação Fisiológica; Adolescente; Adulto; Fatores Etários; Amputação; Braço/cirurgia; Imagem Corporal; Criança; Serviços de Saúde da Criança; Pré-Escolar; Comportamento Alimentar; Feminino; Humanos; Lactente; Masculino; Terapia Ocupacional; Equipamentos de Autoajuda; Fatores Socioeconômicos; Treinamento no Uso de To…	US
Independent condom application for urinary drainage in C6 quadriplegia.	4842371	Heard, L C; Kirby, R L; Stolov, W C	Arch Phys Med Rehabil;55(7): 320-2, 1974 Jul.	Arch Phys Med Rehabil	MEDLINE	article	en	1974	Quadriplegia/reabilitação; Equipamentos de Autoajuda/instrumentação; Micção; Traumatismo do Nervo Abducente; Adulto; Humanos; Masculino; Métodos; Quadriplegia/complicações; Bexiga Urinaria Neurogênica/complicações; Bexiga Urinaria Neurogênica/reabilitação	US
Aids for the disabled: a measure of independence.	4845090	Barlow, A J	Nurs Times;70(28): 1072-3, 1974 Jul 11.	Nurs Times	MEDLINE	article	en	1974	Quadriplegia/reabilitação; Equipamentos de Autoajuda; Atividades Cotidianas; Adulto; Humanos; Masculino	GB
Trophic functions of the neuron. 3. Mechanisms of neurotrophic interactions. Use and disuse of muscle.	4526353	Van der Meulen, J P; Peckham, P H; Mortimer, J T	Ann N Y Acad Sci;228(0): 177-89, 1974 Mar 22.	Ann N Y Acad Sci	MEDLINE	article	en	1974	Músculos/fisiologia; Atrofia Muscular/prevenção &amp;amp; controle; Quadriplegia/reabilitação; Animais; Gatos; Estimulação Elétrica; Eletrofisiologia; Glicogênio/metabolismo; Histocitoquímica; Humanos; Masculino; Contração Muscular; Denervação Muscular; Músculos/enzimologia; Músculos/inervação; Músculos/metabolismo; Junção Neuromuscular/fisiologia; Oxirredutases/metabolismo; Coelhos; Equipamentos…	US
Verlo brace used in children with myelomeningocele and spinal cord injury.	4597404	Taylor, N; Sand, P	Arch Phys Med Rehabil;55(5): 231-5, 1974 May.	Arch Phys Med Rehabil	MEDLINE	article	en	1974	Braquetes; Traumatismos da Medula Espinal/reabilitação; Disrafismo Espinal/reabilitação; Fatores Etários; Criança; Pré-Escolar; Feminino; Humanos; Lactente; Locomoção; Masculino; Movimento; Paraplegia/reabilitação; Quadriplegia/reabilitação; Equipamentos de Autoajuda; Fatores de Tempo; Washington	US
Filing device for individuals with limited hand function.	4811358	Michael, R	Am J Occup Ther;28(2): 111, 1974 Feb.	Am J Occup Ther	MEDLINE	article	en	1974	Arquivamento; Quadriplegia/reabilitação; Equipamentos de Autoajuda; Mãos; Humanos; Masculino	US
A self care program for quadriplegic patients.	4421804	Geis, G	Am Correct Ther J;28(5): 140-1, 1974 Sep-Oct.	Am Correct Ther J	MEDLINE	article	en	1974	Quadriplegia/reabilitação; Equipamentos de Autoajuda; Atividades Cotidianas; Utensílios de Alimentação e Culinária/normas; Humanos	US
Electric bed control: mechanical assist for quadriplegic patients.	4429434	Warren, C G; Wilson, S; Terami, B	Arch Phys Med Rehabil;55(12): 560-1, 1974 Dec.	Arch Phys Med Rehabil	MEDLINE	article	en	1974	Leitos; Quadriplegia/reabilitação; Equipamentos de Autoajuda; Humanos	US
Pulley feeding system.	4724459	Gmitter, N W; Richards, L H	Phys Ther;53(9): 973, 1973 Sep.	Phys Ther	MEDLINE	article	en	1973	Ingestão de Alimentos; Equipamentos de Autoajuda/instrumentação; Artrogripose/reabilitação; Pré-Escolar; Humanos; Masculino; Métodos	US
Dental care for the patient with a spinal cord injury.	4512739	Durnan, J R; Thaler, R	J Am Dent Assoc;86(6): 1318-21, 1973 Jun.	J Am Dent Assoc	MEDLINE	article	en	1973	Assistência Odontológica; Paraplegia; Quadriplegia; Traumatismos da Medula Espinal; Unidade Hospitalar de Odontologia; Relações Dentista-Paciente; Humanos; Higiene Bucal; Odontologia Preventiva; Equipamentos de Autoajuda; Cadeiras de Rodas	GB
A mouthstick for quadriplegic patients.	4568974	Blaine, H L; Nelson, E P	J Prosthet Dent;29(3): 317-22, 1973 Mar.	J Prosthet Dent	MEDLINE	article	en	1973	Boca; Quadriplegia/reabilitação; Equipamentos de Autoajuda; Resinas Acrílicas; Adolescente; Ligas de Cromo; Dentaduras; Humanos; Masculino	US
A weighted walker.	4685100	Wolfe, N S; Bright, L	Phys Ther;53(3): 269, 1973 Mar.	Phys Ther	MEDLINE	article	en	1973	Equipamentos de Autoajuda/instrumentação; Transtornos dos Movimentos/terapia	US
A helping hand.	4794138	Emmer, J D	Physiotherapy;59(10): 325-6, 1973 Oct 10.	Physiotherapy	MEDLINE	article	en	1973	Quadriplegia/reabilitação; Equipamentos de Autoajuda; Humanos; Hábito de Fumar; Redação	GB
Independence for phocomelic children.	4768081	Côté, D M	Can Nurse;69(12): 19-24, 1973 Dec.	Can Nurse	MEDLINE	article	en	1973	Atividades Cotidianas; Ectromelia/reabilitação; Criança; Humanos; Equipamentos de Autoajuda	CA
A self-assist for quadriplegic patients.	4588042	Tily, R W	CDT Dig;4(4): 2-8, 1973 Oct.	CDT Dig	MEDLINE	article	en	1973	Dentaduras; Quadriplegia; Equipamentos de Autoajuda	US
Veterans Administration Prosthetics Center research report.	4588224	Staros, A; Peizer, E	Bull Prosthet Res;10(19): 146-88, 1973.	Bull Prosthet Res	MEDLINE	article	en	1973	Próteses e Implantes; Pesquisa; United States Department of Veterans Affairs; Braço; Membros Artificiais; Automóveis; Leitos; Engenharia Biomédica; Muletas; Eletricidade; Eletrodos Implantados; Mãos; Humanos; Pernas; Músculos/fisiologia; Aparelhos Ortopédicos; Paraplegia/reabilitação; Plásticos; Desenho de Prótese; Equipamentos de Autoajuda; Traumatismos da Medula Espinal/reabilitação; Telefone; …	US
A manipulative appliance.	4558970	Donnelly, M W; Beder, O E	J Prosthet Dent;28(3): 309-12, 1972 Sep.	J Prosthet Dent	MEDLINE	article	en	1972	Dentaduras; Quadriplegia/reabilitação; Equipamentos de Autoajuda; Feminino; Humanos	US
Report of the Joint Committee for Stroke Facilities. II. Stroke rehabilitation.	5034980		Stroke;3(3): 375-407, 1972 May-Jun.	Stroke	MEDLINE	article	en	1972	Transtornos Cerebrovasculares/reabilitação; Planejamento de Instituições de Saúde; Atividades Cotidianas; Adulto; Afasia/reabilitação; Leitos; Braquetes; Transtornos Cerebrovasculares/complicações; Criança; Serviços de Saúde Comunitária; Assistência à Saúde; Educação Médica; Terapia por Exercício; Feminino; Serviços de Assistência Domiciliar; Humanos; Locomoção; Masculino; Casas de Saúde; Modalid…	US
Functional habilitation of a phocomelus.	5023292	Hartman, L A	Phys Ther;52(5): 514-7, 1972 May.	Phys Ther	MEDLINE	article	en	1972	Membros Artificiais; Ectromelia/reabilitação; Modalidades de Fisioterapia; Atitude; Criança; Muletas; Feminino; Humanos; Equipamentos de Autoajuda	US
Rehabilitation of hemiplegia: indices of assessment and prognosis.	4331909	Hurwitz, L J; Adams, G F	Br Med J;1(5792): 94-8, 1972 Jan 08.	Br Med J	MEDLINE	article	en	1972	Hemiplegia/diagnóstico; Hemiplegia/reabilitação; Assistência ao Convalescente; Afasia/reabilitação; Apraxias/reabilitação; Transtornos Cerebrovasculares/complicações; Transtornos Cerebrovasculares/epidemiologia; Depressão; Hemiplegia/etiologia; Humanos; Transtornos da Memória/reabilitação; Motivação; Comunicação não Verbal; Modalidades de Fisioterapia; Prognóstico; Equipamentos de Autoajuda; Rein…	GB	http://www.ncbi.nlm.nih.gov/pmc/articles/PMC1789255/?tool=pubmed
Bioengineering and the eye.	4636168	Mellerio, J	Biomed Eng;7(11): 518-27, 1972 Dec.	Biomed Eng	MEDLINE	article	en	1972	Engenharia Biomédica; Oftalmologia; Acomodação Ocular; Cegueira; Lentes de Contato; Olho; Óculos; Glaucoma/diagnóstico; Humanos; Pressão Intraocular; Cristalino; Próteses e Implantes; Refração Ocular; Equipamentos de Autoajuda; Tonometria Ocular; Ultrassom; Transtornos da Visão/diagnóstico; Transtornos da Visão/terapia	GB
A proportionally controlled externally powered hand splint.	5097941	Patterson, R P; Halpern, D; Kubicek, W G	Arch Phys Med Rehabil;52(9): 434-8 passim, 1971 Sep.	Arch Phys Med Rehabil	MEDLINE	article	en	1971	Mãos; Quadriplegia/reabilitação; Equipamentos de Autoajuda; Contenções; Eletromiografia; Eletrônica Médica; Feminino; Humanos; Masculino	US
A self-help device for people without hand grasp.	5094877	Wilbur, J V	Phys Ther;51(10): 1111-2, 1971 Oct.	Phys Ther	MEDLINE	article	en	1971	Mãos; Equipamentos de Autoajuda; Artrite/reabilitação; Humanos; Esclerose Múltipla/reabilitação; Quadriplegia/reabilitação	US
The hand in quadriplegia.	5098336	Lamb, D W; Landry, R	Hand;3(1): 31-7, 1971 Mar.	Hand	MEDLINE	article	en	1971	Mãos; Quadriplegia/reabilitação; Fenômenos Biomecânicos; Vértebras Cervicais/lesões; Humanos; Músculos/fisiopatologia; Equipamentos Ortopédicos; Complicações Pós-Operatórias; Equipamentos de Autoajuda; Traumatismos da Medula Espinal/cirurgia; Traumatismos da Medula Espinal/terapia; Contenções; Transferência Tendinosa; Tendões/cirurgia	GB
Scooter chair designed for brain damaged children.	5539666	Murray, J H	Phys Ther;51(1): 81, 1971 Jan.	Phys Ther	MEDLINE	article	en	1971	Dano Encefálico Crônico/reabilitação; Paralisia Cerebral/reabilitação; Movimento; Equipamentos de Autoajuda; Atetose/reabilitação; Criança; Pré-Escolar; Humanos; Lactente; Quadriplegia/reabilitação	US
The CAPP electric cart: recent developments.	5135220	Sumida, C; Setoguchi, Y; Shaperman, J	Artif Limbs;15(2): 11-5, 1971.	Artif Limbs	MEDLINE	article	en	1971	Quadriplegia/reabilitação; Equipamentos de Autoajuda/instrumentação; Cadeiras de Rodas; Criança; Humanos	US
Evaluation of the CAPP cart.	5135221	Gehant, B A	Artif Limbs;15(2): 16-24, 1971.	Artif Limbs	MEDLINE	article	en	1971	Quadriplegia/reabilitação; Equipamentos de Autoajuda; Cadeiras de Rodas; Criança; Estudos de Avaliação como Assunto; Feminino; Humanos; Masculino	US
The parapodium: an orthotic device for neuromuscular disorders.	5135224	Motloch, W	Artif Limbs;15(2): 36-47, 1971.	Artif Limbs	MEDLINE	article	en	1971	Doenças Neuromusculares/reabilitação; Equipamentos Ortopédicos; Equipamentos de Autoajuda; Humanos; Aparelhos Ortopédicos	US
An assistive device for forearm lift.	5136443	Siebens, A; Engel, W; Peyrot, A; Knox, C	Arch Phys Med Rehabil;52(12): 567-71, 1971 Dec.	Arch Phys Med Rehabil	MEDLINE	article	en	1971	Equipamentos de Autoajuda; Traumatismos da Medula Espinal/reabilitação; Adulto; Comportamento Alimentar; Antebraço; Humanos; Masculino; Movimento; Ombro/fisiopatologia	US
Prescribing for patients with subnormal vision.	5129708	Faye, E E	Int Ophthalmol Clin;11(1): 57-79, 1971.	Int Ophthalmol Clin	MEDLINE	article	en	1971	Óculos; Lentes; Equipamentos de Autoajuda; Transtornos da Visão/reabilitação; Adulto; Criança; Mãos; Humanos; Luz; Métodos; Refração Ocular/instrumentação; Terminologia como Assunto; Transtornos da Visão/diagnóstico; Testes Visuais; Acuidade Visual	US
What&#039;s the answer? Research and follow-up studies on quadriplegia.	5452563	Hahn, H R	Phys Ther;50(7): 1099-100, 1970 Jul.	Phys Ther	MEDLINE	article	en	1970	Paraplegia/reabilitação; Postura; Quadriplegia/reabilitação; Equipamentos de Autoajuda; Humanos	US
A communication device for severely dysarthric persons with agraphia.	5448114	Swezey, R L; Friedman, R E; Gale, M R	Arch Phys Med Rehabil;51(8): 501-4, 1970 Aug.	Arch Phys Med Rehabil	MEDLINE	article	en	1970	Agrafia/reabilitação; Esclerose Amiotrófica Lateral/reabilitação; Comunicação; Equipamentos de Autoajuda; Adulto; Humanos; Masculino	US
Tape recorder modifications for use by quadriplegics.	5424145	Grahn, E C	Am J Occup Ther;24(5): 360-1, 1970 Jul-Aug.	Am J Occup Ther	MEDLINE	article	en	1970	Quadriplegia/reabilitação; Equipamentos de Autoajuda; Gravação de Fita/instrumentação; Humanos	US
Living at home as a totally disabled person.	5200754	Howarth, W	Int Nurs Rev;17(3): 238-53, 1970.	Int Nurs Rev	MEDLINE	article	en	1970	Adaptação Psicológica; Quadriplegia/reabilitação; Equipamentos de Autoajuda; Acidentes de Trânsito; Vestuário; Feminino; Humanos	GB
The management of lower limb phocomelia.	5487568	Lamb, D W; Simpson, D C; Pirie, R B	J Bone Joint Surg Br;52(4): 688-91, 1970 Nov.	J Bone Joint Surg Br	MEDLINE	article	en	1970	Membros Artificiais; Ectromelia/reabilitação; Pré-Escolar; Humanos; Locomoção; Equipamentos de Autoajuda; Sapatos	GB
Wheelchair-car transfers for quadriplegics.	5479258	Deyoe, F S; Andersen, V W	Am Correct Ther J;24(5): 130-2, 1970 Sep-Oct.	Am Correct Ther J	MEDLINE	article	en	1970	Quadriplegia/reabilitação; Equipamentos de Autoajuda; Automóveis; Humanos; Cadeiras de Rodas	US
Role of rehabilitation in the management of multiple sclerosis.	4934564	Block, J M; Kester, N C	Mod Treat;7(5): 930-40, 1970 Sep.	Mod Treat	MEDLINE	article	en	1970	Esclerose Múltipla/reabilitação; Atividades Cotidianas; Ataxia/complicações; Banhos; Terapia Familiar; Incontinência Fecal/complicações; Humanos; Locomoção; Atividade Motora; Esclerose Múltipla/complicações; Lesão por Pressão/complicações; Lesão por Pressão/terapia; Reabilitação Vocacional; Equipamentos de Autoajuda; Privação Sensorial; Espasmo/complicações; Espasmo/reabilitação; Distúrbios da Fa…	US
Problems and results of rehabilitation of patients with cervical cord lesions.	5521238	Verkuyl, A	Acta Neurochir (Wien);22(2): 269-85, 1970.	Acta Neurochir (Wien)	MEDLINE	article	en	1970	Vértebras Cervicais/lesões; Traumatismos da Medula Espinal/reabilitação; Adaptação Psicológica; Adolescente; Adulto; Ejaculação; Feminino; Humanos; Masculino; Orgasmo; Equipamentos de Autoajuda; Comportamento Sexual; Disfunções Sexuais Fisiológicas/etiologia; Disfunções Sexuais Fisiológicas/reabilitação; Espasmo/etiologia; Traumatismos da Medula Espinal/complicações	AT
A power unit for functional hand splints.	5521915	Grahn, E C	Bull Prosthet Res;10(13): 52-6, 1970.	Bull Prosthet Res	MEDLINE	article	en	1970	Eletrônica Médica/instrumentação; Mãos; Equipamentos de Autoajuda; Contenções/instrumentação; Humanos; Movimento; Paraplegia/reabilitação; Quadriplegia/reabilitação	US
VOTEM: the voice operated typewriter employing Morse code.	5807885	Newell, A F; Nabavi, C D	J Sci Instrum;2(8): 655-7, 1969 Aug.	J Sci Instrum	MEDLINE	article	en	1969	Comunicação; Quadriplegia/reabilitação; Equipamentos de Autoajuda; Humanos	GB
Evaluation and treatment of the upper extremity in the hemiplegic stroke patient.	5769375	Aldwell, C B; Wilson, D J; Braun, R M	Clin Orthop Relat Res;63: 69-93, 1969 Mar-Apr.	Clin Orthop Relat Res	MEDLINE	article	en	1969	Atividades Cotidianas; Braço; Terapia por Exercício; Hemiplegia/reabilitação; Transtornos dos Movimentos/reabilitação; Terapia Ocupacional; Imagem Corporal; Braquetes; Transtornos Cerebrovasculares/complicações; Contratura/cirurgia; Antebraço; Mãos; Hemiplegia/etiologia; Humanos; Destreza Motora; Contração Muscular; Equipamentos de Autoajuda; Sensação; Ombro	US
Electrically powered orthotic systems.	5767324	Nickel, V L; Karchak, A; Allen, J R	J Bone Joint Surg Am;51(2): 343-51, 1969 Mar.	J Bone Joint Surg Am	MEDLINE	article	en	1969	Quadriplegia/reabilitação; Equipamentos de Autoajuda; Adulto; Engenharia Biomédica; Eletricidade; Humanos; Masculino; Cadeiras de Rodas	US
An assistive device for smoking.	5683731	Goldberg, M J; Davis, L J	Paraplegia;6(2): 103-5, 1968 Aug.	Paraplegia	MEDLINE	article	en	1968	Equipamentos de Autoajuda; Hábito de Fumar/instrumentação; Feminino; Humanos; Masculino; Métodos; Quadriplegia/reabilitação	GB
A dressing technique.	5667878	Fritz, M L	Phys Ther;48(8): 858-9, 1968 Aug.	Phys Ther	MEDLINE	article	en	1968	Atividades Cotidianas; Transtornos dos Movimentos/reabilitação; Equipamentos de Autoajuda; Feminino; Humanos; Masculino	US
A mouthstick prosthesis for independence.	4870064	Norris, M	Am J Occup Ther;22(3): 174-5, 1968 May-Jun.	Am J Occup Ther	MEDLINE	article	en	1968	Dentaduras; Equipamentos de Autoajuda; Adulto; Humanos; Quadriplegia/reabilitação	US
The looping transfer.	5636251		Phys Ther;48(1): 50-2 passim, 1968 Jan.	Phys Ther	MEDLINE	article	en	1968	Leitos; Quadriplegia/enfermagem; Equipamentos de Autoajuda; Humanos	US
Characteristics of visually impaired persons. United States-July 1963-June 1964.	5303933	Wilson, R W	Vital Health Stat 10;10(46): 1-76, 1968 Aug.	Vital Health Stat 10	MEDLINE	article	en	1968	Transtornos da Visão/epidemiologia; Atividades Cotidianas; Adolescente; Adulto; Fatores Etários; Idoso; Criança; Escolaridade; Feminino; Inquéritos Epidemiológicos; Humanos; Renda; Masculino; Meia-Idade; Distribuição Espacial da População; Equipamentos de Autoajuda/utilização; Estados Unidos; Transtornos da Visão/classificação	US
Clinical applications of myoelectric control in upper extremity orthotics.	5724431	Long, C; Trombly, C A	Arch Phys Med Rehabil;49(11): 661-4, 1968 Nov.	Arch Phys Med Rehabil	MEDLINE	article	en	1968	Braço; Membros Artificiais; Eletrônica Médica; Quadriplegia/reabilitação; Equipamentos de Autoajuda; Custos e Análise de Custo; Orelha Externa; Estimulação Elétrica; Eletromiografia; Humanos; Neurônios Motores/fisiologia; Pressão Parcial	US
Grasping mouthstick.	5902996	Stow, R W	Arch Phys Med Rehabil;47(1): 31-3, 1966 Jan.	Arch Phys Med Rehabil	MEDLINE	article	en	1966	Paraplegia; Equipamentos de Autoajuda; Humanos; Quadriplegia	US
A specially adapted mobile standing device (surfboard) for spinal cord injury patients.	6003556	Eagleson, H M; Craig, R E; Best, E E; Knudson, A B	Proc Annu Clin Spinal Cord Inj Conf;15: 29-36, 1966.	Proc Annu Clin Spinal Cord Inj Conf	MEDLINE	article	en	1966	Equipamentos de Autoajuda; Traumatismos da Medula Espinal/reabilitação; Cadeiras de Rodas; Humanos	US
A reappraisal of braces and other mechanical aids in patients with spinal cord dysfunction: results of a follow-up study.	4952407	Kaplan, L I; Grynbaum, B B; Rusk, H A; Anastasia, T; Gassler, S	Arch Phys Med Rehabil;47(7): 393-405, 1966 Jul.	Arch Phys Med Rehabil	MEDLINE	article	en	1966	Braquetes; Doenças da Medula Espinal/reabilitação; Traumatismos da Medula Espinal/reabilitação; Adulto; Feminino; Seguimentos; Humanos; Masculino; Meia-Idade; Equipamentos Ortopédicos; Equipamentos de Autoajuda	US
A specially adapted mobile standing device (surfboard) for spinal cord injury patients.	6015331	Eagleson, H M; Craig, R E; Best, E E; Knudson, A B	Proc Annu Clin Spinal Cord Inj Conf;15: 29-36, 1966 Nov 07.	Proc Annu Clin Spinal Cord Inj Conf	MEDLINE	article	en	1966	Equipamentos de Autoajuda; Traumatismos da Medula Espinal/reabilitação; Humanos; Masculino; Postura; Cadeiras de Rodas	US

## Sheet: duplicidade 655 com 14
&#039;Locked-in&#039; but not &#039;locked-out&#039;. A case report.
&quot;It Gives Me My Freedom&quot;: Technology and Responding to Bodily Limitations in Motor Neuron Disease.
A 44-year-old woman with difficulty walking.
A body machine interface based on inertial sensors.
A clinical screening protocol for the RSVP Keyboard brain-computer interface.
A communication device for severely dysarthric persons with agraphia.
A comparison of two computer access systems for functional text entry.
A concept-environment for computer-based augmentative and alternative communication founded on a systematic review
A dressing technique.
A guideline for the design of a four-wheeled walker.
A headband for anterior head support.
A helping hand.
A highly versatile bicycle spoke appliance for habilitation of the quadriplegic patient.
A low-cost environmental control system for quadriplegics.
A low-cost instrumented glove for monitoring forces during object manipulation.
A manipulative appliance.
A marble used as a low-vision reading aid: a case report.
A method for selection of appropriate assistive technology for computer access.
A microprocessor controller for a personal typewriter for visually handicapped users.
A mouthstick for quadriplegic patients.
A mouthstick prosthesis for independence.
A multiple camera tongue switch for a child with severe spastic quadriplegic cerebral palsy.
A new mouthstick prosthesis for handicapped patients.
A novel five degree of freedom user command controller in people with spinal cord injury and non-injured for full upper extremity neuroprostheses, wearable powered orthoses and prosthetics.
A novel home appliance control system for people with disabilities.
A novel method for locomotion training.
A one-appointment mouthstick appliance.
A personal monitoring architecture to detect muscular fatigue in elderly.
A physiologic bitestick appliance for quadriplegics.
A pilot study of perceived needs of persons with new spinal cord injury.
A pilot study to investigate shoulder muscle fatigue during a sustained isometric wheelchair-propulsion effort using surface EMG.
A planar 3DOF robotic exoskeleton for rehabilitation and assessment.
A plug-and-play brain-computer interface to operate commercial assistive technology.
A power unit for functional hand splints.
A practical mouthstick for early intervention with quadriparetic patients.
A proportionally controlled externally powered hand splint.
A reappraisal of braces and other mechanical aids in patients with spinal cord dysfunction: results of a follow-up study.
A review of emerging access technologies for individuals with severe motor impairments.
A review of lower extremity assistive robotic exoskeletons in rehabilitation therapy.
A review of seven support surfaces with emphasis on their protection of the spinally injured.
A self care program for quadriplegic patients.
A self-assist for quadriplegic patients.
A self-help device for people without hand grasp.
A simple mouthstick prosthesis for a quadriplegic patient.
A specially adapted mobile standing device (surfboard) for spinal cord injury patients.
A specially adapted mobile standing device (surfboard) for spinal cord injury patients.
A study of the use of electronic environmental control systems by severely paralysed patients.
A table tennis glove for tetraplegics.
A telerehabilitation model for victims of polytrauma.
A toothbrushing aid for a quadriplegic patient.
A two-handle spoon: an aid for independent eating.
A universal computer and interface system for the disabled (UNICAID).
A week in the life of Mary: the impact of microtechnology on a severely handicapped person.
A weighted walker.
A wireless magnetoresistive sensing system for an intraoral tongue-computer interface.
A word-finding computer program with a dynamic lexical-semantic memory for patients with anomia using an intelligent speech prosthesis.
Abdominal binder improves lung volumes and voice in people with tetraplegic spinal cord injury.
Ability and perceived difficulty in daily activities in people with poliomyelitis sequelae.
Acceptance of brain-computer interfaces in amyotrophic lateral sclerosis.
Access to special care dentistry, part 8. Special care dentistry services: seamless care for people in their middle years - part 2.
Accessible online health promotion information for persons with disabilities.
AccessScope project: Accessible light microscope for users with upper limb mobility or visual impairments.
Accommodating workers with AIDS.
Accurate presentation of the target range with a 2-D tactile stimulator array for acoustic vision substitute system.
Activities of daily living: evaluation and treatment in persons with multiple sclerosis.
Adaptations for independent use of cassette tape recorder/radio by high-level quadriplegic patients.
Adaptations of mouthguards for patients with special needs.
Adapting personal computers for use by high-level quadriplegics.
Adaptive device for the quadriplegic golfer.
Adaptive equipment for C6 quadriplegia: an approach to effective, simple, and inexpensive devices.
Adaptive eye-gaze tracking using neural-network-based user profiles to assist people with motor disability.
Adults should be treated too.
After Oswestry--what next?
Age-related eye diseases and recommendations for low-vision AIDS.
Aging in polio.
Aids for the disabled: a measure of independence.
Aids for visual impairment.
Alternative seating for young children with Autism Spectrum Disorder: effects on classroom behavior.
Alzheimer&#039;s disease caregiving information and skills. Part II: family caregiver issues and concerns.
Ambulatory assistive devices and walking performance in patients with incomplete spinal cord injury.
Amyotrophic lateral sclerosis patients&#039; self-reported satisfaction with assistive technology.
An ambient assisted living approach in designing domiciliary services combined with innovative technologies for patients with Alzheimer&#039;s disease: a case study.
An assistive device for forearm lift.
An assistive device for smoking.
An assistive equipment controller for quadriplegics.
An electrocorticographic brain interface in an individual with tetraplegia.
An evaluation of aftercare following discharge from a specialist in-patient rehabilitation service.
An eye-tracking assistive device improves the quality of life for ALS patients and reduces the caregivers&#039; burden.
An investigation of teaching staff members&#039; and parents&#039; views on the current state of adaptive seating technology and provision.
Analysis of assisted-gait characteristics in persons with incomplete spinal cord injury.
Analysis of eyes open, eye closed EEG signals using second-order difference plot.
ANSO study: evaluation in an indoor environment of a mobile assistance robotic grasping arm.
Aphasic subjects&#039; comprehension of synthetic and natural speech.
Application of engineering principles in management of spinal cord injured patients.
Applied ergonomics: adaptive equipment and instrument modification for musicians.
Applying vowel sounds to command support systems for motor-impaired people.
Assessing the influence of wheelchair technology on perception of participation in spinal cord injury.
Assessment of adaptive transportation technology: a survey of users and equipment vendors.
Assessment of brain-machine interfaces from the perspective of people with paralysis.
Assessment of the Tongue-Drive System Using a Computer, a Smartphone, and a Powered-Wheelchair by People With Tetraplegia.
Assisted-living spaces for end-users with complex needs: a proposed implementation and delivery model.
Assisting children with attention deficit hyperactivity disorder to reduce the hyperactive behavior of arbitrary standing in class with a Nintendo Wii remote controller through an active reminder and preferred reward stimulation.
Assistive device with conventional, alternative, and brain-computer interface inputs to enhance interaction with the environment for people with amyotrophic lateral sclerosis: a feasibility and usability study.
Assistive devices give residents a lift.
Assistive system for people with Apraxia using a Markov decision process.
Assistive technologies for self-managed pressure ulcer prevention in spinal cord injury: a scoping review.
Assistive technology and computer adaptations for individuals with spinal cord injury.
Assistive technology and home modification for people with neurovisual deficits.
Assistive technology and prediction of happiness in people withpost-polio syndrome.
Assistive technology and robotic control using motor cortex ensemble-based neural interface systems in humans with tetraplegia.
Assistive technology and spinal cord injury.
Assistive technology and supplementary treatment for individuals with Rett syndrome.
Assistive technology and the newly disabled adult: adaptation to wheelchair use.
Assistive technology and universal design in the workplace.
Assistive technology devices for toileting and showering used in spinal cord injury rehabilitation - a comment on terminology.
Assistive technology for people with spinal cord injuries: what physicians need to know.
Assistive technology in the rehabilitation of patients with high spinal cord lesions.
Assistive technology programming for a young child with profound disabilities: a single-subject study.
Assistive technology to promote occupation and reduce mouthing by three boys with fragile X syndrome.
Assistive technology use among adolescents and young adults with spina bifida.
Assistive technology: what and how for persons with spinal cord injury.
Association between reliance on devices and people for walking and ability to walk community distances among persons with spinal cord injury.
Association of shoulder pain with the use of mobility devices in persons with chronic spinal cord injury.
AsTeRICS.
Asynchronous P300-based brain-computer interface to control a virtual environment: initial tests on end users.
Augmentative and alternative communication for people with progressive neuromuscular disease.
Autism treatment survey: services received by children with autism spectrum disorders in public school classrooms.
Autism: Historic View and a Current Biomedical Engineering Approach.
Automatic feedback to promote safe walking and speech loudness control in persons with multiple disabilities: two single-case studies.
Automobile or other conveyance and adaptive equipment certificate of eligibility for veterans or members of the armed forces with amyotrophic lateral sclerosis. Interim final rule.
Autonomous spatial orientation in patients with mild to moderate Alzheimer&#039;s disease by using mobile assistive devices: a pilot study.
Back relief at retail.
Benefits of the use of ICT in school activities by students with motor, speech, visual, and hearing impairment: a literature review.
Best practice in managing scrotal lymphoedema.
Beyond the gaze: Communicating in chronic locked-in syndrome.
Bioengineering and spinal cord injury: a perspective on the state of the science.
Bioengineering and the eye.
Blending of brain-machine interface and vision-guided autonomous robotics improves neuroprosthetic arm performance during grasping.
Body-Machine Interface Enables People With Cervical Spinal Cord Injury to Control Devices With Available Body Movements: Proof of Concept.
Brain oscillations control hand orthosis in a tetraplegic.
Brain-computer interface technology: a review of the Second International Meeting.
Brain-computer interfaces for communication and rehabilitation.
Brain-machine interfaces in neurorehabilitation of stroke.
Brain-muscle-computer interface: mobile-phone prototype development and testing.
Brief or new: feeding device for finger foods.
Building Robota, a mini-humanoid robot for the rehabilitation of children with autism.
Change in physical mobility over 10 years in post-polio syndrome.
Changes in ability, perceived difficulty and use of assistive devices in everyday life: a 4-year follow-up study in people with late effects of polio.
Characteristics of visually impaired persons. United States-July 1963-June 1964.
Chronic obstructive pulmonary disease and asthma-patient characteristics and health impairment.
Classroom aids for a child with severe upper limb deficiencies.
Classroom evaluation of the Arlyn Arm robotic workstation.
Clinical applications of a standardized mobility test.
Clinical applications of myoelectric control in upper extremity orthotics.
Clinical assessment, design and performance testing of mobile shower commodes for adults with spinal cord injury: an exploratory review.
Clinical evaluation of electronic self-help devices for persons with severe physical disabilities.
Clinical manifestation and natural course of late-onset Pompe&#039;s disease in 54 Dutch patients.
Cognitive assistive technology and professional support in everyday life for adults with ADHD.
Commentary on &quot;Modified ride-on car use for mobility and socialization: single-case study of an infant With Down syndrome&quot;.
Communication aids in patients with motor neurone disease.
Communication for the speechless person.
Communication in the locked-in syndrome.
Comparative evaluation of electric wheelchair manoeuvrability.
Comparing two different orientation strategies for promoting indoor traveling in people with Alzheimer&#039;s disease.
Comparison of computer interface devices for persons with severe physical disabilities.
Comparison of cumulative low back loads of caregivers when transferring patients using overhead and floor mechanical lifting devices.
Comparison of eye tracking, electrooculography and an auditory brain-computer interface for binary communication: a case study with a participant in the locked-in state.
Comparison of mobility device delivery within Department of Veterans Affairs for individuals with multiple sclerosis versus spinal cord injury.
Comparison of tactile, auditory, and visual modality for brain-computer interface use: a case study with a patient in the locked-in state.
Compression hosiery: donning aids and garment removal.
Computer and cell phone access for individuals with mobility impairments: an overview and case studies.
Computer and internet use by persons after traumatic spinal cord injury.
Computer and World Wide Web accessibility by visually disabled patients: problems and solutions.
Computer control using human intracortical local field potentials.
Computer low vision aids.
Computer microtechnology for a severely disabled preschool child.
Computer power. Interview by Martin Vousden.
Computer-assisted communication.
Computer-based visual communication in aphasia.
Considering power.
Consumer perspectives on mobility: implications for neuroprosthesis design.
Continuous ambulatory peritoneal dialysis in the physically disabled.
Cortical neuroprosthetics from a clinical perspective.
Cosmetic, functional, independent: self-help aids.
Creating an assistive technology clinic: the experience of the Johns Hopkins AT clinic for patients with ALS.
Critical Issues in the Lives of Children and Youth Who Are Deafblind.
Critical rehabilitation of the patient with spinal cord injury.
Current methods of visual rehabilitation.
Current research outcomes from the spinal cord injury model systems.
Decelerated synthesized speech as a means of shaping speed of auditory processing of children with delayed language.
Dementia beyond 2025: Knowledge and uncertainties.
Dental care for the patient with a spinal cord injury.
Design and evaluation of a stand-up motorized prone cart.
Design and evaluation of Mina: a robotic orthosis for paraplegics.
Design and selected application of an electronic touch-sensitive switch for motor-impaired patients. Suggestion from the field.
Design of a gaze-sensitive virtual social interactive system for children with autism.
Design of a virtual reality based adaptive response technology for children with autism.
Design of an exoskeleton for index finger rehabilitation.
Design of inductive sensors for tongue control system for computers and assistive devices.
Design of the advanced commode-shower chair for spinal cord-injured individuals.
Design: a voice activated thermostat.
Design: voice activated door opener.
Designed to deter. Community barriers to physical activity for people with visual or motor impairments.
Developing brain-computer interfaces from a user-centered perspective: Assessing the needs of persons with amyotrophic lateral sclerosis, caregivers, and professionals.
Development and assessment of a hand assist device: GRIPIT.
Development and initial evaluation of the SCI-FI/AT.
Development of a custom-fit mouthstick appliance.
Development of a new assessment of effort and assistance in standing pivot transfers with functional electrical stimulation.
Development of a practical electrical stimulation system for restoring gait in the paralyzed patient.
Development of a robot arm and workstation for the disabled.
Development of an assist device for a blind home total parenteral nutrition patient.
Development of an upper extremity FES system for individuals with C4 tetraplegia.
Development of the seating and mobility script concordance test for spinal cord injury: obtaining content validity evidence.
Development, construction, and content validation of a questionnaire to test mobile shower commode usability.
Diabetes aids and products for people with visual or physical impairment.
Differences in quality of life outcomes among depressed spinal cord injury trial participants.
Discreet discrete commands for assistive and neuroprosthetic devices.
Donning devices (foot slips and frames) enable elderly people with severe chronic venous insufficiency to put on compression stockings.
Drawing up insulin by the visually impaired.
Driving performance and workload assessment of drivers with tetraplegia: an adaptation evaluation framework.
Driving, brain injury and assistive technology.
Dusty: an assistive mobile manipulator that retrieves dropped objects for people with motor impairments.
Early amplification options.
Early Intervention and AAC: What a Difference 30 Years Makes.
Early Intervention Practices and Communication Intervention Strategies for Young Males With Fragile X Syndrome.
Easing compression hosiery application: ActiGlide.
Educational participation of children with spinal cord injury.
EEG-based communication: prospects and problems.
Effect of dynamic keyboard and word-prediction systems on text input speed in persons with functional tetraplegia.
Effect of elastic neck strap on right thumb force and force angle during clarinet performance.
Effectiveness of a writing system using a computerized long-range optical pointer and 10-branch abbreviation expansion.
Effectiveness of Powered Mobility Devices in Enabling Community Mobility-Related Participation: A Prospective Study Among People With Mobility Restrictions.
Effects of a standing aid on loads on low back and legs during dishwashing.
Effects of abdominal trussing on breathing and speech in men with cervical spinal cord injury.
Effects of assistive technology on functional decline in people aging with a disability.
Effects of consistent food presentation on efficiency of eating and nutritive value of food consumed by children with severe neurological impairment.
Effects of locomotor training after incomplete spinal cord injury: a systematic review.
Effects of mental fatigue on 8-13Hz brain activity in people with spinal cord injury.
Effects of speech and print feedback on spelling performance of a child with cerebral palsy using a speech generating device.
Effects of synthetic speech output and orthographic feedback on spelling in a student with autism: a preliminary study.
Electric bed control: mechanical assist for quadriplegic patients.
Electric cart modification for boy with hip extension contractures.
Electrical impedance measurement of urinary bladder fullness.
Electrically powered orthotic systems.
Electronic aids to daily living and quality of life for persons with tetraplegia.
Electronic aids to daily living: be able to do what you want.
Electronic assistive devices: their impact on the quality of life of high level quadriplegic persons.
Emergency evacuation readiness of full-time wheelchair users with spinal cord injury.
Emergency signaling for a person with quadriplegia and extraordinary respiratory risk.
Employment issues and assistive technology use for persons with spinal cord injury.
Enabling a man with multiple disabilities and limited motor behavior to perform a functional task with help of microswitch technology.
Enabling devices, empowering people: the design and evaluation of Trackball EdgeWrite.
Energy cost and locomotive economy of handbike and rowcycle propulsion by persons with spinal cord injury.
Engineering student design projects in a rehabilitation setting.
Enhancement of gait restoration in spinal injured patients by functional electrical stimulation.
Enhancing conversation skills in patients with Alzheimer&#039;s disease using a prosthetic memory aid.
Enhancing independent indoor travel and activity in a woman with multiple disabilities through special technology.
Enriching lighting design.
Environmental control systems in a spinal injuries unit: a review of 10 years&#039; experience.
Environmental control unit utilization by high-level spinal cord injured patients.
Environmental factors item development for persons with stroke, traumatic brain injury, and spinal cord injury.
Equipment and modifications that enabled infant child-care by a mother with C8 tetraplegia: a case report.
Estimated Prevalence of the Target Population for Brain-Computer Interface Neurotechnology in the Netherlands.
Ethical aspects of using GPS for tracking people with dementia: recommendations for practice.
Evacuation preparedness in full-time wheelchair users with spinal cord injury.
Evaluating intervention using time aids in children with disabilities.
Evaluating the applicability of optic microswitches for eyelid responses in students with profound multiple disabilities.
Evaluating the effectiveness of a communication board training program.
Evaluation and treatment of the upper extremity in the hemiplegic stroke patient.
Evaluation of a pushrim-activated, power-assisted wheelchair.
Evaluation of a stair-climbing power wheelchair in 25 people with tetraplegia.
Evaluation of computer-access solutions for students with quadriplegic athetoid cerebral palsy.
Evaluation of EMG, force and joystick as control interfaces for active arm supports.
Evaluation of manual wheelchairs by individuals with spinal cord injuries.
Evaluation of the CAPP cart.
Evaluation of the tongue drive system by individuals with high-level spinal cord injury.
Evaluation of tooth-click triggering and speech recognition in assistive technology for computer access.
Evaluation of volitional control of hand with vertical force assist device for high tetraplegia.
Evidence supporting technology-based interventions for people with early-stage Alzheimer&#039;s disease.
Exotendons for assistance of human locomotion.
Experienced usability of assistive technology for cognitive support with respect to user goals.
Experiences of handwriting and using a computerized ATD in school: adolescents with Asperger&#039;s syndrome.
Experiences of using an Environmental Control System (ECS) for persons with high cervical spinal cord injury: the interplay between hassle and engagement.
Exploration of shoulder load during hand-rim wheelchair start-up with and without power-assisted propulsion in experienced wheelchair users.
Exploratory study of perceived quality of life with implanted standing neuroprostheses.
Exploratory study of physical activity in persons with Charcot-Marie-Tooth disease.
Exploratory Validation of a Multidimensional Power Wheelchair Outcomes Toolkit.
Exploring factors facilitating adults with spinal cord injury rejoining the workforce: a pilot study.
Exploring the experience of clients with tetraplegia utilizing assistive technology for computer access.
Exploring the Psychosocial Impact of Wheelchair and Contextual Factors on Quality of Life of People with Neuromuscular Disorders.
Extending technology-aided leisure and communication programs to persons with spinal cord injury and post-coma multiple disabilities.
EXTENDING THE ASSESSMENT OF TECHNOLOGY-AIDED PROGRAMS TO SUPPORT LEISURE AND COMMUNICATION IN PEOPLE WITH ACQUIRED BRAIN INJURY AND EXTENSIVE MULTIPLE DISABILITIES.
Eye tracking communication devices in amyotrophic lateral sclerosis: impact on disability and quality of life.
Facilitating communication skills in adult apraxics: application of Blissymbols in a group setting.
Facilitators and barriers to employment among veterans with spinal cord injury receiving 12 months of evidence-based supported employment services.
Factors influencing the decision to abandon manual wheelchairs for three individuals with a spinal cord injury.
Factors influencing the use of mobility technology in community-based long-term care.
Feeding and toileting devices for a child with arthrogryposis.
Field testing of two electronic mobility aid devices for persons who are deaf-blind.
Filing device for individuals with limited hand function.
First experimentation of the Spartacus telethesis in a clinical environment.
Follow-up assessment of standing mobility device users.
Forward stair descent with hybrid neuroprosthesis after paralysis: Single case study demonstrating feasibility.
Fostering adaptive responses and head control in students with multiple disabilities through a microswitch-based program: follow-up assessment and program revision.
Fostering Ambulation for a Preschool Child with Rett Syndrome: A Case Report.
Fostering locomotor behavior of children with developmental disabilities: An overview of studies using treadmills and walkers with microswitches.
Frequency and factors associated with falls in patients with advanced cancer presenting to an outpatient supportive care clinic.
From the clinic: trapeze strap.
Functional changes in persons aging with spinal cord injury.
Functional electrical stimulation for ejaculation.
Functional electrical stimulation mediated by iterative learning control and 3D robotics reduces motor impairment in chronic stroke.
Functional habilitation of a phocomelus.
Functional potential of patients with spinal cord injury.
Functional priorities, assistive technology, and brain-computer interfaces after spinal cord injury.
Future directions for spinal cord injury research: recent developments and model systems contributions.
Gait Cost of Using a Mobility Aid in Older Adults with Alzheimer&#039;s Disease.
Gait speed using powered robotic exoskeletons after spinal cord injury: a systematic review and correlational study.
Genitourinary complications following spinal cord injury.
George&#039;s gadgets: a multidisciplinary approach to technology for facilitating communication in an individual with ALS.
Getting up goals.
GOM-Face: GKP, EOG, and EMG-based multimodal interface with application to humanoid robot control.
Grasping mouthstick.
Habilitation of upper-limb-deficient children.
HAL® exoskeleton training improves walking parameters and normalizes cortical excitability in primary somatosensory cortex in spinal cord injury patients.
Hand splinting in quadriplegia: current practice.
Haptics-Based Apps for Middle School Students with Visual Impairments.
Hearing assistive technology considerations for older individuals with dual sensory loss.
Helping the person who is visually impaired: concerns, questions, remedies, and resources.
Helping the person with low vision.
High-level quadriplegia: an occupational therapy challenge.
Highlights of other VA research programs. Prosthetics.
Highlights of other VA research programs. Prosthetics.
High-tech homes mean a brighter future for seniors.
Hip displacement in cerebral palsy.
Home parenteral nutrition for chronic short bowel syndrome.
Home trials of a speech synthesizer in severe dysarthria: patterns of use, satisfaction and utility of word prediction.
How to equip the quadriplegic patient.
Hybrid brain-computer interface for biomedical cyber-physical system application using wireless embedded EEG systems.
Hybrid FES-robot cooperative control of ambulatory gait rehabilitation exoskeleton.
Hypercapnia in late-phase ALI/ARDS: providing spontaneous breathing using pumpless extracorporeal lung assist.
Impact of electronic aids to daily living on the lives of persons with cervical spinal cord injuries.
Impact of visual impairment on service and device use by individuals with diabetic retinopathy.
Improved accuracy using recursive bayesian estimation based language model fusion in ERP-based BCI typing systems.
Improving correct switching rates in a &#039;hands-free&#039; environmental control system.
Improving manual skills in persons with disabilities (PWD) through a multimodal assistance system.
Improving the motor skill of children with posterior fossa syndrome: a case series.
Increasing the communicator usage skills of a cerebral palsied adolescent.
Independence for phocomelic children.
Independent condom application for urinary drainage in C6 quadriplegia.
Independent leg bag emptying technique for cervical five quadriplegic clients.
Independent living outcomes in spinal cord injury: multivariate analyses.
Individual&#039;s recollections of their experiences in eye clinics and understanding of their eye condition: results from a survey of visually impaired people in Britain.
Individually fitted sports shoes for overuse injuries among newspaper carriers.
Indoor waypoint navigation via magnetic anomalies.
Informed decision making on assistive technology workplace accommodations for people with visual impairments.
In-home monitoring of older adults with vision impairment: exploring patients&#039;, caregivers&#039; and professionals&#039; views.
Integrated communication/environmental controller system for the physically disabled.
Integrating assistive technologies: current practices and future possibilities.
Intelligent assistive technology applications to dementia care: current capabilities, limitations, and future challenges.
Interchangeable mouth-held appliances for the physically handicapped child.
Intermittent self-catheterization in tetraplegic patients: a 6-year experience gained in the spinal cord unit in Prague.
International occupational therapy journal.
Intervention strategies for spatial orientation disorders in dementia: a selective review.
Involving children in the development of assistive technology devices.
Is manual wheelchair satisfaction related to active lifestyle and participation in people with a spinal cord injury?
Is primiparity a risk factor for advanced maternal age pregnancies?
Iterative design and evaluation of new prone carts for individuals with SCDs: a technical note.
Keeping In Touch Everyday (KITE) project: developing assistive technologies with people with dementia and their carers to promote independence.
Late complications of the weight-bearing upper extremity in the paraplegic patient.
Letter: Management of motor neurone disease.
Life can be worth living in locked-in syndrome.
Living at home as a totally disabled person.
Locomotor disability in very elderly people: value of a programme for screening and provision of aids for daily living.
Long duration spinal cord injury: perceptions of functional change over time.
Long-term independent brain-computer interface home use improves quality of life of a patient in the locked-in state: a case study.
Low vision rehabilitation: visual acuity measurement in the low vision range.
Lower-limb exoskeletons for individuals with chronic spinal cord injury: findings from a feasibility study.
Low-vision aid watch.
Magnetic grip facilitates feeding with weakened hands after spinal cord injury.
Maintaining quality of life.
Major trends in mobility technology research and development: overview of the results of the NSF-WTEC European study.
Makeup board for women with quadriplegia.
Management of functional disability in homebound patients.
Management of older people with dry and wet age-related macular degeneration.
Management of patients with motor neurone disease.
Management of thrombocytopenia-absent radius (TAR) syndrome.
Managing diabetes when visually or physically disabled.
Managing occupations in everyday life to achieve adaptation.
Manual material handling advice and assistive devices for preventing and treating back pain in workers.
Manual material handling advice and assistive devices for preventing and treating back pain in workers.
Manual material handling advice and assistive devices for preventing and treating back pain in workers: a Cochrane Systematic Review.
Measurement of the car steering wheel turning force of persons with cervical cord injuries.
Measuring function in advanced ALS: validation of ALSFRS-EX extension items.
Measuring subjective quality of life following spinal cord injury: a validation study of the assistive technology device predisposition assessment.
Mechanomyography as an access pathway: corporeal contraindications.
Microcomputer-based aid for the handicapped computer programmer.
Microcomputer-based communication augmentation systems for two nonspeaking, physically handicapped persons with severe visual impairment.
Minimizing the effect of TBI-related physical sequelae on vocational return.
Mobility and equipment for the ventilator-dependent tetraplegic.
Mobility restriction and comorbidity in vision-impaired individuals living in the community.
Mobility-assistive technology in progressive neuromuscular disease.
Modified ride-on car for mobility and socialization: single-case study of an infant with Down syndrome.
Modular mouthstick system.
Monitor, a vibrotactile aid for environmental perception: a field evaluation by four people with severe hearing and vision impairment.
Morse-code-controlled computer aid for the nonvocal quadriplegic.
Motor neurone disease: can we do better? A study of 42 patients.
Motor neurone disease: practical update ignores rehabilitative approaches--particularly assistive technology.
Motorcycling freedom: a paraplegics dream.
Mouth stick design for the client with spinal cord injury.
Mouthstick prosthesis for a patient with arthrogryposis multiplex congenita.
Mouthstick prosthesis placement in a 19-month-old arthrogryposis multiplex congenita patient: case report.
Multisensory mechanisms underlying embodiment: Insights from and for spinal cord injury patients: Comment on &quot;The embodiment of assistive devices-from wheelchair to exoskeleton&quot; by M. Pazzaglia and M. Molinari.
Neural Point-and-Click Communication by a Person With Incomplete Locked-In Syndrome.
Neurobehavioral Concerns Among Males with Dystrophinopathy Using Population-Based Surveillance Data from the Muscular Dystrophy Surveillance, Tracking, and Research Network.
Neuropsychological rehabilitation in alcohol-related brain damage: a systematic review.
New assistive technology for passive standing.
New head control for quadriplegic patients.
New oral hygiene apparatus developed for quadriplegics.
Noninvasive brain-computer interface enables communication after brainstem stroke.
Non-invasive brain-computer interface system: towards its application as assistive technology.
Non-traumatic spinal cord injury: what is the ideal setting for rehabilitation?
Occupational therapists&#039; views about the use of robotic aids for people with disabilities.
Oral home telecare for adults with tetraplegia: a feasibility study.
Oral telescoping orthosis: an aid to functional rehabilitation of quadriplegic patients.
Oral writing devices for quadriplegic patients.
Outcomes of assistive technology use on quality of life.
Overground body-weight-supported gait training for children and youth with neuromuscular impairments.
Pain and fatigue as mediators of the relationship between mobility aid usage and depressive symptomatology in ambulatory individuals with SCI.
Part I: preventing injury and promoting rehabilitation. Specialized care of the spinal cord injured patient.
Part III: Activities of daily living. Specialized care of the spinal cord injured patient.
Participation in recreation and sports for persons with spinal cord injury: review and recommendations.
Participatory research to design a novel telehealth system to support the night-time needs of people with dementia: NOCTURNAL.
Passive imaging technology in aphasia therapy.
Patient-initiated rapid atrial pacing to manage supraventricular tachycardia.
Patterns, predictors, and associated benefits of driving a modified vehicle after spinal cord injury: findings from the National Spinal Cord Injury Model Systems.
Pediatric rehabilitation: 4. Prescribing assistive technology to promote community integration.
People with multiple disabilities learn to engage in occupation and work activities with the support of technology-aided programs.
Perception of the impact of assistive devices on daily life of three individuals with quadriplegia.
Persons with Alzheimer&#039;s disease engage in leisure and mild physical activity with the support of technology-aided programs.
Persons with Alzheimer&#039;s disease perform daily activities using verbal-instruction technology: a maintenance assessment.
Persons with mild and moderate Alzheimer&#039;s disease use verbal-instruction technology to manage daily activities: effects on performance and mood.
Persons with moderate Alzheimer&#039;s disease use simple technology aids to manage daily activities and leisure occupation.
Persons with multiple disabilities exercise adaptive response schemes with the help of technology-based programs: three single-case studies.
Perspectives on embodiment and prosthetic incorporation in those with spinal cord injury: Comment on &quot;The embodiment of assistive devices-from wheelchair to exoskeleton&quot; by M. Pazzaglia and M. Molinari.
Physical therapy and rehabilitation techniques for patients with amyotrophic lateral sclerosis.
Playskin Lift: Development and Initial Testing of an Exoskeletal Garment to Assist Upper Extremity Mobility and Function.
Poor oral health, a potential new geriatric syndrome.
POSEIDON - Bringing Assistive Technology to People with Down Syndrome: Results of a Three Year European Project.
Postpolio syndrome and rehabilitation.
Post-polio syndrome: a perspective from three countries.
Powered feeding devices: an evaluation of three models.
Powered mobility vehicles as aids in independent locomotion for young children. Suggestion from the field.
Predicting satisfaction with assistive technology for a sample of adults with new spinal cord injuries.
Preliminary electrophysiological characterization of functionally vestigial muscles of the head: potential for command signaling.
Prescribing for patients with subnormal vision.
Pressure mapping to assess seated pressure distributions and the potential risk for skin ulceration in a population of sledge hockey players and control subjects.
Preventing injuries using an ergonomic approach.
Problems and results of rehabilitation of patients with cervical cord lesions.
Project Shake-It-Up: using health promotion, capacity building and a disability studies framework to increase self efficacy.
Promoting safe use of equipment for neurogenic bowel management.
Pros and cons of online cognitive-behavioural therapy.
Prosthetic communication device.
Provision and financing of assistive technology devices in Germany: a bureaucratic odyssey? The case of amyotrophic lateral sclerosis and Duchenne muscular dystrophy.
Pulley feeding system.
Quadriplegic strap for transfer boards.
Qualitative assessment of tongue drive system by people with high-level spinal cord injury.
Quality of life in amyotrophic lateral sclerosis patients and caregivers: Impact of assistive communication from early stages.
Quality of life in males with spinal cord injury in Saudi Arabia.
Quality of life. Issues for persons with neuromuscular diseases.
Quality-of-life technology for people with spinal cord injuries.
Recipients of electric-powered indoor/outdoor wheelchairs provided by a national health service: a cross-sectional study.
Reconstructing lives--a tale of two soldiers.
Recovering lost function.
Reducing the need for personal supports among workers with autism using an iPod Touch as an assistive technology: delayed randomized control trial.
Reduction of costs of disability using neuroprostheses.
Rehabilitation in amyotrophic lateral sclerosis: why it matters.
Rehabilitation of hand function after spinal cord injury using a novel handgrip device: a pilot study.
Rehabilitation of hemiplegia: indices of assessment and prognosis.
Rehabilitation outcome for patients with spinal cord injury.
Relationship between use of technology and employment rates for people with physical disabilities in Australia: implications for education and training programmes.
Reliability of soleus H-reflexes in standing and walking post-incomplete spinal cord injury.
Remapping residual coordination for controlling assistive devices and recovering motor functions.
Report of the Joint Committee for Stroke Facilities. II. Stroke rehabilitation.
RESNA position on the application of power wheelchairs for pediatric users.
RESNA position on the application of wheelchair standing devices.
Return to work after spinal cord injury: is it related to wheelchair capacity at discharge from clinical rehabilitation?
Return to work for persons with spinal cord injury: designing work supports.
Reuse and refurbish: a cost savings delivery model for specialized seating.
Reversal of florid diabetic retinopathy.
Risk factors for falls and fall-related injuries in adults 85 years of age and older.
Robotic personal aids for mobility and monitoring for the elderly.
Robotics, assistive technology, and occupational therapy management to improve upper limb function in pediatric neuromuscular diseases.
Role of rehabilitation in the management of multiple sclerosis.
Rotating table for the high level quadriplegic.
Rubber band as external assist device to provide simple grip for quadriplegic patients.
Safety and efficacy of medically performed tongue piercing in people with tetraplegia for use with tongue-operated assistive technology.
Scooter chair designed for brain damaged children.
Selective auditory preferences and the use of automated equipment by severely, profoundly and multiply handicapped children.
Self-catheterization for the woman with quadriplegia.
SEMG-controlled telephone interface for people with disabilities.
SenseCam as a rehabilitation tool in a child with anterograde amnesia.
Sensory impairment in older adults: part 2: Vision loss.
Significant junctures on the way towards becoming a user of assistive technology in Alzheimer&#039;s disease.
Simple alarm for quadriplegic patients.
Social functioning and self-care in hospitalized psychogeriatric patients.
Socially Assistive Robots Help Patients Make Behavioral Changes.
Southport experience with domiciliary ventilation.
Spasticity changes in SCI following a dynamic standing program using the Segway.
Speech disturbances. Medical-technical aspects.
Speech Recognition for Environmental Control: Effect of Microphone Type, Dysarthria, and Severity on Recognition Results.
Spinal cord injury rehabilitation. 3. Functional outcomes.
Spin-off applications of mouthguards.
Standing balance assessment in ASIA D paraplegic and tetraplegic participants: concurrent validity of the Berg Balance Scale.
Synovial osteochondromatosis.
Systematic review of the effectiveness of occupational therapy-related interventions for people with amyotrophic lateral sclerosis.
Systematic reviews of physical and rehabilitation medicine Cochrane contents. Part 1. Disabilities due to spinal disorders and pain syndromes in adults.
Taking care of one&#039;s brain: how manipulating the brain changes people&#039;s selves.
Tape recorder modifications for use by quadriplegics.
Technical Developments and Clinical Use of Telemedicine in Sleep Medicine.
Techniques and recommendations for the inclusion of users with autism in the design of assistive technologies.
Technological aids to support choice strategies by three girls with Rett syndrome.
Technological supports to promote choice opportunities by two children with fragile X syndrome and severe to profound developmental disabilities.
Technology and occupational therapy in the rehabilitation of the bedridden quadriplegic.
Technology for improving cognitive function. A workshop sponsored by the US Interagency Committee on Disability Research (ICDR): reports from working groups.
Technology for mobility and quality of life in spinal cord injury.
Technology for spinal cord injury rehabilitation and its application to youth.
Technology to help persons with extensive neuro-motor impairment and lack of speech with their leisure occupation and communication.
Technology transfer of brain-computer interfaces as assistive technology: barriers and opportunities.
Technology: Mobility machines.
Telephone communication system for handicapped individuals.
Telerobotic Haptic Exploration in Art Galleries and Museums for Individuals with Visual Impairments.
Telescopic mouth instruments for severly handicapped patients.
Television, computer and portable display device use by people with central vision impairment.
Tetraparetic children and caregivers: featuring the profile and accessibility assistive technology/ Crianças tetraparéticas e cuidadores: caracterizando o perfil e a acessibilidade à tecnologia assistiva
The &quot;voice&quot; has it: screen reader adoption and switching behavior among vision impaired persons in India.
The ADL ability and use of technical aids in persons with late effects of polio.
The Asilomar Survey: Stakeholders&#039; Opinions on Ethical Issues Related to Brain-Computer Interfacing.
The association of assistive mobility devices and social participation in people with spinal cord injuries.
The CAPP electric cart: recent developments.
The development of a feeding harness for an ALS patient.
The development of the Port-a-Bidet: a portable bidet for people with minimal hand function.
The effect of supported standing in adults with upper motor neurone disorders: a systematic review.
The effects of a mobile stress management protocol on nurses working with cancer patients: a preliminary controlled study.
The effects of insurance benefits coverage on functional and psychosocial outcomes after spinal cord injury.
The efficacy and benefits of environmental control systems for the severely disabled.
The embodiment of assistive devices-from wheelchair to exoskeleton.
The extent of using mobility assistive devices can partly explain fatigue among persons with late effects of polio - a retrospective registry study in Sweden.
The hand in quadriplegia.
The horse &amp; buggy syndrome or was good enough for grandpa good enough for me?
The impact of assistive device use on disability and depression among older adults with age-related vision impairments.
The influence of adaptive seating devices on vocalization.
The looping transfer.
The management of lower limb phocomelia.
The meaning of assisted feeding for people living with spinal cord injury: a phenomenological study.
The mouthstick: an extra-oral attachment for tetraplegic patients.
The next generation of exoskeletons: lighter, cheaper devices are in the works.
The Norwegian Polio Study 1994: a nation-wide survey of problems in long-standing poliomyelitis.
The parapodium: an orthotic device for neuromuscular disorders.
The person with a spinal cord injury: an evolving prototype for life care planning.
The personal side of technology.
The physical and psychological impact of using a computer-based environmental control system: a case study.
The provision of assistive devices and home adaptations to patients with ALS in the Netherlands: patients&#039; perspectives.
The Psychosocial Impact of Assistive Devices Scale (PIADS): translation and preliminary psychometric evaluation of a Canadian-French version.
The re-embodiment of bodies, tools, and worlds after spinal cord injury: An intricate picture: Reply to comments on &quot;The embodiment of assistive devices-From wheelchair to exoskeleton&quot;.
The role of assistive technology in self-perceived participation.
The role of computer assistive technology in rehabilitation of the visually impaired: a personal perspective.
The segway personal transporter as an alternative mobility device for people with disabilities: a pilot study.
The Spartacus telethesis: manipulator control studies.
The spoon plate: a self-feeding device.
The technical aids of tetraplegic patients.
The tongue enables computer and wheelchair control for people with spinal cord injury.
The tracheotomized patient. Tracheal toilet and speech.
The treatment of amyotrophic lateral sclerosis.
The UP-TECH project, an intervention to support caregivers of Alzheimer&#039;s disease patients in Italy: preliminary findings on recruitment and caregiving burden in the baseline population.
The use of a vertical arm support device to reduce upper extremity muscle firing in sonographers.
The use of a wearable camera improves autobiographical memory in patients with Alzheimer&#039;s disease.
The use of environmental control units by occupational therapists in spinal cord injury and disease services.
The use of powered leisure and communication devices in a switch training program.
The use of vacuum-molded polyvinyl acetate-polyethylene copolymer (PVAC.PE) for a handicapped patient.
The validity and applicability of the Chinese version of the Quebec User Evaluation of Satisfaction With Assistive Technology for people with spinal cord injury.
Threats to &quot;informed&quot; advance directives for the severely physically challenged?
Three steps forward, two steps back in helping people with dementia.
Time and Effort Required by Persons with Spinal Cord Injury to Learn to Use a Powered Exoskeleton for Assisted Walking.
Tips and tricks: the hard way--ABCs of quadriplegia care.
[truncated: 71 more rows]

## Sheet: duplicidade do 655 com 33
&#039;Locked-in&#039; but not &#039;locked-out&#039;. A case report.
[truncated: 685 more rows]

[truncated: 13 more sheets: 655 mais o que ficou do 33 (31), 686  com a pub , 599 com a web , 594 BVS titulo, Título e Resumo , Integra , Entra , Plan 3.1, Plan 3.2 , Plan3.2.1, Plan 3.2.2, Plan3.2.3, Plan 3.3]
