# Supplementary material for: Augmentative and alternative communication in children with Down’s syndrome: a systematic review
Source: BMC Pediatr. 2018 May 11;18:160. doi: 10.1186/s12887-018-1144-5 (PMC5948828; doi:10.1186/s12887-018-1144-5)
Supplement: Supplementary file 4 — Extraction of data – worksheet – PsycInfo. (XLSX 14 kb) [file 12887_2018_1144_MOESM4_ESM.xlsx]

## Sheet: PsycoInfo
Título n= 56 Any Field: assistive technology AND Any Field: Syndrome	Motivo
Assistive technology to promote occupation and reduce mouthing by three boys with fragile X syndrome.	X syndrome
Clinical feasibility of brain‐computer interface based on steady‐state visual evoked potential in patients with locked‐in syndrome: Case studies.	locked‐in syndrome
Ambiguity aversion in schizophrenia: An fMRI study of decision-making under risk and ambiguity.	schizophrenia
Comparing teacher and student use and preference of two methods of augmentative and alternative communication: Picture exchange and a speech-generating device.	ok
Optimizing vowel formant measurements in four acoustic analysis systems for diverse speaker groups.	Não
Brain-computer interface (BCI) communication in the locked-in: A tool for differential diagnosis.	locked‐in syndrome
Treatments and technologies in the rehabilitation of apraxia and action disorganisation syndrome: A review.	apraxia
Effects of interactive visual feedback training on post-stroke pusher syndrome: A pilot randomized controlled study.	post-stroke pusher syndrome
Beyond the gaze: Communicating in chronic locked-in syndrome.	locked‐in syndrome
Neural point-and-click communication by a person with incomplete locked-insyndrome.	locked‐in syndrome
Assistive technologies used by students with Asperger's syndrome to improve performance in the general education classroom.	TEA
A clinical screening protocol for the RSVP keyboard brain–computer interface.	Não
A mobile navigation system based on visual cues for pedestrians with cognitive disabilities.	visual
Eye tracking: Eye-gaze technology.	Não
Women with fibromyalgia’s experience with three motion-controlled video game consoles and indicators of symptom severity and performance of activities of daily living.	fibromyalgia’s
Systematic instruction of assistive technology for cognition (ATC) in an employment setting following acquired brain injury: A single case, experimental study.	PC
Technological aids to support choice strategies by three girls with Rettsyndrome.	Rett syndrome.
Supporting children with visual stress: The development of a web resource for parents and professionals.	Não
Technological supports to promote choice opportunities by two children with fragile X syndrome and severe to profound developmental disabilities.	fragile X syndrome
Improving manual skills in persons with disabilities (PWD) through a multimodal assistance system.	Não
Development of a practical and mobile brain-computer communication device for profoundly paralyzed individuals.	PC
Supporting mainstream educational success.	Não
The Asilomar Survey: Stakeholders’ opinions on ethical issues related to brain-computer interfacing.	PC
Nasal CPAP in the delivery room for newborns with extremely low birth weight in a hospital in a developing country.	Não
Promoting adaptive behaviors by two girls with Rett syndrome through a microswitch-based program.	Rett syndrome.
Effects of a self-monitoring device on socially relevant behaviors in adolescents with Asperger disorder: A pilot study.	TEA
Parents' reports of patterns of use and exposure to practices associated with AAC acceptance by individuals with Angelman syndrome.	Angelman syndrome
The Apple iPad ™ as an innovative employment support for young adults with autism spectrum disorder and other developmental disabilities.	TEA
Medical issues and medical professionals.	Não
Measuring responsive style in parents who use AAC with their children: Development and evaluation of a new instrument.	Não
Portable diagnostic devices for identifying obstructive sleep apnea among commercial motor vehicle drivers: Considerations and unanswered questions.	sleep apnea
"Measuring function in advanced ALS: Validation of ALSFRS-EX extension items": Corrigendum.	Não
Practical aspects of a visual aid to decision making.	visual
Ecological assessments of activities of daily living and personal experiences with Mobus, an assistive technology for cognition: A pilot study in schizophrenia.	schizophrenia
Assistive technology and prediction of happiness in people with post-poliosyndrome.	post-poliosyndrome
Supporting the communication, language, and literacy development of children with complex communication needs: State of the science and future research priorities.	Não
Telephone accessibility for individuals with dual sensory impairments: A case study.	Não
Group intervention for siblings of children with disabilities: A pilot study in a clinical setting.	Não
Augmenting collocated interaction: The design of assistive technology to support face-to-face communication.	Não
A randomised controlled crossover trial evaluating Television Assisted Prompting (TAP) for adults with acquired brain injury.	PC
Application of wedged foot orthosis effectively reduces pain in runners with pronated foot: A randomized clinical study.	Não
Involving children in the development of assistive technology devices.	OK
Emerging new practices in technology to support independent community access for people with intellectual and cognitive disabilities.	Não
"Measuring function in advanced ALS: Validation of ALSFRS-EX extension items": Corrigendum.	Não
Efficacy of two mandibular advancement appliances in the management of snoring and mild-moderate sleep apnea: A cross-over randomized study.	sleep apnea
Measuring function in advanced ALS: Validation of ALSFRS-EX extension items.	Não
Babies driving robots: Self-generated mobility in very young infants.	Não
Helping children with Down syndrome communicate better: Speech and language skills for ages 6-14.	Não
Reliability and validity of the Power-Mobility Community Driving Assessment.	Não
Using assistive technology to teach emotion recognition to students with Asperger syndrome: A Pilot Study.	TEA
From Vienna, 1944, to Almost Any Public School Today.	Não
Early Intervention Practices and Communication Intervention Strategies for Young Males With Fragile X Syndrome.	fragile X syndrome
The use of assistive technology for symbol identification by children with Rettsyndrome.	Rett syndrome.
Assistive technology and developmental disabilities.	Não
The Tickle Box assistive technology device piloted on a young woman with fragile X syndrome.	fragile X syndrome
Work problems and accommodations reported by persons who are postpolio or have a spinal cord injury.	postpolio / spinal injury
